# Supplementary material for: The Enigmatic Origin of Bovine mtDNA Haplogroup R: Sporadic Interbreeding or an Independent Event of Bos primigenius Domestication in Italy?
Source: PLoS One. 2010 Dec 28;5(12):e15760. doi: 10.1371/journal.pone.0015760 (PMC3011016; doi:10.1371/journal.pone.0015760)
Supplement: Table S1 — MtDNA control‐region haplotypes observed in the 1,747 taurine samples included in this study. (XLS) [file pone.0015760.s001.xls]

## Sheet: dataset
Country	Subject	Sex	Breed	Control-region	from np	to np	Clade	13005A>G	Complete Sequence	Complete Haplotype	Sample provided by	Date (seq)	CT-R Sequenced by	comments		LEGENDA:
Italy	NA1	F	Agerolese	169, 221+C	15813	296	T3	A			Peretti (21 Dic 2007)	2008-02-05	Silvia Bonfiglio					campioni appartenenti ad aplogruppi non T3
Italy	NA2	F	Agerolese	169, 221+C	15803	348	T3	A			Peretti (21 Dic 2007)	2008-02-05	Silvia Bonfiglio					campioni non amplificati (N.A.)
Italy	NA3	F	Agerolese	169, 221+C?	15813	349	T3	A			Peretti (21 Dic 2007)	2008-02-05	Silvia Bonfiglio
Italy	NA4	F	Agerolese	106, 221+C	15803	335	T3	A			Peretti (21 Dic 2007)	2008-02-05	Silvia Bonfiglio					ND	non determinato
Italy	NA5	F	Agerolese	16048T, 106, 169, 221+C	15801	296	T3	A			Peretti (21 Dic 2007)	2008-02-05	Silvia Bonfiglio					N.A.	non amplificato
Italy	NA6	F	Agerolese	16101, 221+C	15804	312	T3	A			Peretti (21 Dic 2007)	2008-02-05	Silvia Bonfiglio
Italy	NA7	F	Agerolese	16133, 16164, 169, 221+C	15806	296	T3	A			Peretti (21 Dic 2007)	2008-02-11	Silvia Bonfiglio					I campioni Di Frisona CIZ scritti in VERDE non sono inseriti nell'elenco fornitoci
Italy	NA8	F	Agerolese	16255, 169, 221+C	15803	363	T1'2'3'	A	complete	169, 221+C, 587+C, 1600d, 2536A, 4628, 9682C, 10162, 10830, 11152, 13310C, 14873, 15079, 16255	Peretti (21 Dic 2007)	2008-02-11	Silvia Bonfiglio
Italy	NA9	F	Agerolese	16042, 16231, 221+C	15803	305	T3	A			Peretti (21 Dic 2007)	2008-02-11	Silvia Bonfiglio
Italy	NA10	F	Agerolese	16135, 16250, 221+C	15804	307	T3	A			Peretti (21 Dic 2007)	2008-02-11	Silvia Bonfiglio
Italy	NA11	F	Agerolese	16042, 16231, 221+C	15804	307	T3	A			Peretti (21 Dic 2007)	2008-02-11	Silvia Bonfiglio
Italy	NA12	F	Agerolese	169, 221+C	15804	263	T3	A			Peretti (21 Dic 2007)	2008-02-11	Silvia Bonfiglio
Italy	NA13	F	Agerolese	169, 221+C	15804	234	T3	A			Peretti (21 Dic 2007)	2008-02-11	Silvia Bonfiglio
Italy	PER1	F	Agerolese	16074, 169	15803	215	T3	A			Peretti (28 Oct.2008)	2008-11-06	Arianna
Italy	PER2	F	Agerolese	169, 173	15812	257	T3	A			Peretti (28 Oct.2008)	2008-11-06	Arianna
Italy	PER3	F	Agerolese	16074, 169	15812	257	T3	A			Peretti (28 Oct.2008)	2008-11-06	Arianna
Italy	PER4	F	Agerolese	169	15803	257	T3	A			Peretti (28 Oct.2008)	2008-11-06	Arianna
Italy	PER5	F	Agerolese	16050, 16113, 16119, 16167, 16255, 169	15817	285	T1	ND			Peretti (28 Oct.2008)	2008-11-06	Arianna
Italy	PER6	F	Agerolese	16260, 221+C, 234	15817	285	T3	A			Peretti (28 Oct.2008)	2008-11-06	Arianna
Italy	PER7	F	Agerolese	16074, 169	15803	257	T3	ND			Peretti (28 Oct.2008)	2008-11-06	Arianna
Italy	PER8	F	Agerolese	16122, 169	15817	285	T3	A			Peretti (28 Oct.2008)	2008-11-06	Arianna
Italy	PER9	F	Agerolese	16051, 8, 169	15812	10	T3	A			Peretti (28 Oct.2008)	2008-11-06	Arianna
Italy	PER10	F	Agerolese	16016, 16050, 16113, 16255, 169	15803	215	T1				Peretti (28 Oct.2008)	2008-11-06	Arianna
Italy	PER12	F	Agerolese	15818, 15846, 15900, 15951, 15953G, 16057, 16076, 16084, 16085, 16121, 16122, 16127, 16135, 16137, 16200+A, 16231, 16248, 16250, 16264, 16301, 8, 106, 166, 173, 201, 215+T, 221+2C, 234+T, 249, 296, 300	15807	363	R	G	complete	8, 106, 166, 173, 201, 215+T, 221+2C, 234+T, 249, 296, 300, 587+C, 780, 893, 1599-1600d, 2042, 2536A, 2558, 2568, 2979, 3302, 3439, 3550, 3600, 4190, 4361, 4853, 5146, 5501, 5614, 5743, 5890, 5935, 6079, 6118, 6160, 6436, 6475, 6772, 6850, 6983, 7330, 7356, 7359, 7514, 7931, 8188, 8370C, 8494, 8767, 9005, 9176, 9480, 9659, 9682C, 9864, 9978, 10331, 10691G, 10927, 11000, 11134, 11392, 11419, 11755…	Peretti (28 Oct.2008)	2008-11-13	Arianna
Italy	PER13	F	Agerolese	16185	15803	215	T3	ND			Peretti (28 Oct.2008)	2008-11-06	Arianna
Italy	PER14	F	Agerolese	173	15804	215	T3	A			Peretti (28 Oct.2008)	2008-11-06	Arianna
Italy	PER15	F	Agerolese	16084, 221+C	15812	257	T3	A			Peretti (28 Oct.2008)	2008-11-06	Arianna
Italy	PER16	F	Agerolese	16052, 16074, 16231, 169	15812	257	T3	A			Peretti (28 Oct.2008)	2008-11-06	Arianna
Italy	PER17	M	Agerolese	16050, 16113, 16255, 169	15803	257	T1	ND			Peretti (28 Oct.2008)	2008-11-06	Arianna
Italy	PER18	M	Agerolese	16084, 221+C	15803	257	T3	ND			Peretti (28 Oct.2008)	2008-11-06	Arianna
Italy	PER19	F	Agerolese	16185, 221+C	15817	285	T3	ND			Peretti (28 Oct.2008)	2008-11-06	Arianna
Italy	PER20	F	Agerolese	16050, 16113, 16255, 169	15817	285	T1	ND			Peretti (28 Oct.2008)	2008-11-06	Arianna
Italy	PER21	F	Agerolese	16185, 221+C	15803	257	T3	ND			Peretti (28 Oct.2008)	2008-11-06	Arianna
Italy	CH13	F	Bianca Val Padana	16200, 221+C	15803	244	T3	A			Chierico (March 2008)	2008-04-01	Silvia Bonfiglio
Italy	CH14	F	Bianca Val Padana	16200, 221+C	15803	317	T3	ND			Chierico (March 2008)	2008-04-08	Silvia Bonfiglio
Italy	CH15	F	Bianca Val Padana	8, 221+C	15803	325	T3	A			Chierico (March 2008)	2008-04-01	Silvia Bonfiglio
Italy	CH16	F	Bianca Val Padana	16200, 221+C	15803	325	T3	ND			Chierico (March 2008)	2008-04-01	Silvia Bonfiglio
Norway	BTR11	F	Blacksided Trondheim	16231, 203, 221+C	15803	257	T3	ND			Ajmone-Lenstra (May2010)	2010-06-01	Silvia Bonfiglio
Norway	BTR13	F	Blacksided Trondheim	16022, 16074, 16250, 221+C	15817	257	T3	ND				2010-06-01	Silvia Bonfiglio
Norway	BTR19	F	Blacksided Trondheim	16022, 16074, 16250, 221+C	15803	257	T3	ND				2010-06-01	Silvia Bonfiglio
Norway	BTR22	F	Blacksided Trondheim	16022, 16074, 16250, 221+C	15803	257	T3	ND				2010-06-01	Silvia Bonfiglio
Norway	BTR29	F	Blacksided Trondheim	16231, 203, 221+C	15803	257	T3	ND				2010-06-01	Silvia Bonfiglio
Italy	1/10TO	ND	Brown	169	15803	329	T3	A			Ferretti	2008-03-18	Silvia Bonfiglio
Italy	1/8TO	ND	Brown	16085, 169, 221+C	15807	335	T3	A			Ferretti	2008-04-10	Silvia Bonfiglio
Italy	BS3	ND	Brown	16302, 169, 221+C	15808	301	T3	ND			Ferretti	2008-03-18	Silvia Bonfiglio
Italy	BS7	ND	Brown	16247, 169, 221+C	15803	301	T3	A			Ferretti	2008-03-18	Silvia Bonfiglio
Italy	BS11	ND	Brown	169, 221+C	15803	305	T3	A			Ferretti	2008-03-18	Silvia Bonfiglio
Italy	CH28	F	Burlina	BRS	15803	226	T3	A			Chierico	2008-03-18	Silvia Bonfiglio
Italy	CAB1	M	Cabannina	15953G, 16058, 16079, 16255	15836	363	Q	G	complete	587+C, 1457, 2536A, 2558, 3238, 3415T, 5501, 7918, 8318, 8370C, 8405, 9682C, 10717A, 10927, 11000, 11089, 11476, 12377, 12433, 12468, 12675, 12730, 12750, 12877, 12924, 13005, 13310C, 13819, 14036, 14108, 15134, 15627, 15953G, 16058, 16079, 16255	Ajmone (21 Nov 2007)	2007-12-02	Silvia Bonfiglio	non parente della CAB 2 già seq almeno fino a 40 anni fa
Italy	CAB4	M	Cabannina	15956, 16229, 169, 170	15776	195	T3	ND			Ajmone (21 Nov 2007)	2007-12-02	Silvia Bonfiglio
Italy	CAB5	F	Cabannina	15956, 16229, 169, 170	15776	318	T3	ND			Ajmone (21 Nov 2007)	2007-12-02	Silvia Bonfiglio
Italy	CAB8	F	Cabannina	16074, 16255, 169, 221+C?	15776	221	T1'2'3'	ND			Ajmone (21 Nov 2007)	2007-12-02	Silvia Bonfiglio	16074 condivisa con #68 in Achilli et al. 2008
Italy	CAB11	M	Cabannina	15956, 16229, 170, 221+C	15813	226	T3	ND			Ajmone	2009-04-22	Silvia Bonfiglio
Italy	CAB12	F	Cabannina	169, 221+C	15823	234	T3	ND			Ajmone	2009-05-06	Silvia Bonfiglio
Italy	CAB13	F	Cabannina	169, 221+C	15813	261	T3	ND			Ajmone	2009-04-22	Silvia Bonfiglio
Italy	CAB14	F	Cabannina	169, 221+C	15813	253	T3	ND			Ajmone	2009-04-22	Silvia Bonfiglio
Italy	CAB15	M	Cabannina	16057, 169, 221+C(?)	15823	234	T3	ND			Ajmone	2009-05-06	Silvia Bonfiglio
Italy	CAB16	M?	Cabannina	BRS	15823	226	T3	ND			Ajmone	2009-05-06	Silvia Bonfiglio
Italy	CAB17	F	Cabannina	BRS	15817	261	T3	ND			Ajmone	2009-04-22	Silvia Bonfiglio
Italy	CAB18	F	Cabannina	169, 221+C	15776	221 (461)	T3	ND			Ajmone (21 Nov 2007)	2007-12-02	Silvia Bonfiglio
Italy	CAB19	F	Cabannina	15956, 16229, 169, 170, 221+C	15776	221 (461)	T3	ND			Ajmone (21 Nov 2007)	2007-12-02	Silvia Bonfiglio
Italy	CAB20	M?	Cabannina	16122, 221+C	15823	226	T3	ND			Ajmone	2009-05-06	Silvia Bonfiglio
Italy	CAB21	F	Cabannina	16122, 221+C	15813	261	T3	ND			Ajmone	2009-04-22	Silvia Bonfiglio
Italy	CAB22	F	Cabannina	16122, 221+C	15813	261	T3	ND			Ajmone	2009-04-22	Silvia Bonfiglio
Italy	CAB23	M	Cabannina	169, 363+C?	15836	241	T3	ND			Ajmone (21 Nov 2007)	2007-12-02	Silvia Bonfiglio
Italy	CAB24	F	Cabannina	169	15794	241	T3	ND			Ajmone (21 Nov 2007)	2007-12-02	Silvia Bonfiglio
Italy	CAB25	F	Cabannina	221+C	15817	234	T3	ND			Ajmone	2009-04-22	Silvia Bonfiglio
Italy	CAB26	F	Cabannina	221+C?, 364 +G?	15835	291	T3	ND			Ajmone (21 Nov 2007)	2007-12-02	Silvia Bonfiglio
Italy	CAB27	F	Cabannina	16139, 8, 169, 221 +C?	15776	291	T3	ND			Ajmone (21 Nov 2007)	2007-12-02	Silvia Bonfiglio
Italy	CAB28	F	Cabannina	16139, 8, 169, 221+C?	15776	231	T3	ND			Ajmone (21 Nov 2007)	2007-12-02	Silvia Bonfiglio
Italy	CAB29	F	Cabannina	16139, 8, 169, 221+C	15776	234	T3	ND			Ajmone (21 Nov 2007)	2007-12-02	Silvia Bonfiglio
Italy	CAB30	F	Cabannina	16047, 16119, 16164, 16302, 169	15817	234	T3	ND			Ajmone	2009-04-22	Silvia Bonfiglio
Italy	CAB31	F	Cabannina	15807, 16047, 16119, 16164, 16302,169	15780	234	T3	ND			Ajmone (21 Nov 2007)	2007-12-02	Silvia Bonfiglio
Italy	CAB32	F	Cabannina	16117,16139, 16301, 169, 221+C	15817	234	T3	ND			Ajmone	2009-04-22	Silvia Bonfiglio
Italy	CAB33	F	Cabannina	221+C, 352G	15776	114	T3	ND			Ajmone (21 Nov 2007)	2007-12-02	Silvia Bonfiglio
Italy	CAB35	ND	Cabannina	16232, 169, 221+C	15777	262	T3	ND			Ajmone (21 Nov 2007)	2007-12-02	Silvia Bonfiglio
Italy	CAB36	ND	Cabannina	16113	16011	11	T3	ND			Ajmone (21 Nov 2007)	2007-12-02	Silvia Bonfiglio
Italy	CAB37	ND	Cabannina	16113, 16302, 169, 221+C?	15776	262	T3	ND			Ajmone (21 Nov 2007)	2007-12-02	Silvia Bonfiglio
Italy	CAB38	ND	Cabannina	15865, 16058, 16234?, 169	15839	262	T3	ND			Ajmone (21 Nov 2007)	2007-12-02	Silvia Bonfiglio
Italy	CAB40	ND	Cabannina	16113, 16302, 169	15776	317	T3	ND			Ajmone (21 Nov 2007)	2007-12-02	Silvia Bonfiglio
Italy	CAB41	ND	Cabannina	16058, 169	15772	317	T3	ND			Ajmone (21 Nov 2007)	2007-12-02	Silvia Bonfiglio
Italy	CH10	F	Cabannina	169, 221+C	15803	221	T3	A			Chierico (March 2008)	2008-04-01	Silvia Bonfiglio
Italy	CH20	F	Cabannina	137+A?, 169, 221+C, 222+T?	15803	329	T3	A			Chierico (March 2008)	2008-04-01	Silvia Bonfiglio
Italy	CH21	F	Cabannina	16057C, 16128, 16185, 16230, 16255, 169	15803	363	T2	A	complete	169, 587+C, 2536A, 5146, 6202, 6742, 9682C, 10708, 13310C, 16057C, 16128, 16185, 16230, 16255	Chierico (March 2008)	2008-04-01	Silvia Bonfiglio
Italy	CH23	F	Cabannina	16232, 169, 221+C	15803	257	T3	A			Chierico (March 2008)	2008-04-01	Silvia Bonfiglio
Italy	CH27	F	Cabannina	169, 221+C	15803	305	T3	A			Chierico (March 2008)	2008-04-01	Silvia Bonfiglio
Italy	CAL1	M	Calvana	15893, 169, 221+C	15803	325	T3	A			Ajmone (12 Feb 2008)	2008-03-02	Silvia Bonfiglio
Italy	CAL2	M	Calvana	15893, 169, 221+C	15808	282	T3	ND			Ajmone (12 Feb 2008)	2008-03-02	Silvia Bonfiglio
Italy	CAL3	M	Calvana	16110, 16248d, 16301, 221+C	15803	335	T3	A			Ajmone (12 Feb 2008)	2008-03-02	Silvia Bonfiglio
Italy	CAL4	M	Calvana	15893, 169, 221+C	15808	312	T3	ND			Ajmone (12 Feb 2008)	2008-03-02	Silvia Bonfiglio
Italy	CAL7	F	Calvana	169	15808	335	T3	N.A.			Ajmone (12 Feb 2008)	2008-03-02	Silvia Bonfiglio
Italy	CAL9	M	Calvana	15939, 16113, 16248, 16255, 8, 169, 221+C	15803	335	T1	ND			Ajmone (12 Feb 2008)	2008-03-02	Silvia Bonfiglio
Italy	CAL10	M	Calvana	15893, 169, 221+C	15803	325	T3	ND			Ajmone (12 Feb 2008)	2008-03-02	Silvia Bonfiglio
Italy	CAL13	F	Calvana	15852+A, 169, 221+C	15803	325	T3	A			Ajmone (12 Feb 2008)	2008-03-02	Silvia Bonfiglio
Italy	CAL15	F?	Calvana	15852+A, 169, 221+C	15803	325	T3	ND			Ajmone (12 Feb 2008)	2008-03-02	Silvia Bonfiglio
Italy	CAL16	M	Calvana	169	15803	325	T3	A			Ajmone (12 Feb 2008)	2008-03-02	Silvia Bonfiglio
Italy	CAL18	M	Calvana	16057, 169, 221+C	15803	305	T3	N.A.			Ajmone (12 Feb 2008)	2008-03-02	Silvia Bonfiglio
Italy	CAL21	M?	Calvana	16247A, 16301, 169, 221+C	15803	305	T3	N.A.			Ajmone (12 Feb 2008)	2008-03-02	Silvia Bonfiglio
Italy	CAL22	M?	Calvana	16247A, 16301, 169, 221+C	15803	305	T3	ND			Ajmone (12 Feb 2008)	2008-03-02	Silvia Bonfiglio
Italy	CAL23	M?	Calvana	169	15803	305	T3	A			Ajmone (12 Feb 2008)	2008-03-02	Silvia Bonfiglio
Italy	CAL24	M	Calvana	15939, 16113, 16248, 16255, 8, 169, 221+C	15817	363	T1	A	complete	8, 169, 221+C, 587+C, 2536A, 9682C, 13310C, 15939, 16113, 16248, 16255	Ajmone (12 Feb 2008)	2008-03-02	Silvia Bonfiglio
Italy	CAL25	M	Calvana	16068, 16164, 16247, 169, 173, 221+C	15817	305	T3	A			Ajmone (12 Feb 2008)	2008-03-02	Silvia Bonfiglio
Italy	CAL29	M	Calvana	16196, 16231, 169	15803	301	T3	N.A.			Ajmone (12 Feb 2008)	2008-03-02	Silvia Bonfiglio
Italy	CAL30	M	Calvana	16196, 16231, 169	15803	335	T3	ND			Ajmone (12 Feb 2008)	2008-03-02	Silvia Bonfiglio
Italy	CAL32	M	Calvana	BRS	15807	140	T3	N.A.			Ajmone (12 Feb 2008)	2008-03-02	Silvia Bonfiglio
Italy	CAL33	M	Calvana	222	15803	335	T3	N.A.			Ajmone (12 Feb 2008)	2008-03-02	Silvia Bonfiglio
Italy	CAL34	M	Calvana	222	15803	305	T3	ND			Ajmone (12 Feb 2008)	2008-03-02	Silvia Bonfiglio
Italy	CAL35	M	Calvana	16076H? 222	15803	335	T3	ND			Ajmone (12 Feb 2008)	2008-03-02	Silvia Bonfiglio
Italy	CAL36	M	Calvana	222	15803	335	T3	ND			Ajmone (12 Feb 2008)	2008-03-02	Silvia Bonfiglio
Italy	CAL37	M	Calvana	222	15803	335	T3	ND			Ajmone (12 Feb 2008)	2008-03-02	Silvia Bonfiglio
Italy	CAL39	M	Calvana	15836, 16042	15807	339	T3	N.A.			Ajmone (12 Feb 2008)	2008-03-02	Silvia Bonfiglio
Italy	CHI1	M	Chianina	16050, 169	15803	261	T3	ND			Ajmone	2009-08-31	Silvia Bonfiglio
Italy	CHI2	M	Chianina	16058, 16062, 16127, 16164, 106, 169	15803	97(215)	T3	ND			Ajmone	2009-08-31	Silvia Bonfiglio
Italy	CHI4	M	Chianina	16051, 8, 169	15803	121(215)	T3	ND			Ajmone	2009-08-31	Silvia Bonfiglio
Italy	CHI5	M	Chianina	15915, 16248d, 16301, 173, 221+C	15803	241	T3	ND			Ajmone	2009-08-31	Silvia Bonfiglio
Italy	CHI6	M	Chianina	16050, 16057C, 16141, 16185, 16255, 169, 170	15803	241	T2	ND			Ajmone	2009-08-31	Silvia Bonfiglio
Italy	CHI7	M	Chianina	BRS	15803	226	T3	ND			Ajmone	2009-08-31	Silvia Bonfiglio
Italy	CHI8	M	Chianina	169, 221+C	15803	226	T3	ND			Ajmone	2009-08-31	Silvia Bonfiglio
Italy	CHI9	M	Chianina	16147, 16260, 8, 24, 169	15803	226	T3	ND			Ajmone	2009-08-31	Silvia Bonfiglio
Italy	CHI10	M	Chianina	169	15803	250	T3	ND			Ajmone	2009-08-31	Silvia Bonfiglio
Italy	CHI11	M	Chianina	16042, 169, 221+C	15803	250	T3	ND			Ajmone	2009-08-31	Silvia Bonfiglio
Italy	CHI30	M	Chianina	BRS	15803	250	T3	ND			Ajmone	2009-08-31	Silvia Bonfiglio
Italy	CHI193	M	Chianina	16022, 16050, 16113, 16255, 169, 178	15803	226	T1	ND			Ajmone	2009-08-06	Silvia Bonfiglio
Italy	CHI194	M	Chianina	16294, 169, 183	15803	215	T3	ND			Ajmone	2009-08-06	Silvia Bonfiglio
Italy	CHI195	M	Chianina	16057C, 16110, 16135, 16185, 16231, 16255, 16301, 169	15803	215	T2	ND			Ajmone	2009-08-06	Silvia Bonfiglio
Italy	CHI196	M	Chianina	16050, 16057C, 16141, 16185, 16255, 169, 170	15803	121(215)	T2	ND			Ajmone	2009-08-06	Silvia Bonfiglio
Italy	CHI197	M	Chianina	15961, 16197, 16301, 169, 221+C	15803	257	T3	ND			Ajmone	2009-08-06	Silvia Bonfiglio
Italy	CHI198	M	Chianina	16058, 16127, 16164, 106, 169	15803	215	T3	ND			Ajmone	2009-08-06	Silvia Bonfiglio
Italy	CHI199	M	Chianina	16057C, 16062, 16185, 16247, 16255, 16301, 169	15803	215	T2	ND			Ajmone	2009-08-06	Silvia Bonfiglio
Italy	CHI200	M	Chianina	BRS	15803	215	T3	ND			Ajmone	2009-08-06	Silvia Bonfiglio
Italy	CHI201	M	Chianina	16165, 169	15803	215	T3	ND			Ajmone	2009-08-06	Silvia Bonfiglio
Italy	CHI202	M	Chianina	16084	15803	215	T3	ND			Ajmone	2009-08-06	Silvia Bonfiglio
Italy	CHI203	M	Chianina	16301, 173	15803	215	T3	ND			Ajmone	2009-08-06	Silvia Bonfiglio
Italy	CHI204	M	Chianina	169	15803	215	T3	ND			Ajmone	2009-08-06	Silvia Bonfiglio
Italy	CHI205	M	Chianina	16058, 16074, 16140, 16231, 16250, 221+C	15803	226	T3	ND			Ajmone	2009-08-06	Silvia Bonfiglio
Italy	CHI206	M	Chianina	16050, 16231, 169	15803	226	T3	ND			Ajmone	2009-08-06	Silvia Bonfiglio
Italy	CHI207	M	Chianina	16147, 16260, 8, 24, 169	15803	221	T3	ND			Ajmone	2009-08-06	Silvia Bonfiglio
Italy	CHI208	M	Chianina	16050, 16057C, 16141, 16185, 16255, 169, 170	15803	226	T2	ND			Ajmone	2009-08-06	Silvia Bonfiglio
Italy	CHI209	M	Chianina	16092, 169, 221+C	15803	226	T3	ND			Ajmone	2009-08-06	Silvia Bonfiglio
Italy	CHI210	M	Chianina	16057C, 16128, 16185, 16255, 169	15803	226	T2	ND			Ajmone	2009-08-06	Silvia Bonfiglio
Italy	CHI211	M	Chianina	16057C, 16110, 16135, 16185, 16231, 16255, 16301, 169	15803	226	T2	ND			Ajmone	2009-08-06	Silvia Bonfiglio
Italy	CHI213	M	Chianina	16143	15803	215	T3	ND			Ajmone	2009-08-06	Silvia Bonfiglio
Italy	CHI214	M	Chianina	16147, 8, 24, 169	15803	215	T3	ND			Ajmone	2009-08-06	Silvia Bonfiglio
Italy	CHI216	M	Chianina	16057, 16302, 169	15803	121(215)	T3	ND			Ajmone	2009-08-06	Silvia Bonfiglio
Italy	CHI217	M	Chianina	16113, 16255, 8, 169	15803	215	T1	ND			Ajmone	2009-08-06	Silvia Bonfiglio
Italy	CHI218	M	Chianina	169	15803	226	T3	ND			Ajmone	2009-08-06	Silvia Bonfiglio
Italy	CHI219	M	Chianina	16062, 16246	15803	215	T3	ND			Ajmone	2009-08-06	Silvia Bonfiglio
Italy	CHI220	M	Chianina	16068, 169	15803	97(215)	T3	ND			Ajmone	2009-08-06	Silvia Bonfiglio
Italy	CHI221	M	Chianina	16042, 16302	15803	97(215)	T3	ND			Ajmone	2009-08-06	Silvia Bonfiglio
Italy	CHI330	M	Chianina	16049, 16084, 173	15803	97(215)	T3	ND			Ajmone	2009-08-06	Silvia Bonfiglio
Italy	CHI331	M	Chianina	16050, 16057C, 16141, 16185, 16255, 169, 170	15803	97(215)	T2	ND			Ajmone	2009-08-06	Silvia Bonfiglio
Italy	CHI332	M	Chianina	16074, 16200	15803	97(215)	T3	ND			Ajmone	2009-08-06	Silvia Bonfiglio
Italy	CHI333	M	Chianina	169, 221+C	15803	234	T3	ND			Ajmone	2009-08-06	Silvia Bonfiglio
Italy	CHI334	M	Chianina	16147, 16260, 8, 24, 169	15803	226	T3	ND			Ajmone	2009-08-06	Silvia Bonfiglio
Italy	CHI335	M	Chianina	169	15803	215	T3	ND			Ajmone	2009-08-06	Silvia Bonfiglio
Italy	CHI336	M	Chianina	16050, 16113, 16255, 169, 266T	15803	268	T1	ND			Ajmone	2009-08-06	Silvia Bonfiglio
Italy	CHI337	M	Chianina	16147, 16260, 8, 24, 169	15803	215	T3	ND			Ajmone	2009-08-06	Silvia Bonfiglio
Italy	CHI338	M	Chianina	16110, 16248d, 16301, 221+C	15803	226	T3	ND			Ajmone	2009-08-06	Silvia Bonfiglio
Italy	CHI339	M	Chianina	169, 221+C	15803	226	T3	ND			Ajmone	2009-08-06	Silvia Bonfiglio
Italy	CHI340	M	Chianina	16068, 16164, 16247, 169, 173	15803	215	T3	ND			Ajmone	2009-08-06	Silvia Bonfiglio
Italy	CHI341	M	Chianina	16057C, 16128, 16185, 16255, 169	15803	215	T2	ND			Ajmone	2009-08-06	Silvia Bonfiglio
Italy	CHI342	M	Chianina	16057C, 16110, 16135, 16185, 16231, 16255, 16301, 169	15803	215	T2	ND			Ajmone	2009-08-06	Silvia Bonfiglio
Italy	CHI343	M	Chianina	16050, 16057C, 16141, 16185, 16255, 169, 170	15803	215	T2	ND			Ajmone	2009-08-06	Silvia Bonfiglio
Italy	CHI344	M	Chianina	16050, 16113, 16255, 106, 169	15803	215	T1	ND			Ajmone	2009-08-06	Silvia Bonfiglio
Italy	CHI345	M	Chianina	BRS	15803	215	T3	ND			Ajmone	2009-08-06	Silvia Bonfiglio
Italy	CHI346	M	Chianina	16113, 16255, 8, 169	15803	215	T1	ND			Ajmone	2009-08-06	Silvia Bonfiglio
Italy	CHI347	M	Chianina	16050, 16057C, 16141, 16185, 16255, 169, 170	15803	215	T2	ND			Ajmone	2009-08-06	Silvia Bonfiglio
Italy	CHI348	M	Chianina	16301, 173	15803	97(215)	T3	ND			Ajmone	2009-08-06	Silvia Bonfiglio
Italy	CHI349	M	Chianina	16057C, 16062, 16185, 16247, 16255, 16301, 169	15803	215	T2	ND			Ajmone	2009-08-06	Silvia Bonfiglio
Italy	CHI350	M	Chianina	16050, 16113, 16255, 169, 266T	15803	215(268)	T1	ND			Ajmone	2009-08-06	Silvia Bonfiglio
Italy	CHI351	M	Chianina	15964, 16121, 221+C	15803	268	T3	ND			Ajmone	2009-08-06	Silvia Bonfiglio
Italy	CHI352	M	Chianina	16068, 16164, 16247, 169, 221+C	15803	272	T3	ND			Ajmone	2009-08-06	Silvia Bonfiglio
Italy	CHI353	M	Chianina	16073, 16248, 169	15803	215	T3	ND			Ajmone	2009-08-06	Silvia Bonfiglio
Italy	CHI354	M	Chianina	16057C, 16110, 16135, 16185, 16231, 16255, 16301, 169	15803	215	T2	ND			Ajmone	2009-08-06	Silvia Bonfiglio
Italy	CHI355	M	Chianina	16057, 169	15803	215	T3	ND			Ajmone	2009-08-06	Silvia Bonfiglio
Italy	CHI356	M	Chianina	16050, 169	15803	215	T3	ND			Ajmone	2009-08-06	Silvia Bonfiglio
Italy	CHI357	M	Chianina	169	15803	215	T3	ND			Ajmone	2009-08-06	Silvia Bonfiglio
Italy	CHI358	M	Chianina	15961, 169	15803	215	T3	ND			Ajmone	2009-08-06	Silvia Bonfiglio
Italy	CHI359	M	Chianina	BRS	15803	215	T3	ND			Ajmone	2009-08-06	Silvia Bonfiglio
Italy	CHI360	M	Chianina	169, 203	15803	215	T3	ND			Ajmone	2009-08-06	Silvia Bonfiglio
Italy	CHI361	M	Chianina	16058, 16074, 16140, 16231, 16250	15803	97(215)	T3	ND			Ajmone	2009-08-06	Silvia Bonfiglio
Italy	CHI362	M	Chianina	16058, 16133, 106, 169	15803	239	T3	ND			Ajmone	2009-08-06	Silvia Bonfiglio
Italy	CHI363	M	Chianina	16050, 16231, 169	15803	234	T3	ND			Ajmone	2009-08-06	Silvia Bonfiglio
Italy	CHI364	M	Chianina	BRS	15803	215	T3	ND			Ajmone	2009-08-06	Silvia Bonfiglio
Italy	CHI365	M	Chianina	15904, 169	15803	215	T3	ND			Ajmone	2009-08-06	Silvia Bonfiglio
Italy	CHI366	M	Chianina	169, 173	15803	215	T3	ND			Ajmone	2009-08-06	Silvia Bonfiglio
Italy	CHI367	M	Chianina	106	15803	215	T3	ND			Ajmone	2009-08-06	Silvia Bonfiglio
Italy	CHI368	M	Chianina	15964, 16121, 221+C	15803	257	T3	ND			Ajmone	2009-08-06	Silvia Bonfiglio
Italy	CHI369	M	Chianina	16050, 16057C, 16141, 16185, 16255, 169, 170	15803	97(215)	T2	ND			Ajmone	2009-08-06	Silvia Bonfiglio
Italy	CHI370	M	Chianina	16231, 16301	15803	215	T3	ND			Ajmone	2009-08-06	Silvia Bonfiglio
Italy	CHI371	M	Chianina	BRS	15803	120(215)	T3	ND			Ajmone	2009-08-06	Silvia Bonfiglio
Italy	CHI372	M	Chianina	16074, 16200	15803	215	T3	ND			Ajmone	2009-08-06	Silvia Bonfiglio
Italy	CHI373	M	Chianina	16058, 16127, 16164, 106, 169	15803	226	T3	ND			Ajmone	2009-08-06	Silvia Bonfiglio
Italy	CHI374	M	Chianina	15961, 169, 221+C	15803	241	T3	ND			Ajmone	2009-08-06	Silvia Bonfiglio
Italy	CHI375	M	Chianina	BRS	15803	215	T3	ND			Ajmone	2009-08-06	Silvia Bonfiglio
Italy	CHI376	M	Chianina	16058, 16133, 106, 169	15803	97(215)	T3	ND			Ajmone	2009-08-06	Silvia Bonfiglio
Italy	CHI377	M	Chianina	BRS	15803	215	T3	ND			Ajmone	2009-08-06	Silvia Bonfiglio
Italy	CHI378	M	Chianina	16231, 16301	15803	215	T3	ND			Ajmone	2009-08-06	Silvia Bonfiglio
Italy	CHI379	M	Chianina	16092	15803	215	T3	ND			Ajmone	2009-08-06	Silvia Bonfiglio
Italy	CHI380	M	Chianina	106, 169	15803	215	T3	ND			Ajmone	2009-08-06	Silvia Bonfiglio
Italy	CHI381	M	Chianina	169	15803	97(215)	T3	ND			Ajmone	2009-08-06	Silvia Bonfiglio
Italy	CHI382	M	Chianina	16049, 16133, 16165	15803	97(215)	T3	ND			Ajmone	2009-08-06	Silvia Bonfiglio
Italy	CHI383	M	Chianina	16196, 169	15803	215	T3	ND			Ajmone	2009-08-06	Silvia Bonfiglio
Italy	CHI384	M	Chianina	16042	15803	215	T3	ND			Ajmone	2009-08-06	Silvia Bonfiglio
Italy	CHI385	M	Chianina	16143	15803	97(215)	T3	ND			Ajmone	2009-08-06	Silvia Bonfiglio
Italy	CHI386	M	Chianina	16231, 16301, 169	15803	97(215)	T3	ND			Ajmone	2009-08-06	Silvia Bonfiglio
Italy	CHI387	M	Chianina	16050, 169	15803	97(215)	T3	ND			Ajmone	2009-08-06	Silvia Bonfiglio
Italy	CHI388	M	Chianina	16050, 16057C, 16141, 16185, 16255, 169, 170	15803	215	T2	ND			Ajmone	2009-08-06	Silvia Bonfiglio
Italy	CHI389	M	Chianina	169	15803	215	T3	ND			Ajmone	2009-08-06	Silvia Bonfiglio
Italy	CHI390	M	Chianina	16084	15803	215	T3	ND			Ajmone	2009-08-06	Silvia Bonfiglio
Italy	CHI391	M	Chianina	16140, 16260, 16264, 173	15803	215	T3	ND			Ajmone	2009-08-06	Silvia Bonfiglio
Italy	CHI392	M	Chianina	169	15803	215	T3	ND			Ajmone	2009-08-06	Silvia Bonfiglio
Italy	CHI393	M	Chianina	16147, 16260, 8, 24, 169	15803	67(215)	T3	ND			Ajmone	2009-08-06	Silvia Bonfiglio
Italy	CHI394	M	Chianina	16062, 16246	15803	97(215)	T3	ND			Ajmone	2009-08-06	Silvia Bonfiglio
Italy	CHI395	M	Chianina	16042	15803	97(215)	T3	ND			Ajmone	2009-08-06	Silvia Bonfiglio
Italy	CHI396	M	Chianina	16231, 16264, 169, 221+C	15803	234	T3	ND			Ajmone	2009-08-31	Silvia Bonfiglio
Italy	CHI397	M	Chianina	16050, 16113, 16255, 169	15803	241	T1	ND			Ajmone	2009-08-31	Silvia Bonfiglio
Italy	CHI398	M	Chianina	16084, 221+2C	15803	257	T3	ND			Ajmone	2009-08-31	Silvia Bonfiglio
Italy	CHI399	M	Chianina	221+C?	15803	226	T3	ND			Ajmone	2009-08-31	Silvia Bonfiglio
Italy	CHI400	M	Chianina	16058, 16127, 106, 169	15803	267	T3	ND			Ajmone	2009-08-31	Silvia Bonfiglio
Italy	CHI401	M	Chianina	15964, 16121, 221+C	15803	267	T3	ND			Ajmone	2009-08-31	Silvia Bonfiglio
Italy	CHI402	M	Chianina	15950, 16122, 106, 169, 221+C	15803	239	T3	ND			Ajmone	2009-08-31	Silvia Bonfiglio
Italy	CHI403	M	Chianina	16301, 173	15803	215	T3	ND			Ajmone	2009-08-31	Silvia Bonfiglio
Italy	CHI404	M	Chianina	16147, 16260, 8, 24,169	15803	226	T3	ND			Ajmone	2009-08-31	Silvia Bonfiglio
Italy	CHI405	M	Chianina	16248, 169	15803	215	T3	ND			Ajmone	2009-08-31	Silvia Bonfiglio
Italy	CHI406	M	Chianina	169	15803	215	T3	ND			Ajmone	2009-08-31	Silvia Bonfiglio
Italy	CHI407	M	Chianina	16084, 221+C	15803	250	T3	ND			Ajmone	2009-08-31	Silvia Bonfiglio
Italy	CHI408	M	Chianina	221+C	15803	234	T3	ND			Ajmone	2009-08-31	Silvia Bonfiglio
Italy	CHI409	M	Chianina	16143, 221+C	15803	261	T3	ND			Ajmone	2009-08-31	Silvia Bonfiglio
Italy	CHI410	M	Chianina	15856	15803	121(215)	T3	ND			Ajmone	2009-08-31	Silvia Bonfiglio
Italy	CHI411	M	Chianina	15982, 16113, 169, 221+C	15803	226	T3	ND			Ajmone	2009-08-31	Silvia Bonfiglio
Italy	CHI412	M	Chianina	16058, 16119, 16127, 16247, 106, 169	15803	261	T3	ND			Ajmone	2009-08-31	Silvia Bonfiglio
Italy	CHI413	M	Chianina	15921, 15953G, 16255, 169	15803	363	Q	G	complete	169, 587+C, 2536A, 2558, 3238, 3415T, 5501, 6436, 7918, 8318, 8370C, 9682C, 10717A, 10927, 11000, 11089, 12433, 12468, 12675, 12750, 13005, 13310C, 14036, 14108, 15134, 15156, 15627, 15921, 15953G, 16255	Ajmone	2009-02-02	Silvia Bonfiglio
Italy	CHI414	M	Chianina	16022, 16050, 16113, 16255, 169, 178	15807	285	T1	ND			Ajmone	2009-02-02	Silvia Bonfiglio
Italy	CHI415	M	Chianina	16058, 16127, 16164, 106, 169	15807	241	T3	A			Ajmone	2009-02-02	Silvia Bonfiglio
Italy	CHI416	M	Chianina	16074, 16200, 221+C	15807	241	T3	A			Ajmone	2009-02-02	Silvia Bonfiglio
Italy	CHI417	M	Chianina	16147, 8, 24, 169	15807	241	T3	A			Ajmone	2009-02-02	Silvia Bonfiglio
Italy	CHI418	M	Chianina	15960, 16042, 16122, 16228, 173	15807	241	T3	A			Ajmone	2009-02-02	Silvia Bonfiglio
Italy	CHI419	M	Chianina	221+C	15807	301	T3	A			Ajmone	2009-02-02	Silvia Bonfiglio
Italy	CHI420	M	Chianina	16050, 16056, 16302, 166, 169, 221+C	15807	257	T3	A			Ajmone	2009-02-02	Silvia Bonfiglio
Italy	CHI421	M	Chianina	16057, 16122, 16128, 169, 221+C	15807	257	T3	A			Ajmone	2009-02-02	Silvia Bonfiglio
Italy	CHI422	M	Chianina	16231, 16301, 169	15807	268	T3	A			Ajmone	2009-02-02	Silvia Bonfiglio
Italy	CHI423	M	Chianina	16050, 16056, 16302, 166, 169	15807	215	T3	ND			Ajmone	2009-02-02	Silvia Bonfiglio
Italy	CHI424	M	Chianina	8, 169	15807	186	T3	A			Ajmone	2009-02-02	Silvia Bonfiglio
Italy	CHI425	M	Chianina	16022, 16050, 16113, 16255, 169, 178	15807	257	T1	ND			Ajmone	2009-02-02	Silvia Bonfiglio
Italy	CHI426	M	Chianina	16196, 169, 221+C	15807	241	T3	A			Ajmone	2009-02-02	Silvia Bonfiglio
Italy	CHI427	M	Chianina	16119, 169	15807	226	T3	A			Ajmone	2009-02-02	Silvia Bonfiglio
Italy	CHI428	M	Chianina	16022, 169, 221+C	15807	269	T3	A			Ajmone	2009-02-02	Silvia Bonfiglio
Italy	CHI429	M	Chianina	16231, 16301	15807	186	T3	ND			Ajmone	2009-02-02	Silvia Bonfiglio
Italy	CHI430	M	Chianina	BRS	15807	183	T3	A			Ajmone	2009-02-02	Silvia Bonfiglio
Italy	CHI431	M	Chianina	BRS	15807	199	T3	A			Ajmone	2009-02-02	Silvia Bonfiglio
Italy	CHI432	M	Chianina	16113, 16255, 8, 169, 221+C	15807	226	T1	ND			Ajmone	2009-04-08	Silvia Bonfiglio
Italy	CHI433	M	Chianina	16022, 221+C	15830	241	T3	A			Ajmone	2009-03-19	Silvia Bonfiglio
Italy	CHI434	M	Chianina	169, 221+C	15807	226	T3	A			Ajmone	2009-03-19	Silvia Bonfiglio
Italy	CHI435	M	Chianina	16118, 221+C	15837	226	T3	A			Ajmone	2009-03-19	Silvia Bonfiglio
Italy	CHI436	M	Chianina	169, 190, 221+C	15807	241	T3	A			Ajmone	2009-03-19	Silvia Bonfiglio
Italy	CHI437	M	Chianina	16058, 16074, 16140, 16231, 16250, 221+C	15807	226	T3	A			Ajmone	2009-03-19	Silvia Bonfiglio
Italy	CHI438	M	Chianina	16062, 16135, 106, 169, 221+C	15817	261	T3	A			Ajmone	2009-03-19	Silvia Bonfiglio
Italy	CHI439	M	Chianina	15955, 16049, 16135, 169, 221+C	15807	226	T3	A			Ajmone	2009-03-19	Silvia Bonfiglio
Italy	CHI440	M	Chianina	16058, 16133, 106, 169	15807	257	T3	A			Ajmone	2009-03-19	Silvia Bonfiglio
Italy	CHI441	M	Chianina	16042	15807	257	T3	A			Ajmone	2009-03-19	Silvia Bonfiglio
Italy	CHI442	M	Chianina	16231, 16301	15807	257	T3	A			Ajmone	2009-03-19	Silvia Bonfiglio
Italy	CHI443	M	Chianina	16058, 16127, 16133, 106, 169	15845	170	T3	A			Ajmone	2009-03-19	Silvia Bonfiglio
Italy	CHI444	M	Chianina	16062, 16135, 106, 169	15813	215	T3	ND			Ajmone	2009-03-19	Silvia Bonfiglio
Italy	CHI445	M	Chianina	15913, 16232, 169	15813	285	T3	A			Ajmone	2009-03-19	Silvia Bonfiglio
Italy	CHI446	M	Chianina	16231, 169	15813	285	T3	A			Ajmone	2009-03-19	Silvia Bonfiglio
Italy	CHI447	M	Chianina	16050, 16113, 16255, 169, 266T	15817	285	T1	ND			Ajmone	2009-03-19	Silvia Bonfiglio
Italy	CHI448	M	Chianina	16062, 16246	15813	285	T3	A			Ajmone	2009-03-19	Silvia Bonfiglio
Italy	CHI449	M	Chianina	169	15813	215	T3	A			Ajmone	2009-03-19	Silvia Bonfiglio
Italy	CHI450	M	Chianina	BRS	15807	234	T3	A			Ajmone	2009-03-19	Silvia Bonfiglio
Italy	CHI451	M	Chianina	221+C	15807	234	T3	A			Ajmone	2009-03-19	Silvia Bonfiglio
Italy	CHI452	M	Chianina	169	15807	269	T3	A			Ajmone	2009-02-02	Silvia Bonfiglio
Italy	CHI453	M	Chianina	16147, 16260, 8, 24, 169	15807	269	T3	A			Ajmone	2009-02-02	Silvia Bonfiglio
Italy	CHI454	M	Chianina	169, 221+C	15807	269	T3	A			Ajmone	2009-02-02	Silvia Bonfiglio
Italy	CHI455	M	Chianina	16301, 173, 221+2C	15807	261	T3	A			Ajmone	2009-02-02	Silvia Bonfiglio
Italy	CHI456	M	Chianina	16073, 16248, 169	15807	234	T3	A			Ajmone	2009-03-19	Silvia Bonfiglio
Italy	CHI457	M	Chianina	16139, 169	15807	215	T3	A			Ajmone	2009-03-19	Silvia Bonfiglio
Italy	CHI458	M	Chianina	221+C	15807	234	T3	A			Ajmone	2009-03-19	Silvia Bonfiglio
Italy	CHI459	M	Chianina	16113, 16255, 8, 169	15807	215	T1	ND			Ajmone	2009-03-19	Silvia Bonfiglio
Italy	CHI460	M	Chianina	BRS	15807	215	T3	A			Ajmone	2009-03-19	Silvia Bonfiglio
Italy	CHI461	M	Chianina	15985, 16057C, 16074, 16185, 16255, 169	15807	226	T2	ND			Ajmone	2009-03-19	Silvia Bonfiglio
Italy	CHI462	M	Chianina	15904, 169, 221+C	15807	226	T3	A			Ajmone	2009-03-19	Silvia Bonfiglio
Italy	CHI463	M	Chianina	16143, 221+C	15807	234	T3	ND			Ajmone	2009-05-25	Silvia Bonfiglio
Italy	CHI464	M	Chianina	16050, 16057C, 16141, 16185, 16255, 169, 170	15807	226	T2	ND			Ajmone	2009-05-25	Silvia Bonfiglio
Italy	CHI465	M	Chianina	169, 221+C	15807	226	T3	ND			Ajmone	2009-05-25	Silvia Bonfiglio
Italy	CHI466	M	Chianina	15953G, 16196, 16255, 169	15803	363	Q	G	complete	169, 470, 587+C, 1457, 2536A, 2558, 3238, 3415T, 5501, 5716, 6658, 7830, 7918, 8318, 8370C, 9682C, 10717A, 10927, 11000, 11089, 12433, 12468, 12480, 12675, 12750, 13005, 13310C, 14036, 14108, 15090, 15098A, 15134, 15627, 15953G, 16196, 16255	Ajmone	2009-05-25	Silvia Bonfiglio
Italy	CHI467	M	Chianina	15921, 15953G, 16255, 169	15803	363	Q	G	complete	169, 587+C, 2536A, 2558, 3238, 3415T, 5501, 6436, 7918, 8318, 8370C, 8879, 9682C, 10717A, 10927, 11000, 11089, 12433, 12468, 12675, 12750, 13005, 13310C, 14036, 14108, 15134, 15156, 15627, 15921, 15953G, 16255	Ajmone	2009-05-25	Silvia Bonfiglio
Italy	CHI468	M	Chianina	15817, 16084, 221+C	15807	226	T3	ND			Ajmone	2009-05-25	Silvia Bonfiglio
Italy	CHI469	M	Chianina	16058, 16074, 16140, 16231, 16250, 221+C	15807	226	T3	ND			Ajmone	2009-05-25	Silvia Bonfiglio
Italy	CHI470	M	Chianina	BRS	15803	215	T3	ND			Ajmone	2009-05-25	Silvia Bonfiglio
Italy	CHI471	M	Chianina	16301	15803	215	T3	ND			Ajmone	2009-05-25	Silvia Bonfiglio
Italy	CHI472	M	Chianina	16057C, 16110, 16135, 16185, 16231, 16255, 16301, 169	15803	215	T2	ND			Ajmone	2009-05-25	Silvia Bonfiglio
Italy	CHI473	M	Chianina	16231, 16301	15803	215	T3	ND			Ajmone	2009-05-25	Silvia Bonfiglio
Italy	CHI474	M	Chianina	15934, 15938, 16057, 169, 221+C	15803	226	T3	ND			Ajmone	2009-05-25	Silvia Bonfiglio
Italy	CHI475	M	Chianina	BRS	15803	226	T3	ND			Ajmone	2009-05-25	Silvia Bonfiglio
Italy	CHI476	M	Chianina	16082, 169, 221+C	15803	226	T3	ND			Ajmone	2009-05-25	Silvia Bonfiglio
Italy	CHI477	M	Chianina	15960, 16042, 16122, 16228, 173	15803	226	T3	ND			Ajmone	2009-05-25	Silvia Bonfiglio
Italy	CHI478	M	Chianina	16058, 16074, 16140, 16231, 16250, 221+C	15803	226	T3	ND			Ajmone	2009-05-25	Silvia Bonfiglio
Italy	CHI479	M	Chianina	16118, 221+C	15803	253	T3	ND			Ajmone	2009-05-25	Silvia Bonfiglio
Italy	CHI480	M	Chianina	169, 221+C	15803	234	T3	ND			Ajmone	2009-05-25	Silvia Bonfiglio
Italy	CHI481	M	Chianina	16050, 16113, 16255, 8, 169	15803	226	T1	ND			Ajmone	2009-05-25	Silvia Bonfiglio
Italy	CHI482	M	Chianina	16058, 16127, 106, 169	15803	215	T3	ND			Ajmone	2009-05-25	Silvia Bonfiglio
Italy	CHI483	M	Chianina	16196, 169, 221+C	15803	226	T3	ND			Ajmone	2009-05-25	Silvia Bonfiglio
Italy	CHI484	M	Chianina	16154, 169, 221+C	15803	226	T3	ND			Ajmone	2009-05-25	Silvia Bonfiglio
Italy	CHI485	M	Chianina	16122, 169, 221+C	15803	226	T3	ND			Ajmone	2009-05-25	Silvia Bonfiglio
Italy	CHI486	M	Chianina	16057C, 16058, 16125, 16185, 16255, 169	15803	215	T2	ND			Ajmone	2009-05-25	Silvia Bonfiglio
Italy	CHI487	M	Chianina	169	15803	215	T3	ND			Ajmone	2009-05-25	Silvia Bonfiglio
Italy	CHI488	M	Chianina	16058, 16133, 106, 169	15803	226	T3	ND			Ajmone	2009-05-25	Silvia Bonfiglio
Italy	CHI489	M	Chianina	15960, 16042, 16122, 16228, 173	15803	215	T3	ND			Ajmone	2009-05-25	Silvia Bonfiglio
Italy	CHI490	M	Chianina	15921, 15953G, 16255, 169	15803	363	Q	G	complete	169, 587+C, 2536A, 2558, 3238, 3415T, 5501, 6436, 7918, 8318, 8370C, 8879, 9682C, 10717A, 10927, 11000, 11089, 12433, 12468, 12675, 12750, 13005, 13310C, 14036, 14108, 15134, 15156, 15627, 15921, 15953G, 16255	Ajmone	2009-05-25	Silvia Bonfiglio
Italy	CHI491	M	Chianina	15934, 15938, 16057, 169, 221+C	15803	226	T3	ND			Ajmone	2009-05-25	Silvia Bonfiglio
Italy	CHI492	M	Chianina	169	15803	215	T3	ND			Ajmone	2009-05-25	Silvia Bonfiglio
Italy	CHI493	M	Chianina	16057, 8, 169, 221+C	15803	226	T3	ND			Ajmone	2009-05-25	Silvia Bonfiglio
Italy	CHI494	M	Chianina	16042	15803	226	T3	ND			Ajmone	2009-05-25	Silvia Bonfiglio
Italy	CHI495	M	Chianina	16050, 16056, 16302, 166, 169, 221+C	15803	241	T3	ND			Ajmone	2009-05-25	Silvia Bonfiglio
Italy	CHI496	M	Chianina	16022, 169, 221+C	15803	226	T3	ND			Ajmone	2009-05-25	Silvia Bonfiglio
Italy	CHI497	M	Chianina	16058, 16062, 16127, 16164, 106, 169	15803	226	T3	ND			Ajmone	2009-05-25	Silvia Bonfiglio
Italy	CHI498	M	Chianina	15904, 169, 221+C	15803	226	T3	ND			Ajmone	2009-05-25	Silvia Bonfiglio
Italy	CHI499	M	Chianina	16118, 221+C	15803	226	T3	ND			Ajmone	2009-05-25	Silvia Bonfiglio
Italy	CHI500	M	Chianina	16147, 16260, 8, 24, 169	15803	215	T3	ND			Ajmone	2009-05-25	Silvia Bonfiglio
Italy	CHI501	M	Chianina	16092, 169	15803	221	T3	ND			Ajmone	2009-05-25	Silvia Bonfiglio
Italy	CHI502	M	Chianina	16122, 169	15803	170	T3	ND			Ajmone	2009-05-25	Silvia Bonfiglio
Italy	CHI503	M	Chianina	16140, 16260, 16264, 173	15803	215	T3	ND			Ajmone	2009-05-25	Silvia Bonfiglio
Italy	CHI504	M	Chianina	169	15803	215	T3	ND			Ajmone	2009-05-25	Silvia Bonfiglio
Italy	CHI505	M	Chianina	16058, 16127, 106, 169	15803	215	T3	ND			Ajmone	2009-05-25	Silvia Bonfiglio
Italy	CHI506	M	Chianina	16057C, 16062, 16185, 16247, 16255, 16301, 169	15803	215	T2	ND			Ajmone	2009-05-25	Silvia Bonfiglio
Italy	CHI507	M	Chianina	BRS	15803	186	T3	ND			Ajmone	2009-06-05	Silvia Bonfiglio
Italy	CHI508	M	Chianina	16068, 169	15803	215	T3	ND			Ajmone	2009-05-25	Silvia Bonfiglio
Italy	CHI509	M	Chianina	16301, 173	15803	215	T3	ND			Ajmone	2009-05-25	Silvia Bonfiglio
Italy	CHI510	M	Chianina	16125, 169, 221+C	15803	226	T3	ND			Ajmone	2009-05-25	Silvia Bonfiglio
Italy	CHI511	M	Chianina	16196, 169	15803	215	T3	ND			Ajmone	2009-05-25	Silvia Bonfiglio
Italy	CHI512	M	Chianina	221+C	15803	226	T3	ND			Ajmone	2009-05-25	Silvia Bonfiglio
Italy	CHI513	M	Chianina	15960, 16042, 16122, 16228, 173	15803	215	T3	ND			Ajmone	2009-05-25	Silvia Bonfiglio
Italy	CHI514	M	Chianina	16196, 169, 221+C	15803	226	T3	ND			Ajmone	2009-05-25	Silvia Bonfiglio
Italy	CHI515	M	Chianina	16301, 173, 221+2C	15803	226	T3	ND			Ajmone	2009-05-25	Silvia Bonfiglio
Italy	CHI516	M	Chianina	16231, 16301, 169	15803	226	T3	ND			Ajmone	2009-05-25	Silvia Bonfiglio
Italy	CHI517	M	Chianina	16231, 169, 221+C	15803	226	T3	ND			Ajmone	2009-05-25	Silvia Bonfiglio
Italy	CHI518	M	Chianina	16050, 16231, 169	15803	215	T3	ND			Ajmone	2009-05-25	Silvia Bonfiglio
Italy	CHI519	M	Chianina	16050, 16057C, 16141, 16185, 16255, 169, 170	15803	215	T2	ND			Ajmone	2009-05-25	Silvia Bonfiglio
Italy	CHI520	M	Chianina	169	15803	215	T3	ND			Ajmone	2009-05-25	Silvia Bonfiglio
Italy	CHI521	M	Chianina	16058, 16119, 16127, 16247, 106, 169	15803	215	T3	ND			Ajmone	2009-05-25	Silvia Bonfiglio
Italy	CHI522	M	Chianina	16022, 169, 221+C	15803	363	T3	ND			Ajmone	2009-06-05	Silvia Bonfiglio
Italy	CHI523	M	Chianina	16119, 16302, 169	15803	215	T3	ND			Ajmone	2009-05-25	Silvia Bonfiglio
Italy	CHI524	M	Chianina	16113, 16255, 8, 169, 221+C	15803	226	T1	ND			Ajmone	2009-05-25	Silvia Bonfiglio
Italy	CHI525	M	Chianina	16113, 16255, 8, 169, 221+C	15803	226	T1	ND			Ajmone	2009-05-25	Silvia Bonfiglio
Italy	CHI526	M	Chianina	16110A, 16112, 119, 169	15803	226	T3	ND			Ajmone	2009-05-25	Silvia Bonfiglio
Italy	CHI527	M	Chianina	8, 169	15803	241	T3	ND			Ajmone	2009-05-25	Silvia Bonfiglio
Italy	CHI528	M	Chianina	16068, 16164, 16247, 169, 173	15803	215	T3	ND			Ajmone	2009-05-25	Silvia Bonfiglio
Italy	CHI529	M	Chianina	16147, 16260, 8, 24, 169	15817	261	T3	ND			Ajmone	2009-06-05	Silvia Bonfiglio
Italy	CHI530	M	Chianina	169	15803	257	T3	ND			Ajmone	2009-05-25	Silvia Bonfiglio
Italy	CHI531	M	Chianina	169	15803	257	T3	ND			Ajmone	2009-05-25	Silvia Bonfiglio
Italy	CHI532	M	Chianina	16050, 16076, 16113, 16115, 16255, 106, 169, 221+C	15803	234	T1	ND			Ajmone	2009-05-25	Silvia Bonfiglio
Italy	CHI533	M	Chianina	16301, 173, 221+2C	15803	226	T3	ND			Ajmone	2009-05-25	Silvia Bonfiglio
Italy	CHI534	M	Chianina	169, 221+C	15803	234	T3	ND			Ajmone	2009-05-25	Silvia Bonfiglio
Italy	CHI535	M	Chianina	BRS	15803	226	T3	ND			Ajmone	2009-05-25	Silvia Bonfiglio
Italy	CHI536	M	Chianina	16196, 169	15803	215	T3	ND			Ajmone	2009-05-25	Silvia Bonfiglio
Italy	CHI537	M	Chianina	15817, 16084	15803	215	T3	ND			Ajmone	2009-05-25	Silvia Bonfiglio
Italy	CHI538	M	Chianina	15960, 16042, 16122, 16228, 173	15803	215	T3	ND			Ajmone		Silvia Bonfiglio
Italy	CHI539	M	Chianina	16057C, 16128, 16185, 16255, 169	15803	362	T2	ND			Ajmone	2009-05-25	Silvia Bonfiglio
Italy	CHI540	M	Chianina	16147, 16260, 8, 24, 169	15803	362	T3	ND			Ajmone	2009-05-25	Silvia Bonfiglio
Italy	CHI541	M	Chianina	16119, 16231, 16250, 169	15803	215	T3	ND			Ajmone	2009-05-25	Silvia Bonfiglio
Italy	CHI553	M	Chianina	16196, 169, 221+C	15803	239	T3	ND			Ajmone	2009-07-14	Silvia Bonfiglio
Italy	CHI554	M	Chianina	15894, 16058, 16127, 16250, 106	15803	239	T3	ND			Ajmone	2009-07-14	Silvia Bonfiglio
Italy	CHI555	M	Chianina	16050, 16231, 169	15803	239	T3	ND			Ajmone	2009-07-14	Silvia Bonfiglio
Italy	CHI556	M	Chianina	16050, 16113, 16255, 169, 221+C	15803	239	T1	ND			Ajmone	2009-07-14	Silvia Bonfiglio
Italy	CHI557	M	Chianina	16231, 169	15803	239	T3	ND			Ajmone	2009-07-14	Silvia Bonfiglio
Italy	CHI573	M	Chianina	16057C, 16110, 16135, 16185, 16231, 16255, 16301, 169	15803	215	T2	ND			Ajmone	2009-05-25	Silvia Bonfiglio
Italy	CHI574	M	Chianina	16042, 169	15803	215	T3	ND			Ajmone	2009-05-25	Silvia Bonfiglio
Italy	CHI575	M	Chianina	15974, 16050, 16113, 16255, 169	15803	215	T1	ND			Ajmone	2009-05-25	Silvia Bonfiglio
Italy	CHI576	M	Chianina	16058, 16119, 16127, 16247, 106, 169	15803	226	T3	ND			Ajmone	2009-05-25	Silvia Bonfiglio
Italy	CHI577	M	Chianina	15913, 16232, 169	15803	215	T3	ND			Ajmone	2009-05-25	Silvia Bonfiglio
Italy	CHI578	M	Chianina	16058, 16062, 16127, 16164, 106, 169	15803	215	T3	ND			Ajmone	2009-05-25	Silvia Bonfiglio
Italy	CHI579	M	Chianina	BRS	15803	362	T3	ND			Ajmone	2009-05-25	Silvia Bonfiglio
Italy	CHI580	M	Chianina	16050, 16113, 16255, 169, 266T	15803	268	T1	ND			Ajmone	2009-05-25	Silvia Bonfiglio
Italy	CHI581	M	Chianina	16118	15803	215	T3	ND			Ajmone	2009-05-25	Silvia Bonfiglio
Italy	CHI582	M	Chianina	16042	15803	215	T3	ND			Ajmone	2009-05-25	Silvia Bonfiglio
Italy	CHI583	M	Chianina	16062, 16246	15803	215	T3	ND			Ajmone	2009-05-25	Silvia Bonfiglio
Italy	CHI584	M	Chianina	BRS	15803	215	T3	ND			Ajmone	2009-05-25	Silvia Bonfiglio
Italy	CHI585	M	Chianina	15954, 16022, 16121, 169	15813	215	T3	ND			Ajmone	2009-06-05	Silvia Bonfiglio
Italy	CHI586	M	Chianina	16125, 169	15813	215	T3	ND			Ajmone	2009-06-05	Silvia Bonfiglio
Italy	CHI587	M	Chianina	16058, 16133, 106, 169	15813	215	T3	ND			Ajmone	2009-06-05	Silvia Bonfiglio
Italy	CHI588	M	Chianina	16062, 16246, (363+C?)	15813	362	T3	ND			Ajmone	2009-06-05	Silvia Bonfiglio
Italy	CHI589	M	Chianina	16140, 16260, 16264, 173, 221+C	15803	226	T3	ND			Ajmone	2009-07-14	Silvia Bonfiglio
Italy	CHI590	M	Chianina	16301	15803	226	T3	ND			Ajmone	2009-07-14	Silvia Bonfiglio
Italy	CHI591	M	Chianina	16057, 16302, 169, 221+C	15803	226	T3	ND			Ajmone	2009-07-14	Silvia Bonfiglio
Italy	CHI592	M	Chianina	16119, 16231, 16250, 169, 221+C	15803	226	T3	ND			Ajmone	2009-07-14	Silvia Bonfiglio
Italy	CHI593	M	Chianina	BRS	15803	226	T3	ND			Ajmone	2009-07-14	Silvia Bonfiglio
Italy	CHI594	M	Chianina	BRS	15803	92(215)	T3	ND			Ajmone	2009-07-14	Silvia Bonfiglio
Italy	CHI595	M	Chianina	16042	15823	67	T3	ND			Ajmone	2009-07-14	Silvia Bonfiglio
Italy	CHI596	M	Chianina	BRS	15803	241	T3	ND			Ajmone	2009-07-14	Silvia Bonfiglio
Italy	CHI597	M	Chianina	15921, 15953G, 16255, 169	15803	215	Q	G	complete	169, 587+C, 2536A, 2558, 3238, 3415T, 5501, 6436, 7918, 8318, 8370C, 8879, 9682C, 10717A, 10927, 11000, 11089, 12433, 12468, 12675, 12750, 13005, 13310C, 14036, 14108, 15134, 15156, 15627, 15921, 15953G, 16255	Ajmone	2009-07-14	Silvia Bonfiglio
Italy	CHI598	M	Chianina	BRS	15803	215	T3	ND			Ajmone	2009-07-14	Silvia Bonfiglio
Italy	CHI599	M	Chianina	16196, 169	15803	67(215)	T3	ND			Ajmone	2009-07-14	Silvia Bonfiglio
Italy	CHI600	M	Chianina	169	15803	226	T3	ND			Ajmone	2009-07-14	Silvia Bonfiglio
Italy	CHI601	M	Chianina	16118, 221+C	15803	226	T3	ND			Ajmone	2009-07-14	Silvia Bonfiglio
Italy	CHI602	M	Chianina	16143, 221+C	15803	226	T3	ND			Ajmone	2009-07-14	Silvia Bonfiglio
Italy	CHI603	M	Chianina	16068, 16164, 16247, 169, 173, 221+C	15803	226	T3	ND			Ajmone	2009-07-14	Silvia Bonfiglio
Italy	CHI604	M	Chianina	BRS	15803	226	T3	ND			Ajmone	2009-07-14	Silvia Bonfiglio
Italy	CHI605	M	Chianina	16082, 169, 221+C	15803	226	T3	ND			Ajmone	2009-07-14	Silvia Bonfiglio
Italy	CHI606	M	Chianina	169, 221+C	15803	226	T3	ND			Ajmone	2009-07-14	Silvia Bonfiglio
Italy	CHI607	M	Chianina	16050, 169	15803	226	T3	ND			Ajmone	2009-07-14	Silvia Bonfiglio
Italy	CIN1new	F	Cinisara	16022, 16050, 16113, 16255, 169	15797	351	T1	A	complete	169, 587+C, 2536A, 7542, 9682C, 13310C, 15419, 16022, 16050, 16113, 16255	Ajmone (06 Aug. 2008)	2008-09-08	Arianna Malusà
Italy	CIN2new	F	Cinisara	16022, 16200, 169	15808	329	T3	A			Ajmone (06 Aug. 2008)	2008-09-08	Arianna Malusà
Italy	CIN3new	F	Cinisara	15985, 16057C, 16058, 16185, 16255, 169	15808	363	T2	A	complete	169, 587+C, 2536A, 3302, 6202, 6742, 7850, 9232, 9682C, 10162, 10214, 10708, 13310C, 14732, 15985, 16057C, 16058, 16185, 16255	Ajmone (06 Aug. 2008)	2008-09-08	Arianna Malusà
Italy	CIN4new	F	Cinisara	16022, 16084, 221+C	15797	351	T3	A			Ajmone (06 Aug. 2008)	2008-09-08	Arianna Malusà
Italy	CIN5new	F	Cinisara	16122, 166, 169, 221+C	15797	350	T3	A			Ajmone (06 Aug. 2008)	2008-09-08	Arianna Malusà
Italy	CIN6new	F	Cinisara	16022, 16200, 169	15797	351	T3	ND			Ajmone (06 Aug. 2008)	2008-09-08	Arianna Malusà
Italy	CIN7new	F	Cinisara	16122, 166, 169, 221+C	15797	351	T3	ND			Ajmone (06 Aug. 2008)	2008-09-08	Arianna Malusà
Italy	CIN8new	F	Cinisara	16084, 221+C	15797	351	T3	A			Ajmone (06 Aug. 2008)	2008-09-08	Arianna Malusà
Italy	CIN1	M	Cinisara	169	15813	215	T3	A			Peretti	2008-05-04	Silvia Bonfiglio
Italy	CIN2	F	Cinisara	16022, 16084, 221+C	15803	312	T3	A			Peretti	2008-05-04	Silvia Bonfiglio
Italy	CIN3	F	Cinisara	16074, 16122, 169, 221+C	15803	323	T3	A			Peretti	2008-05-04	Silvia Bonfiglio
Italy	CIN4	F	Cinisara	169	15803	306	T3	A			Peretti	2008-05-04	Silvia Bonfiglio
Italy	CIN5	F	Cinisara	16122, 16231, 169, 221+C	15803	323	T3	ND			Peretti	2008-05-04	Silvia Bonfiglio
Italy	CIN6	F	Cinisara	16068, 16164, 16247, 169, 173, 221+C	15803	306	T3	A			Peretti	2008-05-04	Silvia Bonfiglio
Italy	CIN7	F	Cinisara	16122, 16231, 169	15803	215	T3	A			Peretti	2008-05-04	Silvia Bonfiglio
Italy	CIN8	F	Cinisara	16122, 16231, 169, 221+C	15803	335	T3	ND			Peretti	2008-05-04	Silvia Bonfiglio
Italy	CIN9	F	Cinisara	169	15803	335	T3	A			Peretti	2008-05-04	Silvia Bonfiglio
Italy	CIN10	F	Cinisara	16264, 106, 169, 173	15803	335	T3	A			Peretti	2008-05-04	Silvia Bonfiglio
Italy	CIN11	F	Cinisara	16050, 16113, 16119, 16167, 16255, 8, 169, 221+C	15803	363	T1	A	complete	8, 169, 221+C, 587+C, 1298, 2055+C, 2536A, 4740, 7320, 9602, 9682C, 13310C, 16050, 16113, 16119, 16167, 16255	Peretti	2008-05-08	Silvia Bonfiglio
Italy	CIN12	M	Cinisara	16042, 106, 173	15803	305	T3	A			Peretti	2008-05-08	Silvia Bonfiglio
Italy	CIN13	M	Cinisara	15818, 15846, 15900, 15951, 15953G, 16057, 16076, 16084, 16085, 16121, 16122, 16127, 16135, 16137, 16200+A, 16231, 16248, 16250, 16264, 16301, 8, 106, 166, 173, 201, 215+T, 221+2C, 234+T, 249, 296, 300	15803	363	R	G	complete	8, 106, 166, 173, 201, 215+T, 221+2C, 234+T, 249, 296, 300, 587+C, 780, 893, 1599-1600d, 2042, 2536A, 2558, 2568, 2979, 3302, 3439, 3550, 3600, 4190, 4361, 4853, 5501, 5614, 5743, 5890, 5935, 6079, 6118, 6160, 6436, 6475, 6772, 6983, 7330, 7356, 7359, 7514, 7931, 8188, 8370C, 8494, 8767, 9005, 9176, 9480, 9659, 9682C, 9864, 9978, 10331, 10691G, 10927, 11000, 11134, 11392, 11419, 11755, 11842, 120…	Peretti	2008-05-04	Silvia Bonfiglio
Italy	CIN14	M	Cinisara	16119, 16316, 173, 221+C	15803	335	T3	A			Peretti	2008-05-04	Silvia Bonfiglio
Italy	CIN15	M	Cinisara	16050, 16113, 16255, 169	15803	305	T1	A			Peretti	2008-05-04	Silvia Bonfiglio
Italy	CIN16	M	Cinisara	16050, 16113, 16255, 169	15803	348	T1	A			Peretti	2008-05-04	Silvia Bonfiglio
Italy	CIN17	M	Cinisara	221+C, 234	15803	305	T3	A			Peretti	2008-05-04	Silvia Bonfiglio
Italy	CIN18	F	Cinisara	16050, 16113, 16255, 169	15803	348	T1	A			Peretti	2008-05-04	Silvia Bonfiglio
Italy	CIN19	F	Cinisara	15818, 15846, 15900, 15951, 15953G, 16057, 16076, 16084, 16085 16121, 16122, 16127, 16135, 16137, 16200+A, 16231, 16248, 16250, 16264, 16301, 8, 106, 166, 173, 201, 215+T, 221+2C, 234+T, 249, 296, 300	15803	363	R	G	complete	8, 106, 166, 173, 201, 215+T, 221+2C, 234+T, 249, 296, 300, 587+C, 780, 893, 1599-1600d, 2042, 2536A, 2558, 2568, 2979, 3302, 3439, 3550, 3600, 4190, 4361, 4853, 5501, 5614, 5743, 5890, 5935, 6079, 6118, 6160, 6436, 6475, 6772, 6983, 7330, 7356, 7359, 7514, 7931, 8188, 8370C, 8494, 8767, 9005, 9176, 9480, 9659, 9682C, 9864, 9978, 10331, 10691G, 10927, 11000, 11134, 11392, 11419, 11755, 11842, 120…	Peretti	2008-05-04	Silvia Bonfiglio
Italy	CIN20	M	Cinisara	221+C, 234	15803	348	T3	ND			Peretti	2008-05-04	Silvia Bonfiglio
Italy	CIN21	M	Cinisara	16052, 16074, 16231, 169	15803	348	T3	A			Peretti	2008-05-04	Silvia Bonfiglio
Italy	CINL1	M	Cinisara	16050, 16113, 16119, 16167, 16255, 169	15807	215	T1	ND			Liotta (20.01.2010)	2010-03-01	Alice Arrigoni
Italy	CINL3	F	Cinisara	169	15807	170 (215)	T3	ND			Liotta (20.01.2010)	2010-03-01	Alice Arrigoni
Italy	CINL4	F	Cinisara	16084	15807	215	T3	ND			Liotta (20.01.2010)	2010-03-18	Silvia Bonfiglio
Italy	CINL5	F	Cinisara	169	15807	170 (215)	T3	ND			Liotta (20.01.2010)	2010-03-01	Alice Arrigoni
Italy	CINL7	F	Cinisara	16050, 16113, 16119, 16167, 16255, 8, 169	15807	226	T1	ND			Liotta (20.01.2010)	2010-03-01	Alice Arrigoni
Italy	CINL8	F	Cinisara	16074, 16122, 169	15807	147(215)	T3	ND			Liotta (20.01.2010)	2010-03-01	Alice Arrigoni
Italy	CINL9	F	Cinisara	16264, 106, 169, 173	15807	226	T3	ND			Liotta (20.01.2010)	2010-03-01	Alice Arrigoni
Italy	CINL10	F	Cinisara	16050, 16113, 16119, 16167, 16255, 8, 169	15807	215	T1	ND			Liotta (20.01.2010)	2010-03-01	Alice Arrigoni
Italy	CINL12	F	Cinisara	16042, 106, 173	15807	226	T3	ND			Liotta (20.01.2010)	2010-03-01	Alice Arrigoni
Italy	CINL13	F	Cinisara	16050, 16113, 16255, 169	15807	175(215)	T1	ND			Liotta (20.01.2010)	2010-03-01	Alice Arrigoni
Italy	CINL14	F	Cinisara	16022, 16050, 16113, 16255	15807	215	T1	ND			Liotta (20.01.2010)	2010-03-01	Alice Arrigoni
Italy	CINL15	F	Cinisara	16248d, 16301, 8, 221+C	15807	226	T3	ND			Liotta (20.01.2010)	2010-03-01	Alice Arrigoni
Italy	CINL16	F	Cinisara	16264, 106, 169, 173	15807	226	T3	ND			Liotta (20.01.2010)	2010-03-01	Alice Arrigoni
Italy	CINL17	M	Cinisara	16084, 169, 221+C	15807	226	T3	ND			Liotta (20.01.2010)	2010-03-18	Silvia Bonfiglio
Italy	CINL18	F	Cinisara	16119, 16316, 173, 221+C	15807	226	T3	ND			Liotta (20.01.2010)	2010-03-18	Silvia Bonfiglio
Italy	CINL19	M	Cinisara	16141, 16295	15807	226	T3	ND			Liotta (20.01.2010)	2010-03-01	Alice Arrigoni
Italy	CINL1A	F	Cinisara	169, 179, 221+C	15803	285	T3	ND			Liotta (07.05.2010)	2010-06-01	Silvia Bonfiglio
Italy	CINL2A	F	Cinisara	16260	15803	226	T3	ND			Liotta (07.05.2010)	2010-06-01	Silvia Bonfiglio
Italy	CINL3A	F	Cinisara	16122, 169	15803	257	T3	ND			Liotta (07.05.2010)	2010-06-01	Silvia Bonfiglio
Italy	CINL4A	F	Cinisara	16302, 169	15803	226	T3	ND			Liotta (07.05.2010)	2010-06-01	Silvia Bonfiglio
Italy	CINL5A	F	Cinisara	169, 221+C	15803	226	T3	ND			Liotta (07.05.2010)	2010-06-01	Silvia Bonfiglio
Italy	CINL6A	F	Cinisara	15852, 15949, 16248d, 16301, 221+C	15803	257	T3	ND			Liotta (07.05.2010)	2010-06-01	Silvia Bonfiglio
Italy	CINL7A	F	Cinisara	169, 221+C	15803	257	T3	ND			Liotta (07.05.2010)	2010-06-01	Silvia Bonfiglio
Italy	CINL8A	M	Cinisara	16260	15803	257	T3	ND			Liotta (07.05.2010)	2010-06-01	Silvia Bonfiglio
Italy	CINL9A	F	Cinisara	15852, 15949, 16248d, 16301, 221+C	15803	257	T3	ND			Liotta (07.05.2010)	2010-06-01	Silvia Bonfiglio
Italy	CINL10A	F	Cinisara	169	15823	234	T3	ND			Liotta (07.05.2010)	2010-06-01	Silvia Bonfiglio
Italy	CINL11A	F	Cinisara	16050, 173, 221+C	15803	257	T3	ND			Liotta (07.05.2010)	2010-06-01	Silvia Bonfiglio
Italy	CINL12A	F	Cinisara	16050, 173	15803	215	T3	ND			Liotta (07.05.2010)	2010-06-01	Silvia Bonfiglio
Italy	CINL13A	F	Cinisara	169	15803	257	T3	ND			Liotta (07.05.2010)	2010-06-01	Silvia Bonfiglio
Italy	CINL14A	F	Cinisara	16074, 169	15803	257	T3	ND			Liotta (07.05.2010)	2010-06-01	Silvia Bonfiglio
Italy	CINL15A	F	Cinisara	16122, 16231, 169, 221+C	15803	257	T3	ND			Liotta (07.05.2010)	2010-06-01	Silvia Bonfiglio
Italy	CINL16A	F	Cinisara	15939, 169	15803	257	T3	ND			Liotta (07.05.2010)	2010-06-01	Silvia Bonfiglio
Italy	CINL17A	F	Cinisara	221+C, 234	15803	257	T3	ND			Liotta (07.05.2010)	2010-06-01	Silvia Bonfiglio
Italy	CINL18A	F	Cinisara	169, 206, 221+C	15803	257	T3	ND			Liotta (07.05.2010)	2010-06-01	Silvia Bonfiglio
Finland	EFC6	F	Eastern Finn Cattle	16231, 169, 221+C	15803	257	T3	ND			Ajmone-Lenstra(May2010)	2010-06-01	Silvia Bonfiglio
Finland	EFC7	F	Eastern Finn Cattle	16092, 169, 221+C, 235	15803	257	T3	ND			Ajmone-Lenstra(May2010)	2010-06-01	Silvia Bonfiglio
Finland	EFC8	F	Eastern Finn Cattle	16141, 221+C	15803	257	T3	ND			Ajmone-Lenstra(May2010)	2010-06-01	Silvia Bonfiglio
Finland	EFC9	F	Eastern Finn Cattle	BRS	15823	215	T3	ND			Ajmone-Lenstra(May2010)	2010-06-01	Silvia Bonfiglio
Finland	EFC11	M	Eastern Finn Cattle	15921, 8, 169, 221+C	15803	257	T3	ND			Ajmone-Lenstra(May2010)	2010-06-01	Silvia Bonfiglio
Finland	EFC12	F	Eastern Finn Cattle	16139, 169, 221+C	15803	257	T3	ND			Ajmone-Lenstra(May2010)	2010-06-01	Silvia Bonfiglio
Finland	EFC13	F	Eastern Finn Cattle	16139, 169	15803	215	T3	ND			Ajmone-Lenstra(May2010)	2010-06-01	Silvia Bonfiglio
Italy	CH29	F	Garfagnina	16068, 16137, 8, 169, 221+C	15803	226	T3	A			Chierico (March 2008)	2008-04-01	Silvia Bonfiglio
Italy	CH30	F	Garfagnina	16057C, 16128, 16185, 16230, 16255, 169	15803	317	T2	ND			Chierico (March 2008)	2008-04-08	Silvia Bonfiglio
Italy	GAU-DL	ND	Grey Alpine	16138H(?), 16139, 16302, 169	15803	261	T3	ND			Torroni	2008-12-10	Silvia Bonfiglio
Italy	CH19	F	Grey Alpine	16147, 16260, 169, 221+C	15803	305	T3	A			Chierico (March 2008)	2008-04-01	Silvia Bonfiglio
Italy	CH31	F	Grey Alpine	221+C	15803	226	T3	A			Chierico (March 2008)	2008-04-01	Silvia Bonfiglio
Italy	CH32	F	Grey Alpine	16081G, 16185, 169	15808	244	T3	A			Chierico (March 2008)	2008-04-08	Silvia Bonfiglio
Italy	GAL1	F	Grey Alpine	16068, 16164, 169, 173	15823	198	T3	ND			Ajmone	2009-05-06	Silvia Bonfiglio
Italy	GAL2	F	Grey Alpine	16085, 169, 190	15823	215	T3	ND			Ajmone	2009-05-06	Silvia Bonfiglio
Italy	GAL3	F	Grey Alpine	BRS	15823	215	T3	ND			Ajmone	2009-05-06	Silvia Bonfiglio
Italy	GAL4	F	Grey Alpine	16058, 16074, 16140, 16231, 16250, 221+C	15813	261	T3	ND			Ajmone	2009-04-22	Silvia Bonfiglio
Italy	GAL5	F	Grey Alpine	15953G, 16058, 16079, 16255	15823	363	Q	G	complete	587+C, 1457, 2536A, 2558, 3238, 3415T, 5501, 7918, 8318, 8370C, 8405, 9682C, 10717A, 10927, 11000, 11089, 11476, 12377, 12433, 12468, 12675, 12730, 12750, 12877, 12924, 13005, 13310C, 13819, 14036, 14108, 15134, 15627, 15953G, 16058, 16079, 16255	Ajmone	2009-05-06	Silvia Bonfiglio
Italy	GAL6	F	Grey Alpine	169	15813	261	T3	ND			Ajmone	2009-04-22	Silvia Bonfiglio
Italy	GAL7	F	Grey Alpine	221+C	15807	226	T3	ND			Ajmone	2009-04-22	Silvia Bonfiglio
Italy	GAL8	F	Grey Alpine	16058, 16074, 16140, 16231, 16250, 221+C	15807	226	T3	ND			Ajmone	2009-04-22	Silvia Bonfiglio
Italy	GAL9	F	Grey Alpine	15966, 16301, 221+C	15807	226	T3	ND			Ajmone	2009-04-22	Silvia Bonfiglio
Italy	GAL10	F	Grey Alpine	15956, 8, 169, 221+C	15807	226	T3	ND			Ajmone	2009-04-22	Silvia Bonfiglio
Italy	GAL11	F	Grey Alpine	BRS	15823	226	T3	ND			Ajmone	2009-05-06	Silvia Bonfiglio
Italy	GAL12	F	Grey Alpine	16121C, 16231, 221+C	15807	226	T3	ND			Ajmone	2009-04-22	Silvia Bonfiglio
Italy	GAL13	F	Grey Alpine	15932, 15988, 16042, 173, 221+C	15807	226	T3	ND			Ajmone	2009-04-22	Silvia Bonfiglio
Italy	GAL14	F	Grey Alpine	16042, 173	15807	261	T3	ND			Ajmone	2009-04-22	Silvia Bonfiglio
Italy	GAL15	F	Grey Alpine	16058, 16122, 16133, 169	15803	215	T3	ND			Ajmone	2009-05-25	Silvia Bonfiglio
Italy	GAL16	F	Grey Alpine	16074, 16086, 169, 221+C	15807	261	T3	ND			Ajmone	2009-04-22	Silvia Bonfiglio
Italy	GAL17	F	Grey Alpine	169, 221+C	15807	234	T3	ND			Ajmone	2009-04-22	Silvia Bonfiglio
Italy	GAL18	F	Grey Alpine	16092, 169, 173, 221+C	15807	226	T3	ND			Ajmone	2009-04-22	Silvia Bonfiglio
Italy	GAL19	F	Grey Alpine	15893, 119	15823	183	T3	ND			Ajmone	2009-05-06	Silvia Bonfiglio
Italy	GAL20	F	Grey Alpine	15877, 221+C	15807	241	T3	ND			Ajmone	2009-04-22	Silvia Bonfiglio
Italy	GAL21	F	Grey Alpine	15921, 169	15823	183	T3	ND			Ajmone	2009-05-06	Silvia Bonfiglio
Italy	GA1	M	Grey Alpine	16139, 169, 221+C	15817	257	T3	ND			Ferretti (box3 cam.fredda)	2010-06-01	Silvia Bonfiglio
Italy	GA2	M	Grey Alpine	169, 221+C	15803	257	T3	ND			Ferretti (box3 cam.fredda)	2010-06-01	Silvia Bonfiglio
Italy	GA3	M	Grey Alpine	15893, 169	15803	215	T3	ND			Ferretti (box3 cam.fredda)	2010-06-01	Silvia Bonfiglio
Italy	GA4	M	Grey Alpine	15893, 169, 221+C	15803	257	T3	ND			Ferretti (box3 cam.fredda)	2010-06-01	Silvia Bonfiglio
Italy	GA5	M	Grey Alpine	8, 169, 221+C	15803	257	T3	ND			Ferretti (box3 cam.fredda)	2010-06-01	Silvia Bonfiglio
Italy	GA6	M	Grey Alpine	221+C	15803	257	T3	ND			Ferretti (box3 cam.fredda)	2010-06-01	Silvia Bonfiglio
Italy	GA7	M	Grey Alpine	16057C, 16058, 16125, 16185, 16255, 169, 221+C	15803	257	T2	ND			Ferretti (box3 cam.fredda)	2010-06-01	Silvia Bonfiglio
Italy	GA8	M	Grey Alpine	16117, 16302, 221+C	15803	257	T3	ND			Ferretti (box3 cam.fredda)	2010-06-01	Silvia Bonfiglio
Italy	GA9	M	Grey Alpine	16247, 169, 221+C	15803	257	T3	ND			Ferretti (box3 cam.fredda)	2010-06-01	Silvia Bonfiglio
Italy	GA10	M	Grey Alpine	16058, 16122, 16133, 169	15803	241	T3	ND			Ferretti (box3 cam.fredda)	2010-05-21	Silvia Bonfiglio
Italy	GA11	M	Grey Alpine	16117, 16302, 221+C	15823	257	T3	ND			Ferretti (box3 cam.fredda)	2010-06-01	Silvia Bonfiglio
Italy	GA12	M	Grey Alpine	16004, 16110, 16200, 169, 221+C	15803	285	T3	ND			Ferretti (box3 cam.fredda)	2010-06-01	Silvia Bonfiglio
Italy	GA13	M	Grey Alpine	16074, 16113, 169	15803	215	T3	ND			Ferretti (box3 cam.fredda)	2010-06-01	Silvia Bonfiglio
Italy	GA14	M	Grey Alpine	16195	15803	215	T3	ND			Ferretti (box3 cam.fredda)	2010-06-01	Silvia Bonfiglio
Italy	GA15	M	Grey Alpine	16057C, 16185, 16247, 16255, 169	15803	226	T2	ND			Ferretti (box3 cam.fredda)	2010-06-01	Silvia Bonfiglio
Italy	GA16	M	Grey Alpine	15953G, 16058, 16079, 16255	15803	363	Q	G	complete	587+C, 1457, 2536A, 2558, 3238, 3415T, 5501, 7918, 8318, 8370C, 8405, 9682C, 10717A, 10927, 11000, 11089, 11476, 12377, 12433, 12468, 12675, 12730, 12750, 12877, 12924, 13005, 13310C, 13819, 14036, 14108, 15134, 15627, 15953G, 16058, 16079, 16255	Ferretti (box3 cam.fredda)	2010-06-01	Silvia Bonfiglio
Italy	GA17	M	Grey Alpine	16058, 16074, 16140, 16231, 16250, 221+C	15803	257	T3	ND			Ferretti (box3 cam.fredda)	2010-06-01	Silvia Bonfiglio
Italy	GA18	M	Grey Alpine	15921, 16139, 16231, 16247, 16302, 166, 169, 221+C	15803	257	T3	ND			Ferretti (box3 cam.fredda)	2010-06-01	Silvia Bonfiglio
Italy	GA19	M	Grey Alpine	106, 190, 221+C	15803	257	T3	ND			Ferretti (box3 cam.fredda)	2010-06-01	Silvia Bonfiglio
Italy	GA20	M	Grey Alpine	16139, 169, 221+C	15803	257	T3	ND			Ferretti (box3 cam.fredda)	2010-06-01	Silvia Bonfiglio
Turkey	GS35	F	Grey Steppe	16050, 221+C	15807	226	T3	ND			Pariset (Feb 2010)	2010-03-01	Alice Arrigoni
Turkey	GS42	F	Grey Steppe	16057C, 16185, 16255, 106, 169	15803	272	T2	ND			Pariset (Nov 2009)	2009-12-01	Arianna Malusà
Turkey	GS43	F	Grey Steppe	16057H, 221+C	15803	272	T3	ND			Pariset (Nov 2009)	2009-12-01	Arianna Malusà
Turkey	GS45	F	Grey Steppe	16167, 169, 221+C	15807	226	T3	ND			Pariset (Feb 2010)	2010-03-01	Alice Arrigoni
Turkey	GS46	F	Grey Steppe	15974, 16231, 169	15803	272	T3	ND			Pariset (Nov 2009)	2009-12-01	Arianna Malusà
Turkey	GS51	F	Grey Steppe	16167, 169, 221+C	15807	226	T3	ND			Pariset (Feb 2010)	2010-03-01	Alice Arrigoni
Turkey	GS55	F	Grey Steppe	BRS	15807	226	T3	ND			Pariset (Feb 2010)	2010-03-01	Alice Arrigoni
Turkey	GS58	F	Grey Steppe	16057C, 16185, 16255, 106, 169	15807	240	T2	ND			Pariset (Feb 2010)	2010-03-01	Alice Arrigoni
Turkey	GS66	F	Grey Steppe	15965, 169, 215+T, 221+C	15803	272	T3	ND			Pariset (Nov 2009)	2009-12-01	Arianna Malusà
Turkey	GS67	F	Grey Steppe	221+C	15803	272	T3	ND			Pariset (Nov 2009)	2009-12-01	Arianna Malusà
Turkey	GS69	F	Grey Steppe	15883, 221+C	15803	272	T3	ND			Pariset (Nov 2009)	2009-12-01	Arianna Malusà
Turkey	GS70	F	Grey Steppe	15883, 221+C	15803	261	T3	ND			Pariset (Feb 2010)	2010-03-01	Alice Arrigoni
Turkey	GS75	F	Grey Steppe	16026, 16133, 169, 221+C	15807	226	T3	ND			Pariset (Feb 2010)	2010-03-01	Alice Arrigoni
Turkey	GS76	F	Grey Steppe	15974, 16231, 169	15807	261	T3	ND			Pariset (Feb 2010)	2010-03-01	Alice Arrigoni
Turkey	GS77	F	Grey Steppe	15883, 15920, 16074, 169, 221+C	15807	226	T3	ND			Pariset (Feb 2010)	2010-03-01	Alice Arrigoni
Turkey	GS79	F	Grey Steppe	16022, 16050, 16075, 16113, 16255, 169, 221+C	15807	226	T1	ND			Pariset (Feb 2010)	2010-03-01	Alice Arrigoni
Turkey	GS123	F	Grey Steppe	15883, 15920, 16074, 169, 221+C	15803	272	T3	ND			Pariset (Nov 2009)	2009-12-01	Arianna Malusà
Turkey	GS124	F	Grey Steppe	16121, 16301, 8, 169, 173, 221+C	15803	272	T3	ND			Pariset (Nov 2009)	2009-12-01	Arianna Malusà
Switzerland	1F	ND	Holstein	106, 169, 221+C	15803	241	T3	A			Ferretti	2008-02-18	Silvia Bonfiglio
Switzerland	17F	ND	Holstein	16042, 16290, 82, 173, 221+C	15803	296	T3	A			Ferretti	2008-02-18	Silvia Bonfiglio
Italy	CH11	F	Italian Brown	16062, 16122, 16135, 16246, 173	15803	305	T3	A			Chierico (March 2008)	2008-04-01	Silvia Bonfiglio
Italy	CH12	F	Italian Brown	15807, 16047, 16119, 16164, 16302, 169	15803	305	T3	A			Chierico (March 2008)	2008-04-01	Silvia Bonfiglio
Italy	CH22	F	Italian Brown	16058, 169, 221+C	15803	329	T3	A			Chierico (March 2008)	2008-04-01	Silvia Bonfiglio
Italy	CH34	F	Italian Brown	16050, 16113, 16255, 16260, 169	15803	363	T1	A	complete	169, 587+C, 663, 2055+C, 2536A, 9682C, 10517, 13059, 13310C, 13896, 16050, 16113, 16255, 16260	Chierico (March 2008)	2008-04-01	Silvia Bonfiglio
Italy	1/6TO	ND	Italian Friesian	16068, 221+C	15807	277	T3	A			Ferretti	2008-03-18	Silvia Bonfiglio
Italy	BS4	ND	Italian Friesian	15932, 16042, 16139, 16302, 173	15803	183	T3	A			Ferretti	2008-03-18	Silvia Bonfiglio
Italy	BS5	ND	Italian Friesian	119, 169, 221+C	15803	231	T3	A			Ferretti	2008-03-18	Silvia Bonfiglio
Italy	BS6	ND	Italian Friesian	15958, 16165, 16301, (177+T?), 221+C	15803	241	T3	A			Ferretti	2008-03-18	Silvia Bonfiglio
Italy	BS8	ND	Italian Friesian	169	15803	305	T3	A			Ferretti	2008-03-18	Silvia Bonfiglio
Italy	BS9	ND	Italian Friesian	16004, 16110, 106, 169, 221+C	15806	345	T3	A			Ferretti	2008-04-09	Silvia Bonfiglio
Italy	BS10	ND	Italian Friesian	16084, 16085, (223+T?)	15808	244	T3	A			Ferretti	2008-03-18	Silvia Bonfiglio
Italy	BS12	ND	Italian Friesian	15934, 16057, 16121T, 169, 221+C	15807	221	T3	A			Ferretti	2008-04-08	Silvia Bonfiglio
Italy	BS15	ND	Italian Friesian	15964, 16054T, 16139, 16301, 169, 221+C	15808	241	T3	A			Ferretti	2008-03-18	Silvia Bonfiglio
Italy	BS16	ND	Italian Friesian	16139, 169, 173, 221+C	15803	301	T3	A			Ferretti	2008-03-18	Silvia Bonfiglio
Italy	BS22	ND	Italian Friesian	221+C	15803	301	T3	A			Ferretti	2008-03-18	Silvia Bonfiglio
Italy	CIZ 1	M	Italian Friesian	16022, 16049, 169, 221+C, 225	15817	239	T3				CIZ (Dot. MORELLI)	Gen-Feb 2010	Arianna Malusà
Italy	CIZ 2	M	Italian Friesian	221+C	15817	239	T3				CIZ (Dot. MORELLI)	Gen-Feb 2010	Arianna Malusà
Italy	CIZ 3	M	Italian Friesian	16062	15817	268	T3				CIZ (Dot. MORELLI)	Gen-Feb 2010	Arianna Malusà
Italy	CIZ 4	M	Italian Friesian	16138, 169, 221+C, 235	15817	301	T3				CIZ (Dot. MORELLI)	Gen-Feb 2010	Arianna Malusà
Italy	CIZ 5	M	Italian Friesian	15846, 16110, 16231, 169, 221+C	15817	301	T3				CIZ (Dot. MORELLI)	Gen-Feb 2010	Arianna Malusà
Italy	CIZ 6	M	Italian Friesian	169, 221+C	15807	257	T3				CIZ (Dot. MORELLI)	Gen-Feb 2010	Arianna Malusà
Italy	CIZ 7	M	Italian Friesian	16141, 169	15807	241	T3				CIZ (Dot. MORELLI)	Gen-Feb 2010	Arianna Malusà
Italy	CIZ 8	M	Italian Friesian	16200, 169, 173	15823	268	T3				CIZ (Dot. MORELLI)	Gen-Feb 2010	Arianna Malusà
Italy	CIZ 9	M	Italian Friesian	169, 215+T, 221+C	15807	226	T3				CIZ (Dot. MORELLI)	Gen-Feb 2010	Arianna Malusà
Italy	CIZ 10	M	Italian Friesian	16200, 169, 221+C, 231+A(?)	15807	223	T3				CIZ (Dot. MORELLI)	Gen-Feb 2010	Arianna Malusà
Italy	CIZ 11	M	Italian Friesian	16109, 16232, 119, 169, 221+C	15813	226	T3				CIZ (Dot. MORELLI)	Gen-Feb 2010	Arianna Malusà
Italy	CIZ 12	M	Italian Friesian	16057, 16138 16301, 169, 221+C	15803	221	T3				CIZ (Dot. MORELLI)	Gen-Feb 2010	Arianna Malusà
Italy	CIZ 13	M	Italian Friesian	16083, 16131, 16195, 8, 169, 221+C	15813	272	T3				CIZ (Dot. MORELLI)	Gen-Feb 2010	Arianna Malusà
Italy	CIZ 14	M	Italian Friesian	16131-16133d, 169, 221+C, 169	15803	221	T3				CIZ (Dot. MORELLI)	Gen-Feb 2010	Arianna Malusà
Italy	CIZ 15	M	Italian Friesian	106, 169, 221+C	15803	234	T3				CIZ (Dot. MORELLI)	Gen-Feb 2010	Arianna Malusà
Italy	CIZ 16	M	Italian Friesian	221+C	15803	221	T3				CIZ (Dot. MORELLI)	Gen-Feb 2010	Arianna Malusà
Italy	CIZ 17	M	Italian Friesian	221+C	15817	221	T3				CIZ (Dot. MORELLI)	Gen-Feb 2010	Arianna Malusà
Italy	CIZ 18	M	Italian Friesian	16053, 16228, 169	15803	282	T3				CIZ (Dot. MORELLI)	Gen-Feb 2010	Arianna Malusà
Italy	CIZ 19	M	Italian Friesian	16147, 169, 221+C	15803	234	T3				CIZ (Dot. MORELLI)	Gen-Feb 2010	Arianna Malusà
Italy	CIZ 20	M	Italian Friesian	169, 221+C	15803	241	T3				CIZ (Dot. MORELLI)	Gen-Feb 2010	Arianna Malusà
Italy	CIZ 21	M	Italian Friesian	16147, 169, 221+C	15803	170	T3				CIZ (Dot. MORELLI)	Gen-Feb 2010	Arianna Malusà
Italy	CIZ 22	M	Italian Friesian	16229, 16301, 169, 221+C	15803	221	T3				CIZ (Dot. MORELLI)	Gen-Feb 2010	Arianna Malusà
Italy	CIZ 23	M	Italian Friesian	169, 221+C	15803	241	T3				CIZ (Dot. MORELLI)	Gen-Feb 2010	Arianna Malusà
Italy	CIZ 24	M	Italian Friesian	16022, 169, 221+C	15803	215	T3				CIZ (Dot. MORELLI)	Gen-Feb 2010	Arianna Malusà
Italy	CIZ 25	M	Italian Friesian	16147, 169, 221+C	15807	253	T3				CIZ (Dot. MORELLI)	Gen-Feb 2010	Arianna Malusà
Italy	CIZ 26	M	Italian Friesian	179, 221+C	15817	221	T3				CIZ (Dot. MORELLI)	Gen-Feb 2010	Arianna Malusà
Italy	CIZ 27	M	Italian Friesian	221+C	15817	221	T3				CIZ (Dot. MORELLI)	Gen-Feb 2010	Arianna Malusà
Italy	CIZ 28	M	Italian Friesian	BRS	15817	253	T3				CIZ (Dot. MORELLI)	Gen-Feb 2010	Arianna Malusà
Italy	CIZ 29	M	Italian Friesian	16101, 16119, 169	15813	221	T3				CIZ (Dot. MORELLI)	Gen-Feb 2010	Arianna Malusà
Italy	CIZ 30	M	Italian Friesian	221+C	15813	241	T3				CIZ (Dot. MORELLI)	Gen-Feb 2010	Arianna Malusà
Italy	CIZ 31	M	Italian Friesian	16301	15812	221	T3				CIZ (Dot. MORELLI)	Gen-Feb 2010	Arianna Malusà
Italy	CIZ 32	M	Italian Friesian	221+C	15803	272	T3				CIZ (Dot. MORELLI)	Gen-Feb 2010	Arianna Malusà
Italy	CIZ 33	M	Italian Friesian	169, 221+C	15803	272	T3				CIZ (Dot. MORELLI)	Gen-Feb 2010	Arianna Malusà
Italy	CIZ 34	M	Italian Friesian	16232, 16302, 169, 221+C	15813	272	T3				CIZ (Dot. MORELLI)	Gen-Feb 2010	Arianna Malusà
Italy	CIZ 35	M	Italian Friesian	221+C	15813	272	T3				CIZ (Dot. MORELLI)	Gen-Feb 2010	Arianna Malusà
Italy	CIZ 36	M	Italian Friesian	16247	15803	221	T3				CIZ (Dot. MORELLI)	Gen-Feb 2010	Arianna Malusà
Italy	CIZ 37	M	Italian Friesian	15882, 16255, 163, 221+C	15803	221	T5				CIZ (Dot. MORELLI)	Gen-Feb 2010	Arianna Malusà
Italy	CIZ 38	M	Italian Friesian	BRS	15803	226	T3				CIZ (Dot. MORELLI)	Gen-Feb 2010	Arianna Malusà
Italy	CIZ 39	M	Italian Friesian	15847, 16247	15803	226	T3				CIZ (Dot. MORELLI)	Gen-Feb 2010	Arianna Malusà
Italy	CIZ 40	M	Italian Friesian	16164, 120, 173, 221+C	15812	221	T3				CIZ (Dot. MORELLI)	Gen-Feb 2010	Arianna Malusà
Italy	CIZ 41	M	Italian Friesian	16164, 120, 173, 221+C	15803	268	T3				CIZ (Dot. MORELLI)	Gen-Feb 2010	Arianna Malusà
Italy	CIZ 42	M	Italian Friesian	16231, 221+C	15813	272	T3				CIZ (Dot. MORELLI)	Gen-Feb 2010	Arianna Malusà
Italy	CIZ 43	M	Italian Friesian	169	15803	291	T3				CIZ (Dot. MORELLI)	Gen-Feb 2010	Arianna Malusà
Italy	CIZ 44	M	Italian Friesian	169, 221+C	15807	291	T3				CIZ (Dot. MORELLI)	Gen-Feb 2010	Arianna Malusà
Italy	CIZ 45	M	Italian Friesian	221+C	15807	288	T3				CIZ (Dot. MORELLI)	Gen-Feb 2010	Arianna Malusà
Italy	CIZ 46	M	Italian Friesian	16042, 173, 221+C	15813	291	T3				CIZ (Dot. MORELLI)	Gen-Feb 2010	Arianna Malusà
Italy	CIZ 47	M	Italian Friesian	169, 221+C	15813	241	T3				CIZ (Dot. MORELLI)	Gen-Feb 2010	Arianna Malusà
Italy	CIZ 48	M	Italian Friesian	169, 221+C	15813	301	T3				CIZ (Dot. MORELLI)	Gen-Feb 2010	Arianna Malusà
Italy	CIZ 49	M	Italian Friesian	16074, 16195, 169, 221+C	15803	226	T3				CIZ (Dot. MORELLI)	Gen-Feb 2010	Arianna Malusà
Italy	CIZ 50	M	Italian Friesian	169, 221+C	15803	226	T3				CIZ (Dot. MORELLI)	Gen-Feb 2010	Arianna Malusà
Italy	CIZ 51	M	Italian Friesian	15960, 16081, 16185, 169	15823	282	T3				CIZ (Dot. MORELLI)	Gen-Feb 2010	Arianna Malusà
Italy	CIZ 52	M	Italian Friesian	16099, 16154, 169, 221+C	15813	261	T3				CIZ (Dot. MORELLI)	Gen-Feb 2010	Arianna Malusà
Italy	CIZ 53	M	Italian Friesian	169, 221+C	15803	226	T3				CIZ (Dot. MORELLI)	Gen-Feb 2010	Arianna Malusà
Italy	CIZ 54	M	Italian Friesian	16109, 221+C	15807	225	T3				CIZ (Dot. MORELLI)	Gen-Feb 2010	Arianna Malusà
Italy	CIZ 55	M	Italian Friesian	169, 221+C	15803	226	T3				CIZ (Dot. MORELLI)	Gen-Feb 2010	Arianna Malusà
Italy	CIZ 56	M	Italian Friesian	16147, 169, 221+C	15803	226	T3				CIZ (Dot. MORELLI)	Gen-Feb 2010	Arianna Malusà
Italy	CIZ 57	M	Italian Friesian	15947, 16247, 106, 169, 221+C	15803	221	T3				CIZ (Dot. MORELLI)	Gen-Feb 2010	Arianna Malusà
Italy	CIZ 58	M	Italian Friesian	16147, 169, 221+C	15823	261	T3				CIZ (Dot. MORELLI)	Gen-Feb 2010	Arianna Malusà
Italy	CIZ 59	M	Italian Friesian	16147, 169, 221+C	15842	234	T3				CIZ (Dot. MORELLI)	Gen-Feb 2010	Arianna Malusà
Italy	CIZ 60	M	Italian Friesian	16260, 169, 221+C	15807	226	T3				CIZ (Dot. MORELLI)	Gen-Feb 2010	Arianna Malusà
Italy	CIZ 61	M	Italian Friesian	169, 221+C	15813	261	T3				CIZ (Dot. MORELLI)	Gen-Feb 2010	Arianna Malusà
Italy	CIZ 62	M	Italian Friesian	16058, 16074, 16250, 221+C	15812	226	T3				CIZ (Dot. MORELLI)	Gen-Feb 2010	Arianna Malusà
Italy	CIZ 63	M	Italian Friesian	16022, 169	15803	288	T3				CIZ (Dot. MORELLI)	Gen-Feb 2010	Arianna Malusà
Italy	CIZ 64	M	Italian Friesian	16101, 16119, 169, 221+C	15803	252	T3				CIZ (Dot. MORELLI)	Gen-Feb 2010	Arianna Malusà
Italy	CIZ 65	M	Italian Friesian	BRS	15835	226	T3				CIZ (Dot. MORELLI)	Gen-Feb 2010	Arianna Malusà
Italy	CIZ 66	M	Italian Friesian	16233, 16302, 169, 221+C	15803	282	T3				CIZ (Dot. MORELLI)	Gen-Feb 2010	Arianna Malusà
Italy	CIZ 67	M	Italian Friesian	16058, 16229, 16231, 169, 221+C	15803	301	T3				CIZ (Dot. MORELLI)	Gen-Feb 2010	Arianna Malusà
Italy	CIZ 68	M	Italian Friesian	169, 221+C	15803	288	T3				CIZ (Dot. MORELLI)	Gen-Feb 2010	Arianna Malusà
Italy	CIZ 69	M	Italian Friesian	169, 221+C	15803	225	T3				CIZ (Dot. MORELLI)	Gen-Feb 2010	Arianna Malusà
Italy	CIZ 70	M	Italian Friesian	221+C	15803	221	T3				CIZ (Dot. MORELLI)	Gen-Feb 2010	Arianna Malusà
Italy	CIZ 71	M	Italian Friesian	106, 169, 221+C	15803	221	T3				CIZ (Dot. MORELLI)	Gen-Feb 2010	Arianna Malusà
Italy	CIZ 72	M	Italian Friesian	16119, 221+C	15813	288	T3				CIZ (Dot. MORELLI)	Gen-Feb 2010	Arianna Malusà
Italy	CIZ 73	M	Italian Friesian	221+C	15891	239	T3				CIZ (Dot. MORELLI)	Gen-Feb 2010	Arianna Malusà
Italy	CIZ 74	M	Italian Friesian	16247	15814	288	T3				CIZ (Dot. MORELLI)	Gen-Feb 2010	Arianna Malusà
Italy	CIZ 75	M	Italian Friesian	15964, 16054, 16301, 169, 221+C	15813	261	T3				CIZ (Dot. MORELLI)	Gen-Feb 2010	Arianna Malusà
Italy	CIZ 76	M	Italian Friesian	BRS	15806	272	T3				CIZ (Dot. MORELLI)	Gen-Feb 2010	Arianna Malusà
Italy	CIZ 77	M	Italian Friesian	16058, 173	15803	272	T3				CIZ (Dot. MORELLI)	Gen-Feb 2010	Arianna Malusà
Italy	CIZ 78	M	Italian Friesian	106, 221+C	15813	272	T3				CIZ (Dot. MORELLI)	Gen-Feb 2010	Arianna Malusà
Italy	CIZ 79	M	Italian Friesian	169, 221+C	15813	272	T3				CIZ (Dot. MORELLI)	Gen-Feb 2010	Arianna Malusà
Italy	CIZ 80	M	Italian Friesian	169, 177	15813	272	T3				CIZ (Dot. MORELLI)	Gen-Feb 2010	Arianna Malusà
Italy	CIZ 81	M	Italian Friesian	BRS	15803	272	T3				CIZ (Dot. MORELLI)	Gen-Feb 2010	Arianna Malusà
Italy	CIZ 82	M	Italian Friesian	16022, 16049, 169, 221+C, 225	15803	261	T3				CIZ (Dot. MORELLI)	Gen-Feb 2010	Arianna Malusà
Italy	CIZ 83	M	Italian Friesian	16074, 16195, 169, 221+C	15803	261	T3				CIZ (Dot. MORELLI)	Gen-Feb 2010	Arianna Malusà
Italy	CIZ 84	M	Italian Friesian	16122, 169, 221+C	15803	261	T3				CIZ (Dot. MORELLI)	Gen-Feb 2010	Arianna Malusà
Italy	CIZ 85	M	Italian Friesian	15846, 16049, 16110, 169, 221+C	15803	226	T3				CIZ (Dot. MORELLI)	Gen-Feb 2010	Arianna Malusà
Italy	CIZ 86	M	Italian Friesian	169, 221+C	15803	221	T3				CIZ (Dot. MORELLI)	Gen-Feb 2010	Arianna Malusà
Italy	CIZ 87	M	Italian Friesian	169, 221+C	15803	221	T3				CIZ (Dot. MORELLI)	Gen-Feb 2010	Arianna Malusà
Italy	CIZ 88	M	Italian Friesian	169, 221+C	15812	261	T3				CIZ (Dot. MORELLI)	Gen-Feb 2010	Arianna Malusà
Italy	CIZ 89	M	Italian Friesian	BRS	15812	241	T3				CIZ (Dot. MORELLI)	Gen-Feb 2010	Arianna Malusà
Italy	CIZ 90	M	Italian Friesian	16195, 221+2C	15812	241	T3				CIZ (Dot. MORELLI)	Gen-Feb 2010	Arianna Malusà
Italy	CIZ 91	M	Italian Friesian	106	15812	261	T3				CIZ (Dot. MORELLI)	Gen-Feb 2010	Arianna Malusà
Italy	CIZ 92	M	Italian Friesian	16101, 16119, 221+C	15812	261	T3				CIZ (Dot. MORELLI)	Gen-Feb 2010	Arianna Malusà
Italy	CIZ 93	M	Italian Friesian	221+C	15813	272	T3				CIZ (Dot. MORELLI)	Gen-Feb 2010	Arianna Malusà
Italy	CIZ 94	M	Italian Friesian	15882, 16197, 16255, 163, 221+C	15813	247	T5				CIZ (Dot. MORELLI)	Gen-Feb 2010	Arianna Malusà
Italy	CIZ 95	M	Italian Friesian	BRS	15813	272	T3				CIZ (Dot. MORELLI)	Gen-Feb 2010	Arianna Malusà
Italy	CIZ 96	M	Italian Friesian	169, 221+C	15813	257	T3				CIZ (Dot. MORELLI)	Gen-Feb 2010	Arianna Malusà
Italy	CIZ 97	M	Italian Friesian	169, 221+C	15817	263	T3				CIZ (Dot. MORELLI)	Gen-Feb 2010	Arianna Malusà
Italy	CIZ 98	M	Italian Friesian	16074, 16250	15817	263	T3					Gen-Feb 2010	Arianna Malusà
Italy	CIZ 99	M	Italian Friesian	169, 221+C	15817	263	T3				CIZ (Dot. MORELLI)	Gen-Feb 2010	Arianna Malusà
Italy	CIZ 100	M	Italian Friesian	16074, 16250	15823	90	T3				CIZ (Dot. MORELLI)	Gen-Feb 2010	Arianna Malusà
Italy	CIZ 101	M	Italian Friesian	169, 221+C	15803	257	T3				CIZ (Dot. MORELLI)	01.06.2010	Silvia Bonfiglio
Italy	CIZ 102	M	Italian Friesian	16126, 16127, 169, 221+c	15803	226	T3				CIZ (Dot. MORELLI)	Gen-Feb 2010	Arianna Malusà
Italy	CIZ 103	M	Italian Friesian	15947, 16247, 106, 169, 221+C	15813	241	T3				CIZ (Dot. MORELLI)	Gen-Feb 2010	Arianna Malusà
Italy	CIZ 104	M	Italian Friesian	BRS	15822	241	T3				CIZ (Dot. MORELLI)	Gen-Feb 2010	Arianna Malusà
Italy	CIZ 105	M	Italian Friesian	106, 221+C	15817	226	T3				CIZ (Dot. MORELLI)	Gen-Feb 2010	Arianna Malusà
Italy	CIZ 107	M	Italian Friesian	BRS	15813	272	T3				CIZ (Dot. MORELLI)	Gen-Feb 2010	Arianna Malusà
Italy	CIZ 106	M	Italian Friesian	16074, 16250, 221+C	15813	226	T3				CIZ (Dot. MORELLI)	Gen-Feb 2010	Arianna Malusà
Italy	CIZ 108	M	Italian Friesian	16022, 16049, 169, 221+C, 225	15823	226	T3				CIZ (Dot. MORELLI)	Gen-Feb 2010	Arianna Malusà
Italy	CIZ 109	M	Italian Friesian	16127, 106, 169,	15803	226	T3				CIZ (Dot. MORELLI)	Gen-Feb 2010	Arianna Malusà
Italy	CIZ 110	M	Italian Friesian	16057, 16125, 169, 221+C	15803	226	T3				CIZ (Dot. MORELLI)	Gen-Feb 2010	Arianna Malusà
Italy	CIZ 111	M	Italian Friesian	16139, 169, 221+C	15803	226	T3				CIZ (Dot. MORELLI)	Gen-Feb 2010	Arianna Malusà
Italy	CIZ 113	M	Italian Friesian	16231	15803	226	T3				CIZ (Dot. MORELLI)	Gen-Feb 2010	Arianna Malusà
Italy	CIZ 114	M	Italian Friesian	169	15803	226	T3				CIZ (Dot. MORELLI)	Gen-Feb 2010	Arianna Malusà
Italy	CIZ 115	M	Italian Friesian	169, 221+C	15803	226	T3				CIZ (Dot. MORELLI)	Gen-Feb 2010	Arianna Malusà
Italy	CIZ 116	M	Italian Friesian	169	15803	226	T3				CIZ (Dot. MORELLI)	Gen-Feb 2010	Arianna Malusà
Italy	CIZ 117	M	Italian Friesian	16022, 16049, 169	15803	221	T3				CIZ (Dot. MORELLI)	Gen-Feb 2010	Arianna Malusà
Italy	CIZ 118	M	Italian Friesian	16022, 169, 221+C	15803	226	T3				CIZ (Dot. MORELLI)	Gen-Feb 2010	Arianna Malusà
Italy	CIZ 119	M	Italian Friesian	169	15803	226	T3				CIZ (Dot. MORELLI)	Gen-Feb 2010	Arianna Malusà
Italy	CIZ 120	M	Italian Friesian	16147, 169, 221+C	15803	226	T3				CIZ (Dot. MORELLI)	Gen-Feb 2010	Arianna Malusà
Italy	CIZ 121	M	Italian Friesian	16122, 16127, 106, 169	15803	226	T3				CIZ (Dot. MORELLI)	Gen-Feb 2010	Arianna Malusà
Italy	CIZ 122	M	Italian Friesian	16247, 169, 221+C	15817	226	T3				CIZ (Dot. MORELLI)	Gen-Feb 2010	Arianna Malusà
Italy	CIZ 123	M	Italian Friesian	16109, 16139, 16167, 169, 221+C	15803	226	T3				CIZ (Dot. MORELLI)	Gen-Feb 2010	Arianna Malusà
Italy	CIZ 124	M	Italian Friesian	15947, 16247, 106, 169, 221+C	15803	226	T3				CIZ (Dot. MORELLI)	Gen-Feb 2010	Arianna Malusà
Italy	CIZ 125	M	Italian Friesian	15831, 16074, 16093, 8, 169, 190, 221+C	15803	226	T3				CIZ (Dot. MORELLI)	Gen-Feb 2010	Arianna Malusà
Italy	CIZ 126	M	Italian Friesian	16231, 169, 221+C	15813	226	T3				CIZ (Dot. MORELLI)	Gen-Feb 2010	Arianna Malusà
Italy	CIZ 127	M	Italian Friesian	16023, 169, 221+C	15803	241	T3				CIZ (Dot. MORELLI)	Gen-Feb 2010	Arianna Malusà
Italy	F1	M	Italian Friesian	16057, 16074, 16250, 221+C	15803	268	T3	ND			Ferretti (box1 cam.fredda)	2010-06-07	Silvia Bonfiglio
Italy	F2	M	Italian Friesian	16074, 16250, 221+C	15823	268	T3	ND			Ferretti (box1 cam.fredda)	2010-06-07	Silvia Bonfiglio
Italy	F3	M	Italian Friesian	16023, 169, 221+C	15803	268	T3	ND			Ferretti (box1 cam.fredda)	2010-06-07	Silvia Bonfiglio
Italy	F4	M	Italian Friesian	16084, 169	15817	268	T3	ND			Ferretti (box1 cam.fredda)	2010-06-07	Silvia Bonfiglio
Italy	F5	M	Italian Friesian	16022, 169	15813	268	T3	ND			Ferretti (box1 cam.fredda)	2010-05-21	Silvia Bonfiglio
Italy	F6	M	Italian Friesian	221+C	15803	268	T3	ND			Ferretti (box1 cam.fredda)	2010-06-07	Silvia Bonfiglio
Italy	F7	M	Italian Friesian	169	15803	257	T3	ND			Ferretti (box1 cam.fredda)	2010-06-07	Silvia Bonfiglio
Italy	F8	M	Italian Friesian	16062	15825	241	T3	ND			Ferretti (box1 cam.fredda)	2010-05-21	Silvia Bonfiglio
Italy	F9	M	Italian Friesian	169, 177, 221+C	15803	257	T3	ND			Ferretti (box1 cam.fredda)	2010-06-07	Silvia Bonfiglio
Italy	F10	M	Italian Friesian	BRS	15819	257	T3	ND			Ferretti (box1 cam.fredda)	2010-06-07	Silvia Bonfiglio
Italy	F11	M	Italian Friesian	15882, 16197, 16255, 163, 221+C	15813	257	T5	ND			Ferretti (box1 cam.fredda)	2010-06-07	Silvia Bonfiglio
Italy	F12	M	Italian Friesian	BRS	15819	257	T3	ND			Ferretti (box1 cam.fredda)	2010-06-07	Silvia Bonfiglio
Italy	F13	M	Italian Friesian	221+C	15823	257	T3	ND			Ferretti (box1 cam.fredda)	2010-06-07	Silvia Bonfiglio
Italy	F47	M	Italian Friesian	16083, 169, 221+C	15807	268	T3	ND			Ferretti (box1 cam.fredda)	2010-05-21	Silvia Bonfiglio
Italy	F14	M	Italian Friesian	16016, 16068, 16074, 16302, 144, 169, 221+C	15823	234	T3	ND			Ferretti (box1 cam.fredda)	2010-06-17	Silvia Bonfiglio
Italy	F15	M	Italian Friesian	16074, 16250, 221+C	15823	234	T3	ND			Ferretti (box1 cam.fredda)	2010-06-17	Silvia Bonfiglio
Italy	F16	M	Italian Friesian	16122, 16135, 169, 201, 221+2C	15823	234	T3	ND			Ferretti (box1 cam.fredda)	2010-06-17	Silvia Bonfiglio
Italy	F17	M	Italian Friesian	16093	15823	234	T3	ND			Ferretti (box1 cam.fredda)	2010-06-17	Silvia Bonfiglio
Italy	F18	M	Italian Friesian	15960, 16042, 16228, 173, 221+C	15807	234	T3	ND			Ferretti (box1 cam.fredda)	2010-06-17	Silvia Bonfiglio
Italy	F19	M	Italian Friesian	169, 221+C	15807	234	T3	ND			Ferretti (box1 cam.fredda)	2010-06-17	Silvia Bonfiglio
Italy	F41	M	Italian Friesian	16260, 106, 169, 221+C	15813	234	T3	ND			Ferretti (box1 cam.fredda)	2010-06-17	Silvia Bonfiglio
Italy	F42	M	Italian Friesian	16302, 106, 221+C	15813	234	T3	ND			Ferretti (box1 cam.fredda)	2010-06-17	Silvia Bonfiglio
Italy	F43	M	Italian Friesian	106, 221+C	15813	234	T3	ND			Ferretti (box1 cam.fredda)	2010-06-17	Silvia Bonfiglio
Italy	F44	M	Italian Friesian	15891, 15939, 16085	15813	234	T3	ND			Ferretti (box1 cam.fredda)	2010-06-17	Silvia Bonfiglio
Italy	F45	M	Italian Friesian	15882, 16255, 163	15813	234	T5	ND			Ferretti (box1 cam.fredda)	2010-06-17	Silvia Bonfiglio
Italy	F46	M	Italian Friesian	BRS	15813	234	T3	ND			Ferretti (box1 cam.fredda)	2010-06-17	Silvia Bonfiglio
Italy	F48	M	Italian Friesian	16141, 221+C	15813	234	T3	ND			Ferretti (box1 cam.fredda)	2010-06-17	Silvia Bonfiglio
Italy	F49	M	Italian Friesian	169, 221+C	15807	234	T3	ND			Ferretti (box1 cam.fredda)	2010-06-17	Silvia Bonfiglio
Italy	F50	M	Italian Friesian	16074, 16250, 215+T, 221+2C?	15807	221	T3	ND			Ferretti (box1 cam.fredda)	2010-06-17	Silvia Bonfiglio
Italy	F51	M	Italian Friesian	16057C, 16185, 16247, 16255, 169	15807	234	T2	ND			Ferretti (box1 cam.fredda)	2010-06-17	Silvia Bonfiglio
Italy	F52	M	Italian Friesian	16056, 16068, 169	15807	215	T3	ND			Ferretti (box1 cam.fredda)	2010-06-17	Silvia Bonfiglio
Italy	F53	M	Italian Friesian	16122, 16127A, 106, 169	15817	234	T3	ND			Ferretti (box1 cam.fredda)	2010-06-17	Silvia Bonfiglio
Italy	F54	M	Italian Friesian	BRS	15817	234	T3	ND			Ferretti (box1 cam.fredda)	2010-06-17	Silvia Bonfiglio
Italy	F55	M	Italian Friesian	16109, 106, 169, 221+C	15817	234	T3	ND			Ferretti (box1 cam.fredda)	2010-06-17	Silvia Bonfiglio
Italy	F56	M	Italian Friesian	166, 169	15817	234	T3	ND			Ferretti (box1 cam.fredda)	2010-06-17	Silvia Bonfiglio
Italy	F57	M	Italian Friesian	16049, 169, 221+C	15817	234	T3	ND			Ferretti (box1 cam.fredda)	2010-06-17	Silvia Bonfiglio
Italy	F58	M	Italian Friesian	169, 173, 221+C	15817	234	T3	ND			Ferretti (box1 cam.fredda)	2010-06-17	Silvia Bonfiglio
Italy	F59	M	Italian Friesian	16231, 221+C	15813	234	T3	ND			Ferretti (box1 cam.fredda)	2010-06-17	Silvia Bonfiglio
Italy	F60	M	Italian Friesian	16057, 221+C	15813	234	T3	ND			Ferretti (box1 cam.fredda)	2010-06-17	Silvia Bonfiglio
Italy	F61	M	Italian Friesian	16196, 169, 221+C	15813	234	T3	ND			Ferretti (box1 cam.fredda)	2010-06-17	Silvia Bonfiglio
Italy	F62	M	Italian Friesian	16057, 16125, 169, 221+C	15807	268	T3	ND			Ferretti (box1 cam.fredda)	2010-05-21	Silvia Bonfiglio
Italy	F63	M	Italian Friesian	16074, 16250, 221+C	15813	234	T3	ND			Ferretti (box1 cam.fredda)	2010-06-17	Silvia Bonfiglio
Italy	F64	M	Italian Friesian	16058, 16113, 221+C	15813	261	T3	ND			Ferretti (box1 cam.fredda)	2010-06-17	Silvia Bonfiglio
Italy	F65	M	Italian Friesian	16128-16131d, 169, 221+C	15813	261	T3	ND			Ferretti (box1 cam.fredda)	2010-06-17	Silvia Bonfiglio
Italy	F66	M	Italian Friesian	16128-16131d, 169, 221+C	15813	261	T3	ND			Ferretti (box1 cam.fredda)	2010-06-17	Silvia Bonfiglio
Italy	F67	M	Italian Friesian	16301, 173	15813	261	T3	ND			Ferretti (box1 cam.fredda)	2010-06-17	Silvia Bonfiglio
Italy	F68	M	Italian Friesian	16231, 221+C	15813	261	T3	ND			Ferretti (box1 cam.fredda)	2010-06-17	Silvia Bonfiglio
Italy	F69	M	Italian Friesian	169, 221+C	15813	261	T3	ND			Ferretti (box1 cam.fredda)	2010-06-17	Silvia Bonfiglio
Italy	F70	M	Italian Friesian	16121, 221+C	15813	261	T3	ND			Ferretti (box1 cam.fredda)	2010-06-17	Silvia Bonfiglio
Italy	POD25	M	Italian Podolian	16074, 169	15807	215	T3	A			Ajmone	2008-11-23	Silvia Bonfiglio
Italy	POD26	M	Italian Podolian	106	15807	215	T3	A			Ajmone	2008-11-23	Silvia Bonfiglio
Italy	POD27	M	Italian Podolian	BRS	15807	226	T3	A			Ajmone	2008-11-23	Silvia Bonfiglio
Italy	POD28	M	Italian Podolian	169, 221+C	15807	226	T3	A			Ajmone	2008-11-23	Silvia Bonfiglio
Italy	POD29	M	Italian Podolian	106, 169	15803	215	T3	A			Ajmone	2008-12-10	Silvia Bonfiglio
Italy	POD30	M	Italian Podolian	16050, 16113, 16255	15803	296	T1	A			Ajmone	2008-12-10	Silvia Bonfiglio
Italy	POD31	M	Italian Podolian	15883, 15920, 16074, 169	15813	207	T3	A			Ajmone	2008-11-23	Silvia Bonfiglio
Italy	POD32	M	Italian Podolian	16231, 119H(?), 169, 190	15803	261	T3	A			Ajmone	2008-12-10	Silvia Bonfiglio
Italy	POD33	M	Italian Podolian	16050, 16113, 16255	15803	261	T1	ND			Ajmone	2008-12-10	Silvia Bonfiglio
Italy	POD34	M	Italian Podolian	16231, 119, 169, 190	15807	199	T3	A			Ajmone	2008-11-23	Silvia Bonfiglio
Italy	POD35	M	Italian Podolian	16051, 16057, 16061, 169, 173, 221+C	15803	288	T3	A			Ajmone	2008-12-10	Silvia Bonfiglio
Italy	POD36	M	Italian Podolian	169, 221+C	15803	288	T3	A			Ajmone	2008-12-10	Silvia Bonfiglio
Italy	POD37	F	Italian Podolian	8, 169	15807	226	T3	A			Ajmone	2008-11-23	Silvia Bonfiglio
Italy	POD38	F	Italian Podolian	8, 169	15807	253	T3				Ajmone	2008-11-23	Silvia Bonfiglio
Italy	POD39	F	Italian Podolian	8	15807	226	T3	A			Ajmone	2008-12-01	Silvia Bonfiglio
Italy	POD40	F	Italian Podolian	16058, 16127, 16164, 106	15807	215	T3	A			Ajmone	2008-12-01	Silvia Bonfiglio
Italy	POD41	F	Italian Podolian	16050, 16113, 16255, 106	15813	234	T1	ND			Ajmone	2008-12-01	Silvia Bonfiglio
Italy	POD42	F	Italian Podolian	221+C	15803	261	T3	A			Ajmone	2008-12-10	Silvia Bonfiglio
Italy	POD43	F	Italian Podolian	169	15807	215	T3	A			Ajmone	2008-12-01	Silvia Bonfiglio
Italy	POD44	F	Italian Podolian	15878, 169, 221+C	15803	226	T3	A			Ajmone	2008-12-01	Silvia Bonfiglio
Italy	POD45	F	Italian Podolian	221+C	15823	253	T3	A			Ajmone	2008-12-10	Silvia Bonfiglio
Italy	POD46	F	Italian Podolian	169, 173	15803	305	T3	A			Ajmone	2008-12-01	Silvia Bonfiglio
Italy	POD47	F	Italian Podolian	15913, 16232, 169	15803	234	T3	A			Ajmone	2008-12-01	Silvia Bonfiglio
Italy	POD48	F	Italian Podolian	169, 173	15813	215	T3	ND			Ajmone	2009-06-22	Silvia Bonfiglio
Italy	POD49	F	Italian Podolian	221+C	15803	301	T3	A			Ajmone	2008-12-10	Silvia Bonfiglio
Italy	POD50	F	Italian Podolian	221+C	15803	301	T3	A			Ajmone	2008-12-10	Silvia Bonfiglio
Italy	POD51	F	Italian Podolian	221+C	15803	301	T3	A			Ajmone	2008-12-10	Silvia Bonfiglio
Italy	POD52	F	Italian Podolian	16119, 169, 221+C	15803	268	T3	A			Ajmone	2008-12-10	Silvia Bonfiglio
Italy	POD53	F	Italian Podolian	8, 169	15803	288	T3	ND			Ajmone	2008-12-10	Silvia Bonfiglio
Italy	POD54	F	Italian Podolian	16057, 16074, 169	15803	288	T3	A			Ajmone	2008-12-10	Silvia Bonfiglio
Italy	POD55	F	Italian Podolian	221+C	15806	221	T3	A			Ajmone	2008-12-10	Silvia Bonfiglio
Italy	POD57	M	Italian Podolian	16050, 16113, 16255, 169, 221+C	15803	226	T1	ND			Ajmone	2008-12-10	Silvia Bonfiglio
Italy	POD58	M	Italian Podolian	169, 221+C	15803	226	T3	A			Ajmone	2008-12-10	Silvia Bonfiglio
Italy	POD59	M	Italian Podolian	16121, 16291, 169, 221+C	15803	288	T3	A			Ajmone	2008-12-10	Silvia Bonfiglio
Italy	POD60	M	Italian Podolian	166, 221+C	15803	272	T3	A			Ajmone	2008-12-10	Silvia Bonfiglio
Italy	POD61	M	Italian Podolian	15943H(?), 16119, 16231, 16250, 169, 221+C	15803	241	T3	A			Ajmone	2008-12-10	Silvia Bonfiglio
Italy	POD62	M	Italian Podolian	16074, 169, 221+C	15803	288	T3	ND			Ajmone	2008-12-10	Silvia Bonfiglio
Italy	POD63	M	Italian Podolian	15943H(?), 16119, 16231, 16250, 169, 221+C	15803	288	T3	ND			Ajmone	2008-12-10	Silvia Bonfiglio
Italy	POD64	M	Italian Podolian	16050, 16113, 16255	15803	241	T1	ND			Ajmone	2008-12-10	Silvia Bonfiglio
Italy	POD65	M	Italian Podolian	16200, 169, 221+C	15803	288	T3	A			Ajmone	2008-12-10	Silvia Bonfiglio
Italy	POD66	M	Italian Podolian	169, 221+C	15803	296	T3	A			Ajmone	2008-12-10	Silvia Bonfiglio
Italy	POD67	F	Italian Podolian	16057C, 16085, 16185, 16255, 169	15803	296	T2	ND			Ajmone	2008-12-10	Silvia Bonfiglio
Italy	POD68	F	Italian Podolian	16057, 221+C	15803	296	T3	A			Ajmone	2008-12-10	Silvia Bonfiglio
Italy	POD69	F	Italian Podolian	16057, 221+C	15803	296	T3	ND			Ajmone	2009-01-09	Silvia Bonfiglio
Italy	POD71	F	Italian Podolian	16057	15803	215	T3	A			Ajmone	2009-01-09	Silvia Bonfiglio
Italy	POD72	F	Italian Podolian	16133, 169, 173, 221+C	15803	285	T3	A			Ajmone	2009-01-09	Silvia Bonfiglio
Italy	POD73	F	Italian Podolian	16147, 169	15803	221	T3	A			Ajmone	2009-01-09	Silvia Bonfiglio
Italy	POD74	F	Italian Podolian	16131, 106, 169, 221+C	15803	226	T3	A			Ajmone	2009-01-09	Silvia Bonfiglio
Italy	POD75	F	Italian Podolian	16058, 169, 215+T?, 221+2C?	15803	221	T3	A			Ajmone	2009-01-09	Silvia Bonfiglio
Italy	POD76	F	Italian Podolian	169, 221+C	15803	250	T3	A			Ajmone	2009-01-09	Silvia Bonfiglio
Italy	POD77	F	Italian Podolian	16127, 106, 169	15803	241	T3	A			Ajmone	2009-01-09	Silvia Bonfiglio
Italy	POD78	F	Italian Podolian	15878, 221+C	15803	241	T3	A			Ajmone	2009-01-09	Silvia Bonfiglio
Italy	POD79	F	Italian Podolian	16058, 16127, 106, 169, 190	15813	215	T3	A			Ajmone	2009-01-09	Silvia Bonfiglio
Italy	POD80	F	Italian Podolian	169, 221+C	15803	261	T3	A			Ajmone	2009-01-09	Silvia Bonfiglio
Italy	POD81	F	Italian Podolian	16058, 16127, 106, 169	15813	215	T3	A			Ajmone	2009-01-09	Silvia Bonfiglio
Italy	POD82	F	Italian Podolian	16057, 16074, 169	15813	215	T3	ND			Ajmone	2009-01-09	Silvia Bonfiglio
Italy	POD1-N	F	Italian Podolian	169, 221+C	15813	231	T3	A			Peretti	2009-02-02	Silvia Bonfiglio
Italy	POD2-N	F	Italian Podolian	169, 173, 221+C	15817	257	T3	ND			Peretti	2009-02-02	Silvia Bonfiglio
Italy	POD3-N	F	Italian Podolian	16068, 16164, 16247, 169, 173, 221+C	15813	257	T3	A			Peretti	2009-02-02	Silvia Bonfiglio
Italy	POD4-N	F	Italian Podolian	15952, 16058, 106, 169	15817	234	T3	A			Peretti	2009-02-02	Silvia Bonfiglio
Italy	POD5-N	F	Italian Podolian	16058, 169	15823	215	T3	A			Peretti	2009-03-19	Silvia Bonfiglio
Italy	POD6-N	F	Italian Podolian	16231, 16302, 169	15813	215	T3	A			Peretti	2009-03-19	Silvia Bonfiglio
Italy	POD7-N	F	Italian Podolian	16050, 16255, 169, 221+C	15807	291	T1?	ND			Peretti	2009-02-02	Silvia Bonfiglio
Italy	POD8-N	F	Italian Podolian	169, 221+C	15807	234	T3	ND			Peretti	2009-03-19	Silvia Bonfiglio
Italy	POD9-N	F	Italian Podolian	16231, 16302, 169	15807	215	T3	ND			Peretti	2009-02-02	Silvia Bonfiglio
Italy	POD10-N	F	Italian Podolian	15952, 16058, 106, 169	15807	226	T3	ND			Peretti	2009-02-02	Silvia Bonfiglio
Italy	POD11-N	F	Italian Podolian	16057C, 16185, 16255, 169	15807	226	T2	ND			Peretti	2009-02-02	Silvia Bonfiglio
Italy	POD12-N	F	Italian Podolian	16231, 16302, 169	15834	226	T3	ND			Peretti	2009-02-02	Silvia Bonfiglio
Italy	POD13-N	F	Italian Podolian	173, 221+C	15807	261	T3	A			Peretti	2009-02-02	Silvia Bonfiglio
Italy	POD14-N	F	Italian Podolian	16231, 16302, 169	15807	226	T3	ND			Peretti	2009-02-02	Silvia Bonfiglio
Italy	POD15-N	F	Italian Podolian	16057C, 16185, 16255, 169	15807	226	T2	ND			Peretti	2009-02-02	Silvia Bonfiglio
Italy	POD16-N	F	Italian Podolian	16050, 16255, 169	15807	215	T1?	A	complete	169, 221+C, 587+C, 2536A, 3361, 9636, 9682C, 11848, 12492, 13310C, 14210, 14609, 15410, 16050, 16255	Peretti	2009-02-02	Silvia Bonfiglio
Italy	POD17-N	F	Italian Podolian	16248d, 16301, 221+C	15802	241	T3	A			Peretti	2009-02-02	Silvia Bonfiglio
Italy	POD18-N	F	Italian Podolian	169, 173, 221+C	15807	226	T3	A			Peretti	2009-02-02	Silvia Bonfiglio
Italy	POD19-N	F	Italian Podolian	(15864H?) 16050, 16255, 169, 221+C	15807	257	T1?	ND			Peretti	2009-02-02	Silvia Bonfiglio
Italy	POD20-N	F	Italian Podolian	16248d, 16301	15807	204	T3	ND			Peretti	2009-02-02	Silvia Bonfiglio
Italy	PRI1	M	Italian Red Pied	16076, 16123, 169, 221+C	15803	288	T3	A			Ajmone	2008-12-10	Silvia Bonfiglio
Italy	PRI2	M	Italian Red Pied	119, 169, 221+C	15803	288	T3				Ajmone	2008-12-10	Silvia Bonfiglio
Italy	PRI3	M	Italian Red Pied	16083, 16122, 169, 215+T, 221+2C	15803	301	T3	A			Ajmone	2008-12-10	Silvia Bonfiglio
Italy	PRI4	M	Italian Red Pied	16069, 169, 221+C	15803	301	T3	A			Ajmone	2008-12-10	Silvia Bonfiglio
Italy	PRI5	M	Italian Red Pied	16049, 221+C	15803	288	T3	A			Ajmone	2008-12-10	Silvia Bonfiglio
Italy	PRI6	M	Italian Red Pied	16057C, 16058, 16185, 16255, 169, 221+C	15803	234	T2	ND			Ajmone	2008-12-10	Silvia Bonfiglio
Italy	PRI7	M	Italian Red Pied	169, 221+C	15803	261	T3	A			Ajmone	2008-12-10	Silvia Bonfiglio
Italy	PRI8	M	Italian Red Pied	221+C	15803	234	T3	A			Ajmone	2008-12-10	Silvia Bonfiglio
Italy	PRI10	M	Italian Red Pied	173, 221+C	15803	261	T3	A			Ajmone	2008-12-10	Silvia Bonfiglio
Italy	PRI11	M	Italian Red Pied	16196, 169	15803	261	T3	A			Ajmone	2008-12-10	Silvia Bonfiglio
Italy	PRI12	M	Italian Red Pied	169, 221+C	15803	241	T3	A			Ajmone	2008-12-10	Silvia Bonfiglio
Italy	PRI13	M	Italian Red Pied	16109, 106, 169, 221+C	15803	239	T3	A			Ajmone	2008-12-10	Silvia Bonfiglio
Italy	PRI14	M	Italian Red Pied	16042, 173, 221+C, 232	15803	301	T3	A			Ajmone	2008-12-10	Silvia Bonfiglio
Italy	PRI15	M	Italian Red Pied	15960, 16139	15803	301	T3	A			Ajmone	2008-12-10	Silvia Bonfiglio
Italy	PRI16	M	Italian Red Pied	16085	15803	301	T3	A			Ajmone	2008-12-10	Silvia Bonfiglio
Italy	PRI17	M	Italian Red Pied	221+C	15803	301	T3	A			Ajmone	2008-12-10	Silvia Bonfiglio
Italy	PRI18	M	Italian Red Pied	16074, 16135, 8, 169, 221+C	15803	363	T3	A	complete	587+C, 1600d, 2536A, 8682C, 13255, 13310C	Ajmone	2008-11-23	Silvia Bonfiglio
Italy	PRI19	M	Italian Red Pied	15953G, 16112, 16255, 169, 243T	15807	363	Q	G	complete	169, 243T, 587+C, 1457, 2536A, 2558, 3238, 3415T, 5501, 7918, 8318, 8370C, 9682C, 10717A, 10927, 11000, 11089, 11766, 12433, 12468, 12675, 12750, 13005, 13310C, 13620, 14036, 14108, 15134, 15627, 15953G, 16112, 16255	Ajmone	2008-11-23	Silvia Bonfiglio
Italy	PRI20	M	Italian Red Pied	16057C, 16185, 16255, 169, (221+C?)	15807	221	T2	ND			Ajmone	2008-11-23	Silvia Bonfiglio
Italy	PRI21	M	Italian Red Pied	15956, 169	15807	215	T3	A			Ajmone	2008-11-23	Silvia Bonfiglio
Italy	PRI22	M	Italian Red Pied	16117,16139, 16301, 169, 221+C?	15807	231	T3	A			Ajmone	2008-11-23	Silvia Bonfiglio
Italy	PRI23	M	Italian Red Pied	4, 8, 169, 221+C	15807	305	T3	A			Ajmone	2008-11-23	Silvia Bonfiglio
Italy	PRI24	M	Italian Red Pied	BRS	15807	268	T3	A			Ajmone	2008-11-23	Silvia Bonfiglio
Italy	PRI25	M	Italian Red Pied	16058, 16229, 2, 169, 221+C	15803	301	T3	A			Ajmone	2008-12-10	Silvia Bonfiglio
Italy	PRI26	M	Italian Red Pied	16076, 169, 221+C	15807	226	T3	A			Ajmone	2008-11-23	Silvia Bonfiglio
Italy	PRI27	M	Italian Red Pied	16250, 169, 221+C	15803	301	T3	A			Ajmone	2008-12-10	Silvia Bonfiglio
Italy	PRI28	M	Italian Red Pied	16022, 16050, 16113, 16255, 169	15803	301	T1	ND			Ajmone	2008-12-10	Silvia Bonfiglio
Italy	PRI29	M	Italian Red Pied	16042, 16058, 16231, 221+C	15803	285	T3	A			Ajmone	2008-12-10	Silvia Bonfiglio
Italy	PRI30	M	Italian Red Pied	16143, 143, 169	15803	301	T3	A			Ajmone	2008-12-10	Silvia Bonfiglio
Italy	PRI31	M	Italian Red Pied	16195, 221+C	15803	301	T3	A			Ajmone	2008-12-10	Silvia Bonfiglio
Italy	PRI32	M	Italian Red Pied	16141, 221+C	15803	234	T3	A			Ajmone	2008-12-01	Silvia Bonfiglio
Italy	PRI33	M	Italian Red Pied	15893, 169, 221+C	15803	226	T3	A			Ajmone	2008-12-01	Silvia Bonfiglio
Italy	PRI34	M	Italian Red Pied	15893, 16117, 16118, 169, 221+C	15803	257	T3	A			Ajmone	2008-12-10	Silvia Bonfiglio
Italy	PRI35	M	Italian Red Pied	16139, 16164, 169, 221+C	15803	268	T3	A			Ajmone	2008-12-01	Silvia Bonfiglio
Italy	PRI36	M	Italian Red Pied	106, 221+C	15807	257	T3	A			Ajmone	2008-12-10	Silvia Bonfiglio
Italy	PRI37	M	Italian Red Pied	15946, 15964, 16122, 16260, 169, 221+C	15803	291	T3	A			Ajmone	2008-12-01	Silvia Bonfiglio
Italy	PRI38	M	Italian Red Pied	16057, 106, 169	15803	213	T3	ND			Ajmone	2008-12-01	Silvia Bonfiglio
Italy	PRI39	M	Italian Red Pied	16070	15803	214	T3	A			Ajmone	2008-12-01	Silvia Bonfiglio
Italy	PRI40	M	Italian Red Pied	16074, 16250, 215+T, 221+2C	15803	268	T3	A			Ajmone	2008-12-01	Silvia Bonfiglio
Italy	PRI41	M	Italian Red Pied	16074, 16250, 16302, 221+C	15803	221	T3	A			Ajmone	2008-12-01	Silvia Bonfiglio
Italy	PRI42	M	Italian Red Pied	16122, 169	15803	288	T3	A			Ajmone	2008-12-10	Silvia Bonfiglio
Italy	PRI43	M	Italian Red Pied	169, 221+C	15803	314	T3	A			Ajmone	2008-12-10	Silvia Bonfiglio
Italy	PRI44	M	Italian Red Pied	16058, 16301	15803	272	T3	A			Ajmone	2008-12-10	Silvia Bonfiglio
Italy	PRI45	M	Italian Red Pied	15965, 169, 177, 221+C	15803	257	T3	A			Ajmone	2008-12-10	Silvia Bonfiglio
Italy	PRI46	M	Italian Red Pied	16058, 16133, 16246, 16302, 169, 221+C	15803	314	T3	A			Ajmone	2008-12-10	Silvia Bonfiglio
Italy	PRI47	M	Italian Red Pied	15965, 169	15803	305	T3	A			Ajmone	2008-12-10	Silvia Bonfiglio
Italy	PRI48	M	Italian Red Pied	16057, 106, 169, 221+C	15803	301	T3	A			Ajmone	2008-12-10	Silvia Bonfiglio
Italy	PRI49	M	Italian Red Pied	16301, 166	15803	301	T3	A			Ajmone	2008-12-10	Silvia Bonfiglio
Italy	PRI50	M	Italian Red Pied	16231, 106, 169, 221+C	15803	273	T3	A			Ajmone	2008-12-10	Silvia Bonfiglio
Italy	PRI51	M	Italian Red Pied	16057C, 16127, 16185, 16255, 169	15803	301	T2	ND			Ajmone	2008-12-10	Silvia Bonfiglio
Italy	PRI52	M	Italian Red Pied	16057, 16122, 16128, 106, 169, 221+C	15803	273	T3	A			Ajmone	2008-12-10	Silvia Bonfiglio
Italy	PRI53	M	Italian Red Pied	15932, 15988, 16042, 173, 221+C	15803	257	T3	A			Ajmone	2008-12-10	Silvia Bonfiglio
Italy	PRI54	M	Italian Red Pied	16073, 8, 221+C	15803	301	T3	A			Ajmone	2008-12-10	Silvia Bonfiglio
Italy	PRI55	M	Italian Red Pied	16057C, 16058, 16185, 16255, 169, 221+C	15803	301	T2	ND			Ajmone	2008-12-10	Silvia Bonfiglio
Italy	PRI56	M	Italian Red Pied	119, 169, 221+C	15803	281	T3	A			Ajmone	2008-12-10	Silvia Bonfiglio
Italy	PRI57	M	Italian Red Pied	16022, 169, 221+C	15803	301	T3	A			Ajmone	2008-12-10	Silvia Bonfiglio
Italy	PEZ2	F	Italian Red Pied	221+C	15807	226	T3	ND			Ferretti (box3 cam.fredda)	2010-05-21	Silvia Bonfiglio
Italy	PEZ4	F	Italian Red Pied	15856, 190, 234	15807	241	T3	ND			Ferretti (box3 cam.fredda)	2010-05-21	Silvia Bonfiglio
Italy	PEZ5	M	Italian Red Pied	16057, 16122, 16128, 169, 221+C	15823	257	T3	ND			Ferretti (box3 cam.fredda)	2010-06-01	Silvia Bonfiglio
Italy	PEZ6	F	Italian Red Pied	16049, 169, 221+C	15807	241	T3	ND			Ferretti (box3 cam.fredda)	2010-05-21	Silvia Bonfiglio
Italy	PEZ7	M	Italian Red Pied	16085	15803	257	T3	ND			Ferretti (box3 cam.fredda)	2010-06-01	Silvia Bonfiglio
Italy	PEZ9	M	Italian Red Pied	16074, 16113, 16250, 57, 221+C	15807	241	T3	ND			Ferretti (box3 cam.fredda)	2010-05-21	Silvia Bonfiglio
Italy	PEZ10	M	Italian Red Pied	169, 221+C	15803	257	T3	ND			Ferretti (box3 cam.fredda)	2010-06-01	Silvia Bonfiglio
Italy	PEZ14	M	Italian Red Pied	15965, 169, 221+C	15823	268	T3	ND			Ferretti (box3 cam.fredda)	2010-05-21	Silvia Bonfiglio
Italy	PEZ15	M	Italian Red Pied	169	15803	215	T3	ND			Ferretti (box3 cam.fredda)	2010-06-01	Silvia Bonfiglio
Italy	PEZ17	M	Italian Red Pied	16113, 16301	15803	215	T3	ND			Ferretti (box3 cam.fredda)	2010-06-01	Silvia Bonfiglio
Italy	PEZ19	M	Italian Red Pied	16046, 173, 221+2C	15803	257	T3	ND			Ferretti (box3 cam.fredda)	2010-06-01	Silvia Bonfiglio
Italy	PEZ20	F	Italian Red Pied	16074, 8, 169, 221+C	15807	268	T3	ND			Ferretti (box3 cam.fredda)	2010-05-21	Silvia Bonfiglio
Italy	PEZ21	M	Italian Red Pied	16076, 16250, 221+C	15803	257	T3	ND			Ferretti (box3 cam.fredda)	2010-06-01	Silvia Bonfiglio
Italy	PEZ22	M	Italian Red Pied	15882, 16255, 163, 221+C	15803	257	T5	ND			Ferretti (box3 cam.fredda)	2010-06-01	Silvia Bonfiglio
Italy	PEZ26	M	Italian Red Pied	BRS	15803	91(215)	T3	ND			Ferretti (box3 cam.fredda)	2010-06-01	Silvia Bonfiglio
Italy	PEZ27	M	Italian Red Pied	BRS	15803	257	T3	ND			Ferretti (box3 cam.fredda)	2010-06-01	Silvia Bonfiglio
Italy	PEZ28	M	Italian Red Pied	16119, 169, 177	15803	215	T3	ND			Ferretti (box3 cam.fredda)	2010-06-01	Silvia Bonfiglio
Italy	PR30	M	Italian Red Pied	16301	15803	257	T3	ND			Ferretti (box2 cam.fredda)	2010-06-07	Silvia Bonfiglio
Italy	PR31	M	Italian Red Pied	16069, 169, 221+C	15803	257	T3	ND			Ferretti (box2 cam.fredda)	2010-06-07	Silvia Bonfiglio
Italy	PR32	M	Italian Red Pied	16141, 173	15803	257	T3	ND			Ferretti (box2 cam.fredda)	2010-06-07	Silvia Bonfiglio
Italy	PR33	M	Italian Red Pied	16141, 173	15803	257	T3	ND			Ferretti (box2 cam.fredda)	2010-06-07	Silvia Bonfiglio
Italy	PR34	M	Italian Red Pied	16031, 16057, 16122, 16128, 16291, 169, 221+C	15807	268	T3	ND			Ferretti (box2 cam.fredda)	2010-05-21	Silvia Bonfiglio
Italy	PR35	M	Italian Red Pied	BRS	15803	257	T3	ND			Ferretti (box2 cam.fredda)	2010-06-07	Silvia Bonfiglio
Italy	PR36	M	Italian Red Pied	16074, 16247, 173, 221+C	15803	257	T3	ND			Ferretti (box2 cam.fredda)	2010-06-07	Silvia Bonfiglio
Italy	PR37	M	Italian Red Pied	169	15803	257	T3	ND			Ferretti (box2 cam.fredda)	2010-06-07	Silvia Bonfiglio
Italy	PR38	M	Italian Red Pied	16074, 16085, 16200, 215+T, 221+2C	15803	257	T3	ND			Ferretti (box2 cam.fredda)	2010-06-07	Silvia Bonfiglio
Italy	PR39	M	Italian Red Pied	15838, 15957, 16127, 16301G, 169, 221+C	15803	257	T3	ND			Ferretti (box2 cam.fredda)	2010-06-07	Silvia Bonfiglio
Italy	PR40	M	Italian Red Pied	16092, 169, 221+C	15803	223	T3	ND			Ferretti (box2 cam.fredda)	2010-06-07	Silvia Bonfiglio
Italy	PR41	M	Italian Red Pied	16050, 16058, 169, 221+C	15803	257	T3	ND			Ferretti (box2 cam.fredda)	2010-06-07	Silvia Bonfiglio
Italy	PR42	M	Italian Red Pied	16057C, 16185, 16255, 106, 169	15803	257	T2	ND			Ferretti (box2 cam.fredda)	2010-06-07	Silvia Bonfiglio
Italy	PR43	M	Italian Red Pied	8, 169, 221+C	15803	257	T3	ND			Ferretti (box2 cam.fredda)	2010-06-07	Silvia Bonfiglio
Italy	PR44	M	Italian Red Pied	16092, 169, 221+C	15803	223	T3	ND			Ferretti (box2 cam.fredda)	2010-06-07	Silvia Bonfiglio
Italy	PR45	M	Italian Red Pied	221+C	15803	257	T3	ND			Ferretti (box2 cam.fredda)	2010-06-07	Silvia Bonfiglio
Italy	PR46	M	Italian Red Pied	119, 169, 221+C	15803	257	T3	ND			Ferretti (box2 cam.fredda)	2010-06-07	Silvia Bonfiglio
Italy	PR47	M	Italian Red Pied	15838, 15957, 16127, 16301G, 169, 221+C	15803	257	T3	ND			Ferretti (box2 cam.fredda)	2010-06-07	Silvia Bonfiglio
Italy	PR48	M	Italian Red Pied	16057C, 16185, 16255, 169	15803	257	T2	ND			Ferretti (box2 cam.fredda)	2010-06-07	Silvia Bonfiglio
Italy	PR49	M	Italian Red Pied	16196, 169	15803	268	T3	ND			Ferretti (box2 cam.fredda)	2010-06-07	Silvia Bonfiglio
Italy	PR50	M	Italian Red Pied	16127, 221+C	15803	268	T3	ND			Ferretti (box2 cam.fredda)	2010-06-07	Silvia Bonfiglio
Italy	PR51	F	Italian Red Pied	15932, 16042, 16139, 16302, 221+C	15807	268	T3	ND			Ferretti (box2 cam.fredda)	2010-05-21	Silvia Bonfiglio
Italy	PR52	M	Italian Red Pied	169, 221+C	15813	268	T3	ND			Ferretti (box2 cam.fredda)	2010-06-07	Silvia Bonfiglio
Italy	PR53	M	Italian Red Pied	16057C, 16135, 16185, 16255, 169	15817	268	T2	ND			Ferretti (box2 cam.fredda)	2010-06-07	Silvia Bonfiglio
Italy	PR54	M	Italian Red Pied	16057C, 16135, 16185, 16255, 169	15803	268	T2	ND			Ferretti (box2 cam.fredda)	2010-06-07	Silvia Bonfiglio
Italy	PR55	M	Italian Red Pied	169	15807	268	T3	ND			Ferretti (box2 cam.fredda)	2010-05-21	Silvia Bonfiglio
Italy	PR56	M	Italian Red Pied	169, 190, 221+C	15803	268	T3	ND			Ferretti (box2 cam.fredda)	2010-06-07	Silvia Bonfiglio
Italy	PR57	M	Italian Red Pied	16232, 16302, 221+C	15803	257	T3	ND			Ferretti (box2 cam.fredda)	2010-06-07	Silvia Bonfiglio
Italy	PR58	M	Italian Red Pied	16057C, 16185, 16255, 106, 169	15803	257	T2	ND			Ferretti (box2 cam.fredda)	2010-06-07	Silvia Bonfiglio
Italy	PR59	M	Italian Red Pied	16139, 178, 221+C	15803	257	T3	ND			Ferretti (box2 cam.fredda)	2010-06-07	Silvia Bonfiglio
Italy	PR60	M	Italian Red Pied	16109, 169, 221+C, 247	15803	257	T3	ND			Ferretti (box2 cam.fredda)	2010-06-07	Silvia Bonfiglio
Italy	PR61	M	Italian Red Pied	16073, 8, 169, 221+C	15803	257	T3	ND			Ferretti (box2 cam.fredda)	2010-06-07	Silvia Bonfiglio
Italy	PR62	M	Italian Red Pied	15922, 169, 221+C	15803	257	T3	ND			Ferretti (box2 cam.fredda)	2010-06-07	Silvia Bonfiglio
Italy	PR63	M	Italian Red Pied	16147, 169	15823	121(215)	T3	ND			Ferretti (box2 cam.fredda)	2010-06-07	Silvia Bonfiglio
Italy	PR64	M	Italian Red Pied	169, 221+C	15823	285	T3	ND			Ferretti (box2 cam.fredda)	2010-06-07	Silvia Bonfiglio
Italy	PR65	M	Italian Red Pied	16074, 221+C	15823	285	T3	ND			Ferretti (box2 cam.fredda)	2010-06-07	Silvia Bonfiglio
Italy	PR66	M	Italian Red Pied	169, 221+C	15823	285	T3	ND			Ferretti (box2 cam.fredda)	2010-06-07	Silvia Bonfiglio
Italy	PR67	M	Italian Red Pied	169, 221+C	15803	285	T3	ND			Ferretti (box2 cam.fredda)	2010-06-07	Silvia Bonfiglio
Italy	PR68	M	Italian Red Pied	16057, 16108, 16248d, 16301, 166, 221+C	15803	285	T3	ND			Ferretti (box2 cam.fredda)	2010-06-07	Silvia Bonfiglio
Italy	PR70	M	Italian Red Pied	16074, 16135, 8, 169, 221+C	15803	257	T3	ND			Ferretti (box2 cam.fredda)	2010-06-07	Silvia Bonfiglio
Italy	PR71	M	Italian Red Pied	16084, 221+C	15803	257	T3	ND			Ferretti (box2 cam.fredda)	2010-06-07	Silvia Bonfiglio
Italy	PR72	M	Italian Red Pied	16141, 221+C	15803	257	T3	ND			Ferretti (box2 cam.fredda)	2010-06-07	Silvia Bonfiglio
Italy	PR73	M	Italian Red Pied	16083, 16085, 16122, 16291, 221+C	15803	257	T3	ND			Ferretti (box2 cam.fredda)	2010-06-07	Silvia Bonfiglio
Italy	PR74	M	Italian Red Pied	169	15803	257	T3	ND			Ferretti (box2 cam.fredda)	2010-06-07	Silvia Bonfiglio
Italy	PR75	M	Italian Red Pied	16031, 16057, 16122, 16128, 16291, 169, 221+C	15803	257	T3	ND			Ferretti (box2 cam.fredda)	2010-06-07	Silvia Bonfiglio
Italy	PR77	M	Italian Red Pied	169	15803	257	T3	ND			Ferretti (box2 cam.fredda)	2010-06-07	Silvia Bonfiglio
Italy	PR78	M	Italian Red Pied	16260, 169	15803	257	T3	ND			Ferretti (box2 cam.fredda)	2010-06-07	Silvia Bonfiglio
Italy	PR79	M	Italian Red Pied	16139, 16231, 16247, 16302, 166, 169, 221+C	15803	257	T3	ND			Ferretti (box2 cam.fredda)	2010-05-21	Silvia Bonfiglio
Italy	PR80	M	Italian Red Pied	8, 169, 221+C	15807	268	T3	ND			Ferretti (box2 cam.fredda)	2010-06-07	Silvia Bonfiglio
Italy	PR81	M	Italian Red Pied	16042, 16083, 173, 221+C	15817	257	T3	ND			Ferretti (box2 cam.fredda)	2010-06-07	Silvia Bonfiglio
Italy	PR82	M	Italian Red Pied	15924, 15930, 16057C, 16084, 16121, 16185, 16255, 106, 169	15803	257	T2	ND			Ferretti (box2 cam.fredda)	2010-06-07	Silvia Bonfiglio
Italy	PR83	M	Italian Red Pied	169, 221+C	15803	268	T3	ND			Ferretti (box2 cam.fredda)	2010-06-07	Silvia Bonfiglio
Jersey	JER1	F	Jersey	169, 221+C	15817	257	T3	ND			Ajmone	2009-04-22	Silvia Bonfiglio
Jersey	JER2	F	Jersey	16074, 16250	15823	215	T3	ND			Ajmone	2009-05-06	Silvia Bonfiglio
Jersey	JER3	F	Jersey	16133	15813	215	T3	ND			Ajmone	2009-04-30	Silvia Bonfiglio
Jersey	JER4	F	Jersey	169, 221+C	15823	234	T3	ND			Ajmone	2009-05-06	Silvia Bonfiglio
Jersey	JER5	F	Jersey	16042, 16047, 16055, 16130, 16260, 8, 173, 221+C	15817	268	T3	ND			Ajmone	2009-04-22	Silvia Bonfiglio
Jersey	JER6	F	Jersey	221+C	15823	226	T3	ND			Ajmone	2009-05-06	Silvia Bonfiglio
Jersey	JER7	F	Jersey	15939, 169	15813	261	T3	ND			Ajmone	2009-04-22	Silvia Bonfiglio
Jersey	JER8	F	Jersey	16195, 221+C	15817	226	T3	ND			Ajmone	2009-04-22	Silvia Bonfiglio
Jersey	JER9	F	Jersey	169	15813	261	T3	ND			Ajmone	2009-04-22	Silvia Bonfiglio
Jersey	JER10	F	Jersey	16022, 16074, 16250, 221+C	15817	268	T3	ND			Ajmone	2009-04-22	Silvia Bonfiglio
Jersey	JER11	F	Jersey	16022, 16074, 16250, 221+2C	15813	261	T3	ND			Ajmone	2009-04-22	Silvia Bonfiglio
Jersey	JER12	F	Jersey	221+C	15817	226	T3	ND			Ajmone	2009-04-22	Silvia Bonfiglio
Jersey	JER13	F	Jersey	169, 215+T, 221+2C, 248	15813	261	T3	ND			Ajmone	2009-04-22	Silvia Bonfiglio
Jersey	JER14	F	Jersey	16022, 16302, 173, 221+C	15817	226	T3	ND			Ajmone	2009-04-22	Silvia Bonfiglio
Jersey	JER15	F	Jersey	16074, 16250, 221+C	15813	261	T3	ND			Ajmone	2009-04-22	Silvia Bonfiglio
Jersey	JER16	F	Jersey	169, 215+T(?)	15817	215	T3	ND			Ajmone	2009-05-06	Silvia Bonfiglio
Jersey	JER17	F	Jersey	16139, 221+C	15842	239	T3	ND			Ajmone	2009-05-06	Silvia Bonfiglio
Jersey	JER18	F	Jersey	169, 221+C	15823	234	T3	ND			Ajmone	2009-05-06	Silvia Bonfiglio
France	LMI1	M	Limousine	16122, 16231, 221+C	15808	257	T3	A			Ajmone	2009-02-02	Silvia Bonfiglio
France	LMI2	M	Limousine	16040, 16232	15808	257	T3	A			Ajmone	2009-02-02	Silvia Bonfiglio
France	LMI3	M	Limousine	16047, 169, 221+C	15808	257	T3	A			Ajmone	2009-02-02	Silvia Bonfiglio
France	LMI4	M	Limousine	16246, 16248, 169, 221+C	15808	226	T3	A			Ajmone	2009-02-02	Silvia Bonfiglio
France	LMI5	M	Limousine	16079, 16301, 169, 173, 221+C	15808	226	T3	A			Ajmone	2009-02-02	Silvia Bonfiglio
France	LMI6	M	Limousine	16135, 8, 169, 190, 221+C	15808	250	T3	A			Ajmone	2009-02-02	Silvia Bonfiglio
France	LMI7	M	Limousine	16141	15807	215	T3	A			Ajmone	2009-03-19	Silvia Bonfiglio
France	LMI8	M	Limousine	16057C, 16135, 16185, 16195, 16255, 115, 169	15807	257	T2	ND			Ajmone	2009-02-02	Silvia Bonfiglio
France	LMI9	M	Limousine	15852+A, 16137	15807	285	T3	ND			Ajmone	2009-02-02	Silvia Bonfiglio
France	LMI10	M	Limousine	173, 221+C	15807	257	T3	A			Ajmone	2009-02-02	Silvia Bonfiglio
France	LMI11	M	Limousine	169, 221+C	15807	226	T3	A			Ajmone	2009-02-02	Silvia Bonfiglio
France	LMI12	M	Limousine	16248d, 16301, 178, 221+C	15807	226	T3	A			Ajmone	2009-02-02	Silvia Bonfiglio
France	LMI13	M	Limousine	16231, 16301, 169, 221+C	15807	234	T3	A			Ajmone	2009-02-02	Silvia Bonfiglio
France	LMI14	M	Limousine	16049, 16057, 16074, 16088, 169, 221+C	15807	261	T3	A			Ajmone	2009-02-02	Silvia Bonfiglio
France	LMI15	M	Limousine	16057, 16074, 16088, 169, 221+C	15807	234	T3	A			Ajmone	2009-02-02	Silvia Bonfiglio
France	LMI16	M	Limousine	16050, 16113, 16122, 16133, 16231, 16255, 106, 169	15807	241	T1	ND			Ajmone	2009-02-02	Silvia Bonfiglio
France	LMI17	M	Limousine	169, 221+C	15807	241	T3	A			Ajmone	2009-02-02	Silvia Bonfiglio
France	LMI18	M	Limousine	221+C	15807	231	T3	A			Ajmone	2009-02-02	Silvia Bonfiglio
France	LMI19	M	Limousine	16139	15807	257	T3	A			Ajmone	2009-02-02	Silvia Bonfiglio
France	LMI20	M	Limousine	16050, 16113, 16122(H?), 16133, 16231, 16255, 106, 169	15807	241	T1	ND			Ajmone	2009-02-02	Silvia Bonfiglio
France	LMI21	M	Limousine	16195, 169, 221+C	15807	257	T3	A			Ajmone	2009-02-02	Silvia Bonfiglio
France	LMI22	M	Limousine	16077, 169, 221+C	15807	241	T3	A			Ajmone	2009-02-02	Silvia Bonfiglio
France	LMI23	M	Limousine	15905, 16120, 16126, 169, 221+C	15807	241	T3	A			Ajmone	2009-02-02	Silvia Bonfiglio
France	LMI24	M	Limousine	16074, 16119, 16250, 173, 221+C	15807	226	T3	A			Ajmone	2009-02-02	Silvia Bonfiglio
France	LMI25	M	Limousine	8, 169, 221+C	15807	268	T3	A			Ajmone	2009-02-02	Silvia Bonfiglio
France	LMI26	M	Limousine	16057, 16231, 169	15807	241	T3	A			Ajmone	2009-02-02	Silvia Bonfiglio
France	LMI27	M	Limousine	15961, 248	15807	272	T3	A			Ajmone	2009-02-02	Silvia Bonfiglio
France	LMI28	M	Limousine	16042, 16074, 173, 221+C	15807	234	T3	A			Ajmone	2009-02-02	Silvia Bonfiglio
France	LMI29	M	Limousine	163	15807	226	T3	ND			Ajmone	2009-02-02	Silvia Bonfiglio
France	LMI30	M	Limousine	16022, 169, 221+C	15807	272	T3	A			Ajmone	2009-02-02	Silvia Bonfiglio
France	LMI31	M	Limousine	16057, 16074, 16088, 169, 221+C	15807	234	T3	ND			Ajmone	2009-02-02	Silvia Bonfiglio
France	LMI32	M	Limousine	169, 221+C	15807	241	T3	A			Ajmone	2009-02-02	Silvia Bonfiglio
France	LMI33	F	Limousine	16042, 106	15807	261	T3	A			Ajmone	2009-02-02	Silvia Bonfiglio
France	LMI34	F	Limousine	16057, 16121C, 221+C	15807	226	T3	A			Ajmone	2009-02-02	Silvia Bonfiglio
France	LMI35	F	Limousine	16042, 106, 173	15807	261	T3	ND			Ajmone	2009-02-02	Silvia Bonfiglio
France	LMI36	F	Limousine	169, 173, 177, 221+C	15807	261	T3	A			Ajmone	2009-02-02	Silvia Bonfiglio
France	LMI37	F	Limousine	15959, 16119, 169, 173	15807	250	T3	A			Ajmone	2009-02-02	Silvia Bonfiglio
France	LMI38	F	Limousine	15954	15834	257	T3	A			Ajmone	2009-02-02	Silvia Bonfiglio
France	LMI39	F	Limousine	221+C	15807	301	T3	A			Ajmone	2009-02-02	Silvia Bonfiglio
France	LMI40	F	Limousine	221+C	15807	267	T3	A			Ajmone	2009-02-02	Silvia Bonfiglio
France	LMI41	F	Limousine	15961, 16138, 169, 221+C	15807	261	T3	ND			Ajmone	2009-02-02	Silvia Bonfiglio
France	LMI42	F	Limousine	16057, 16121C, 221+C	15807	257	T3	ND			Ajmone	2009-02-02	Silvia Bonfiglio
France	LMI43	F	Limousine	169, 177, 221+C	15807	257	T3	A			Ajmone	2009-02-02	Silvia Bonfiglio
France	LMI44	F	Limousine	169, 221+C	15813	253	T3	A			Ajmone	2009-02-02	Silvia Bonfiglio
France	LMI45	F	Limousine	15959, 16119, 169, 173	15807	226	T3	ND			Ajmone	2009-02-02	Silvia Bonfiglio
France	LMI46	M	Limousine	15948, 16196, 16301, 169	15807	215	T3	A			Ajmone	2009-02-02	Silvia Bonfiglio
France	LMI47	F	Limousine	15961, 16138, 169	15807	215	T3	A			Ajmone	2009-02-02	Silvia Bonfiglio
France	LMI48	F	Limousine	15959, 16119, 169, 173	15813	257	T3	ND			Ajmone	2009-02-02	Silvia Bonfiglio
France	LMI49	F	Limousine	221+C	15807	257	T3	A			Ajmone	2009-02-02	Silvia Bonfiglio
France	LMI50	F	Limousine	16050, 16113, 16133, 16231, 16255, 169	15807	193	T1	ND			Ajmone	2009-02-02	Silvia Bonfiglio
Italy	MCG2	M	Marchigiana	16068, 169	15807	226	T3	ND			Ajmone	2009-08-31	Silvia Bonfiglio
Italy	MCG3	M	Marchigiana	16057C, 16185, 16255, 169	15807	234	T2				Ajmone	2009-08-31	Silvia Bonfiglio
Italy	MCG4	M	Marchigiana	16084	15807	189	T3	ND			Ajmone	2009-08-31	Silvia Bonfiglio
Italy	MCG5	M	Marchigiana	16050, 16113, 16255, 169	15817	215	T1	ND			Ajmone	2009-09-21	Silvia Bonfiglio
Italy	MCG6	M	Marchigiana	16140	15807	199	T3	ND			Ajmone	2009-08-31	Silvia Bonfiglio
Italy	MCG7	M	Marchigiana	169	15807	215	T3	ND			Ajmone	2009-08-31	Silvia Bonfiglio
Italy	MCG8	M	Marchigiana	15877, 16247	15817	215	T3	ND			Ajmone	2009-09-21	Silvia Bonfiglio
Italy	MCG9	M	Marchigiana	16140	15807	215	T3	ND			Ajmone	2009-08-31	Silvia Bonfiglio
Italy	MCG10	M	Marchigiana	16058, 16127, 106, 169	15807	215	T3	ND			Ajmone	2009-08-31	Silvia Bonfiglio
Italy	MCG11	M	Marchigiana	169	15807	215	T3	ND			Ajmone	2009-08-31	Silvia Bonfiglio
Italy	MCG351	M	Marchigiana	16057C, 16185, 16255, 169	15803	234	T2	ND			Ajmone	2009-08-31	Silvia Bonfiglio
Italy	MCG352	M	Marchigiana	16050, 16057, 169	15803	234	T3	ND			Ajmone	2009-08-31	Silvia Bonfiglio
Italy	MCG353	M	Marchigiana	15961, 16197, 16301, 169, 221+C	15803	261	T3	ND			Ajmone	2009-08-31	Silvia Bonfiglio
Italy	MCG354	M	Marchigiana	169	15803	241	T3	ND			Ajmone	2009-08-31	Silvia Bonfiglio
Italy	MCG355	M	Marchigiana	16248d, 16301, 221+C	15803	261	T3	ND			Ajmone	2009-08-31	Silvia Bonfiglio
Italy	MCG356	M	Marchigiana	16231, 169	15803	241	T3	ND			Ajmone	2009-08-31	Silvia Bonfiglio
Italy	MCG357	M	Marchigiana	16127, 169, 173	15803	226	T3	ND			Ajmone	2009-08-31	Silvia Bonfiglio
Italy	MCG358	M	Marchigiana	15846, 16022, 16050, 16113, 16255, 16301, 169	15803	226	T1	ND			Ajmone	2009-08-31	Silvia Bonfiglio
Italy	MCG359	M	Marchigiana	166, 173, 221+C	15803	226	T3	ND			Ajmone	2009-08-31	Silvia Bonfiglio
Italy	MCG360	M	Marchigiana	16055, 16136, 16231, 16301, 169	15803	257	T3	ND			Ajmone	2009-08-31	Silvia Bonfiglio
Italy	MCG361	M	Marchigiana	16129, 16242, 166	15803	215	T3	ND			Ajmone	2009-08-31	Silvia Bonfiglio
Italy	MCG362	M	Marchigiana	16085, 16200, 169, 221+C	15803	257	T3	ND			Ajmone	2009-08-31	Silvia Bonfiglio
Italy	MCG363	M	Marchigiana	16050, 16113, 16255, 169, 173	15807	226	T1	ND			Ajmone	2009-08-31	Silvia Bonfiglio
Italy	MCG364	M	Marchigiana	16022, 16050, 16113, 16255, 16291, 169, 178	15817	92(215)	T1	ND			Ajmone	2009-09-21	Silvia Bonfiglio
Italy	MCG365	M	Marchigiana	16055, 16136, 16231, 16301, 169	15803	215	T3	ND			Ajmone	2009-08-31	Silvia Bonfiglio
Italy	MCG366	M	Marchigiana	173, 221+C	15803	226	T3	ND			Ajmone	2009-08-31	Silvia Bonfiglio
Italy	MCG367	M	Marchigiana	16058, 16074, 16140, 16231, 16250, 221+C	15803	226	T3	ND			Ajmone	2009-08-31	Silvia Bonfiglio
Italy	MCG368	M	Marchigiana	169, 221+C	15803	257	T3	ND			Ajmone	2009-08-31	Silvia Bonfiglio
Italy	MCG369	M	Marchigiana	169, 221+C	15803	257	T3	ND			Ajmone	2009-08-31	Silvia Bonfiglio
Italy	MCG370	M	Marchigiana	16051, 8, 169, 221+C	15803	257	T3	ND			Ajmone	2009-08-31	Silvia Bonfiglio
Italy	MCG371	M	Marchigiana	16062, 16246	15803	257	T3	ND			Ajmone	2009-08-31	Silvia Bonfiglio
Italy	MCG372	M	Marchigiana	16117, 16301, 169, 221+C	15803	257	T3	ND			Ajmone	2009-08-31	Silvia Bonfiglio
Italy	MCG373	M	Marchigiana	16058, 16127, 16164, 106, 169, 173	15807	97(215)	T3	ND			Ajmone	2009-08-31	Silvia Bonfiglio
Italy	MCG374	M	Marchigiana	169	15807	226	T3	ND			Ajmone	2009-08-31	Silvia Bonfiglio
Italy	MCG375	M	Marchigiana	15818, 15900, 15951, 15953G, 15984T, 16057, 16076, 16084, 16085, 16121, 16122, 16127, 16135, 16137, 16200, 16200+A, 16231, 16248, 16250, 16264, 16301, 8, 24, 106, 166, 221+C, 234+T, 249, 296, 300	15803	363	R	G	complete	8, 24, 106, 166, 221+C, 234+T, 249, 296, 300, 587+C, 780, 893, 1599-1600d, 2042, 2536A, 2558, 2568, 2979, 3439, 3550, 3600, 4190, 4628, 4853, 4975, 5501, 5743, 5890, 6079, 6118, 6436, 6475, 6538, 6772, 6983, 7330, 7356, 7359, 7514, 8188, 8370C, 8494, 8520, 9005, 9176, 9659, 9682C, 9805, 9864, 9978, 10331, 10691G, 10984, 11000, 11134, 11200, 11392, 11419, 11749, 11755, 11842, 12045, 12234, 12468, …	Ajmone	2009-08-31	Silvia Bonfiglio
Italy	MCG376	M	Marchigiana	15878, 169	15803	215	T3	ND			Ajmone	2009-08-31	Silvia Bonfiglio
Italy	MCG377	M	Marchigiana	15831, 16068, 16164, 169, 173	15803	215	T3	ND			Ajmone	2009-08-31	Silvia Bonfiglio
Italy	MCG378	M	Marchigiana	16050, 16113, 16255, 8, 169	15803	257	T1	ND			Ajmone	2009-08-31	Silvia Bonfiglio
Italy	MCG379	M	Marchigiana	16057C, 16185, 16255, 169	15803	257	T2	ND			Ajmone	2009-08-31	Silvia Bonfiglio
Italy	MCG380	M	Marchigiana	16051, 8, 169	15803	215	T3	ND			Ajmone	2009-08-31	Silvia Bonfiglio
Italy	MCG381	M	Marchigiana	16062, 16246	15807	215	T3	ND			Ajmone	2009-09-07	Silvia Bonfiglio
Italy	MCG382	M	Marchigiana	169, 221+C	15803	226	T3	ND			Ajmone	2009-08-31	Silvia Bonfiglio
Italy	MCG383	M	Marchigiana	16050, 16113, 16139, 16255, 16302, 169	15803	226	T1	ND			Ajmone	2009-08-31	Silvia Bonfiglio
Italy	MCG384	M	Marchigiana	169	15803	215	T3	ND			Ajmone	2009-08-31	Silvia Bonfiglio
Italy	MCG385	M	Marchigiana	BRS	15807	215	T3	ND			Ajmone	2009-08-31	Silvia Bonfiglio
Italy	MCG386	M	Marchigiana	16301, 221+C	15807	226	T3	ND			Ajmone	2009-08-31	Silvia Bonfiglio
Italy	MCG387	M	Marchigiana	16119, 173, 221+C	15807	226	T3	ND			Ajmone	2009-08-31	Silvia Bonfiglio
Italy	MCG388	M	Marchigiana	BRS	15807	192	T3	ND			Ajmone	2009-08-31	Silvia Bonfiglio
Italy	MCG389	M	Marchigiana	16119, 169	15807	226	T3	ND			Ajmone	2009-08-31	Silvia Bonfiglio
Italy	MCG390	M	Marchigiana	169	15807	215	T3	ND			Ajmone	2009-08-31	Silvia Bonfiglio
Italy	MCG391	M	Marchigiana	15955, 16049, 16135, 169, 221+C	15807	226	T3	ND			Ajmone	2009-08-31	Silvia Bonfiglio
Italy	MCG392	M	Marchigiana	16051, 8, 169, 221+C?	15807	226	T3	ND			Ajmone	2009-08-31	Silvia Bonfiglio
Italy	MCG393	M	Marchigiana	16049, 16133, 16165, 221+2C	15807	226	T3	ND			Ajmone	2009-08-31	Silvia Bonfiglio
Italy	MCG394	M	Marchigiana	16062, 16246	15813	215	T3	ND			Ajmone	2009-09-11	Silvia Bonfiglio
Italy	MCG395	M	Marchigiana	169	15807	257	T3	ND			Ajmone	2009-08-31	Silvia Bonfiglio
Italy	MCG396	M	Marchigiana	16122, 16231, 169	15807	257	T3	ND			Ajmone	2009-08-31	Silvia Bonfiglio
Italy	MCG397	M	Marchigiana	169, 221+C, 247	15807	257	T3	ND			Ajmone	2009-08-31	Silvia Bonfiglio
Italy	MCG398	M	Marchigiana	16093, 169, 190, 221+C	15807	226	T3	ND			Ajmone	2009-08-31	Silvia Bonfiglio
Italy	MCG399	M	Marchigiana	16022, 16050, 16113, 16255, 16291, 169, 178	15807	257	T1	ND			Ajmone	2009-08-31	Silvia Bonfiglio
Italy	MCG400	M	Marchigiana	BRS	15807	215	T3	ND			Ajmone	2009-08-31	Silvia Bonfiglio
Italy	MCG401	M	Marchigiana	16119, 169, 221+C	15817	257	T3	ND			Ajmone	2009-09-21	Silvia Bonfiglio
Italy	MCG402	M	Marchigiana	16058, 16074, 16140, 16231, 16250	15807	215	T3	ND			Ajmone	2009-08-31	Silvia Bonfiglio
Italy	MCG403	M	Marchigiana	16119, 169	15807	215	T3	ND			Ajmone	2009-08-31	Silvia Bonfiglio
Italy	MCG404	M	Marchigiana	16248d, 16301, 221+C	15807	226	T3	ND			Ajmone	2009-08-31	Silvia Bonfiglio
Italy	MCG405	M	Marchigiana	16074, 16250, 106, 173	15807	215	T3	ND			Ajmone	2009-08-31	Silvia Bonfiglio
Italy	MCG406	M	Marchigiana	16051, 8, 169	15807	215	T3	ND			Ajmone	2009-08-31	Silvia Bonfiglio
Italy	MCG407	M	Marchigiana	16068, 16164, 16247, 169, 173	15807	215	T3	ND			Ajmone	2009-08-31	Silvia Bonfiglio
Italy	MCG408	M	Marchigiana	169	15807	241	T3	ND			Ajmone	2009-08-31	Silvia Bonfiglio
Italy	MCG447	M	Marchigiana	16119, 169	15803	215	T3	ND			Ajmone	2009-06-05	Silvia Bonfiglio
Italy	MCG448	M	Marchigiana	16015, 16095, 16301	15807	215	T3	ND			Ajmone	2009-06-05	Silvia Bonfiglio
Italy	MCG449	M	Marchigiana	16055, 16165, 169	15807	215	T3	ND			Ajmone	2009-06-05	Silvia Bonfiglio
Italy	MCG450	M	Marchigiana	16022, 16050, 16113, 16255, 16291, 169, 178	15807	215	T1	ND			Ajmone	2009-06-05	Silvia Bonfiglio
Italy	MCG451	M	Marchigiana	169, 221+C, 351+G	15807	362	T3	ND			Ajmone	2009-06-05	Silvia Bonfiglio
Italy	MCG452	M	Marchigiana	16050, 16113, 16141, 16164, 16255, 169, 351+G	15807	362	T1	ND			Ajmone	2009-06-05	Silvia Bonfiglio
Italy	MCG453	M	Marchigiana	169, 173, (363+G?)	15807	362	T3	ND			Ajmone	2009-06-05	Silvia Bonfiglio
Italy	MCG454	M	Marchigiana	169	15807	215	T3	ND			Ajmone	2009-06-05	Silvia Bonfiglio
Italy	MCG455	M	Marchigiana	16121, 169, 190	15823	215	T3	ND			Ajmone	2009-06-05	Silvia Bonfiglio
Italy	MCG456	M	Marchigiana	16165, 169	15823	215	T3	ND			Ajmone	2009-06-05	Silvia Bonfiglio
Italy	MCG457	M	Marchigiana	16127, 169, 173	15813	215	T3	ND			Ajmone	2009-06-22	Silvia Bonfiglio
Italy	MCG458	M	Marchigiana	16110A, 16142, 169	15813	215	T3	ND			Ajmone	2009-06-22	Silvia Bonfiglio
Italy	MCG459	M	Marchigiana	16068, 16164, 16247, 169, 173	15813	215	T3	ND			Ajmone	2009-06-22	Silvia Bonfiglio
Italy	MCG460	M	Marchigiana	15960	15813	215	T3	ND			Ajmone	2009-06-22	Silvia Bonfiglio
Italy	MCG461	M	Marchigiana	15817, 16084	15813	215	T3	ND			Ajmone	2009-06-22	Silvia Bonfiglio
Italy	MCG462	M	Marchigiana	169	15803	215	T3	ND			Ajmone	2009-06-22	Silvia Bonfiglio
Italy	MCG463A	M	Marchigiana	16197, 16301, 169	15803	215	T3	ND			Ajmone	2009-06-22	Silvia Bonfiglio
Italy	MCG463B	M	Marchigiana	16122, 16231, 169	15803	170	T3	ND			Ajmone	2009-06-22	Silvia Bonfiglio
Italy	MCG464	M	Marchigiana	16068, 16164, 16247, 169, 173	15803	215	T3	ND			Ajmone	2009-06-22	Silvia Bonfiglio
Italy	MCG465	M	Marchigiana	16122, 169	15803	215	T3	ND			Ajmone	2009-06-22	Silvia Bonfiglio
Italy	MCG466	M	Marchigiana	16049, 16058, 16127, 106, 169	15803	170	T3	ND			Ajmone	2009-06-22	Silvia Bonfiglio
Italy	MCG467	M	Marchigiana	169, 221+C	15803	362	T3	ND			Ajmone	2009-06-22	Silvia Bonfiglio
Italy	MCG468	M	Marchigiana	16057C, 16128, 16185, 16255, 169	15803	215	T2	ND			Ajmone	2009-06-22	Silvia Bonfiglio
Italy	MCG469	M	Marchigiana	16050, 16113, 16255, 16264, 169	15803	215	T1	ND			Ajmone	2009-06-22	Silvia Bonfiglio
Italy	MCG470	M	Marchigiana	16110A, 16142, 169	15803	215	T3	ND			Ajmone	2009-06-22	Silvia Bonfiglio
Italy	MCG471	M	Marchigiana	169	15803	215	T3	ND			Ajmone	2009-06-22	Silvia Bonfiglio
Italy	MCG472	M	Marchigiana	16110A, 16142, 169	15803	215	T3	ND			Ajmone	2009-06-22	Silvia Bonfiglio
Italy	MCG473	M	Marchigiana	169	15803	215	T3	ND			Ajmone	2009-06-22	Silvia Bonfiglio
Italy	MCG474	M	Marchigiana	16119, 173	15803	215	T3	ND			Ajmone	2009-06-22	Silvia Bonfiglio
Italy	MCG475	M	Marchigiana	16294	15803	215	T3	ND			Ajmone	2009-06-22	Silvia Bonfiglio
Italy	MCG476	M	Marchigiana	16055, 16136, 16231, 16301, 169	15803	215	T3	ND			Ajmone	2009-06-22	Silvia Bonfiglio
Italy	MCG477	M	Marchigiana	16260, 169	15803	215	T3	ND			Ajmone	2009-06-22	Silvia Bonfiglio
Italy	MCG478	M	Marchigiana	16119, 16231, 16250, 169	15803	215	T3	ND			Ajmone	2009-06-22	Silvia Bonfiglio
Italy	MCG479	M	Marchigiana	16119, 169	15803	215	T3	ND			Ajmone	2009-06-22	Silvia Bonfiglio
Italy	MCG480	M	Marchigiana	16058, 16074, 16140, 16231, 16250	15803	215	T3	ND			Ajmone	2009-06-22	Silvia Bonfiglio
Italy	MCG481	M	Marchigiana	169	15803	215	T3	ND			Ajmone	2009-06-22	Silvia Bonfiglio
Italy	MCG482	M	Marchigiana	16231, 169, 221+C	15803	362	T3	ND			Ajmone	2009-06-22	Silvia Bonfiglio
Italy	MCG483	M	Marchigiana	16165, 169	15803	363	T3	ND			Ajmone	2009-06-22	Silvia Bonfiglio
Italy	MCG484	M	Marchigiana	16301	15803	199	T3	ND			Ajmone	2009-06-22	Silvia Bonfiglio
Italy	MCG485	M	Marchigiana	169	15803	215	T3	ND			Ajmone	2009-06-22	Silvia Bonfiglio
Italy	MCG486	M	Marchigiana	16121, 169	15803	215	T3	ND			Ajmone	2009-06-22	Silvia Bonfiglio
Italy	MCG487	M	Marchigiana	16068, 16164, 16247, 169, 173, 221+C	15803	363	T3	ND			Ajmone	2009-06-22	Silvia Bonfiglio
Italy	MCG488	M	Marchigiana	16121, 169, 190	15823	199	T3	ND			Ajmone	2009-07-02	Anna Degaetano
Italy	MCG489	M	Marchigiana	16022, 16050, 16113, 16255, 16291, 169, 178	15823	215	T1	ND			Ajmone	2009-07-02	Anna Degaetano
Italy	MCG490	M	Marchigiana	BRS	15823	215	T3	ND			Ajmone	2009-07-02	Anna Degaetano
Italy	MCG491	M	Marchigiana	16057C, 16185, 16255, 169	15823	363	T2	ND			Ajmone	2009-07-02	Anna Degaetano
Italy	MCG540	M	Marchigiana	15961, 16142, 16197, 16301	15817	67	T3	ND			Ajmone	2009-07-02	Anna Degaetano
Italy	MCG541	M	Marchigiana	16147, 16248, 16260, 8, 24, 169	15817	363	T3	ND			Ajmone	2009-07-02	Anna Degaetano
Italy	MCG542	M	Marchigiana	16117, 16122, 16301, 169	15807	215	T3	ND			Ajmone	2009-07-02	Anna Degaetano
Italy	MCG543	M	Marchigiana	16232, 16302, 221+C, 351C	15813	362	T3	ND			Ajmone	2009-07-02	Anna Degaetano
Italy	MCG544	M	Marchigiana	15954, 16022, 16121, 169, 221+C	15807	363	T3	ND			Ajmone	2009-07-02	Anna Degaetano
Italy	MCG545	M	Marchigiana	16074	15807	121	T3	ND			Ajmone	2009-07-02	Anna Degaetano
Italy	MCG546	M	Marchigiana	16050, 16231, 169	15807	362	T3	ND			Ajmone	2009-07-02	Anna Degaetano
Italy	MCG547	M	Marchigiana	169	15813	362	T3	ND			Ajmone	2009-07-02	Anna Degaetano
Italy	MCG548	M	Marchigiana	15961, 16197, 16301, 169, 221+C	15813	362	T3	ND			Ajmone	2009-07-02	Anna Degaetano
Italy	MCG549	M	Marchigiana	169, 221+C	15813	363	T3	ND			Ajmone	2009-07-02	Anna Degaetano
Italy	MCG550	M	Marchigiana	16051, 8, 169, 221+C	15838	226	T3	ND			Ajmone	2009-07-02	Anna Degaetano
Italy	MCG551	M	Marchigiana	16121, 169, 190	15813	215	T3	ND			Ajmone	2009-07-02	Anna Degaetano
Italy	MCG552	M	Marchigiana	8, 169, 221+C	15813	226	T3	ND			Ajmone	2009-07-02	Anna Degaetano
Italy	MCG553	M	Marchigiana	16197, 16301, 169	15803	170	T3	ND			Ajmone	2009-07-02	Anna Degaetano
Italy	MCG554	M	Marchigiana	16119, 173, 221+C	15813	362	T3	ND			Ajmone	2009-07-02	Anna Degaetano
Italy	MCG555	M	Marchigiana	106, 169, 221+C	15823	226	T3	ND			Ajmone	2009-07-02	Anna Degaetano
Italy	MCG556	M	Marchigiana	16231, 169	15803	362	T3	ND			Ajmone	2009-06-22	Silvia Bonfiglio
Italy	MCG557	M	Marchigiana	16068, 16164, 16247, 169, 173	15803	215	T3	ND			Ajmone	2009-06-22	Silvia Bonfiglio
Italy	MCG558	M	Marchigiana	16122, 16231, 169	15803	215	T3	ND			Ajmone	2009-06-22	Silvia Bonfiglio
Italy	MCG559	M	Marchigiana	15961, 16197, 16301, 169	15803	215	T3	ND			Ajmone	2009-06-22	Silvia Bonfiglio
Italy	MCG603	M	Marchigiana	16068, 16164, 16247, 169, 173, 221+C	15803	226	T3	ND			Ajmone	2009-07-14	Silvia Bonfiglio
Italy	MCG604	M	Marchigiana	15877, 221+C	15803	226	T3	ND			Ajmone	2009-07-14	Silvia Bonfiglio
Italy	MCG605	M	Marchigiana	8, 169	15803	78(175)	T3	ND			Ajmone	2009-07-14	Silvia Bonfiglio
Italy	MCG606	M	Marchigiana	15961, 16197, 16301, 169, 221+C	15803	226	T3	ND			Ajmone	2009-07-14	Silvia Bonfiglio
Italy	MCG607	M	Marchigiana	16068, 16164, 16247, 169, 173, 221+C	15803	226	T3	ND			Ajmone	2009-07-14	Silvia Bonfiglio
Italy	MAR_3	F	Maremmana	169	15803	305	T3	A			Ajmone (12 Feb 2008)	2008-03-02	Silvia Bonfiglio
Italy	MAR_4	F	Maremmana	16074, 16301, 8, 173	15803	332	T3	A			Ajmone (12 Feb 2008)	2008-03-02	Silvia Bonfiglio
Italy	MAR_5	F	Maremmana	16068, 16247, 169, 173, 221+C	15803	301	T3	A			Ajmone (12 Feb 2008)	2008-03-02	Silvia Bonfiglio
Italy	MAR_7	F	Maremmana	202+A? 221+C	15803	244	T3	A			Ajmone (12 Feb 2008)	2008-03-02	Silvia Bonfiglio
Italy	MAR_8	M	Maremmana	15965, 16057C, 16058, 16185, 16246, 16255, 169	15806	188	T2	ND			Ajmone (12 Feb 2008)	2008-03-02	Silvia Bonfiglio
Italy	MAR_9	F	Maremmana	15965, 16057C, 16058, 16185, 16246, 16255, 169, 243T	15803	363	T2	A	complete	169, 243T, 587+C, 2239, 2536A, 3550, 6202, 6742, 7850, 9682C, 10708, 13310C, 14840, 15965, 16057C, 16058, 16185, 16246, 16255	Ajmone (12 Feb 2008)	2008-03-02	Silvia Bonfiglio
Italy	MAR_10	F	Maremmana	16050, 16113, 16255, 8, 169	15803	363	T1	A	complete	8, 169, 587+C, 2055+C, 2536A, 9682C, 11188, 13310C, 16050, 16113, 16255	Ajmone (12 Feb 2008)	2008-03-02	Silvia Bonfiglio
Italy	MAR_12	F	Maremmana	16050, 16113, 16255, 169	15803	363	T1	A	complete	169, 587+C, 2055+C, 2536A, 3404, 9682C, 10561, 12730, 13162, 13310C, 16050, 16113, 16255	Ajmone (12 Feb 2008)	2008-03-02	Silvia Bonfiglio
Italy	MAR_13	M	Maremmana	16133, 16139	15805	305	T3	N.A.			Ajmone (12 Feb 2008)	2008-03-02	Silvia Bonfiglio
Italy	MAR_14	F	Maremmana	15964, 169, 221+C	15803	305	T3	A			Ajmone (12 Feb 2008)	2008-03-02	Silvia Bonfiglio
Italy	MAR_15	M	Maremmana	16074, 16301, 8, 169, 173	15805	305	T3	A			Ajmone (12 Feb 2008)	2008-03-02	Silvia Bonfiglio
Italy	MAR_26	F?	Maremmana	BRS	15803	305	T3	A			Ajmone (12 Feb 2008)	2008-03-02	Silvia Bonfiglio
Italy	MAR_27	M	Maremmana	16058, 169, 215+T?, 221+3C?	15803	221	T3	A			Ajmone (12 Feb 2008)	2008-03-02	Silvia Bonfiglio
Italy	MAR_28	F	Maremmana	16119, 169, 221+C	15823	252	T3	A			Ajmone (12 Feb 2008)	2008-03-02	Silvia Bonfiglio
Italy	MAR_29	F	Maremmana	16119, 169, 221+C	15803	288	T3	ND			Ajmone (12 Feb 2008)	2008-03-02	Silvia Bonfiglio
Italy	MAR_31	M	Maremmana	BRS	15803	226	T3				Ajmone (12 Feb 2008)	2008-03-02	Silvia Bonfiglio
Italy	MAR_32	M	Maremmana	15965, 16057C, 16058, 16185, 16246, 16255, 169, 243T	15803	323	T2	ND			Ajmone (12 Feb 2008)	2008-03-02	Silvia Bonfiglio
Italy	MAR_35	M	Maremmana	16147, 16260, 8, 24, 169	15803	323	T3	A			Ajmone (12 Feb 2008)	2008-03-02	Silvia Bonfiglio
Italy	MAR_36	M	Maremmana	16050, 16113, 16255, 169	15807	244	T1	ND			Ajmone (12 Feb 2008)	2008-03-02	Silvia Bonfiglio
Italy	MAR_41	M	Maremmana	169, 173	15803	335	T3	A			Ajmone (12 Feb 2008)	2008-03-02	Silvia Bonfiglio
Italy	MAR_49	M?	Maremmana	16058, 16127, 16164, 106, 169	15807	335	T3	A			Ajmone (12 Feb 2008)	2008-03-02	Silvia Bonfiglio
Italy	MOD1	F	Modicana	169	15799	336	T3	A			Ajmone (06 Aug. 2008)	2008-09-08	Arianna
Italy	MOD2	F	Modicana	169	15799	336	T3	A			Ajmone (06 Aug. 2008)	2008-09-08	Arianna
Italy	MOD3	F	Modicana	16084, 221+C	15799	336	T3	A			Ajmone (06 Aug. 2008)	2008-09-08	Arianna
Italy	MOD4	F	Modicana	221+C	15799	336	T3	A			Ajmone (06 Aug. 2008)	2008-09-08	Arianna
Italy	MOD5	F	Modicana	BRS	15808	329	T3	A			Ajmone (06 Aug. 2008)	2008-09-08	Arianna
Italy	MOD6	F	Modicana	169	15799	336	T3	A			Ajmone (06 Aug. 2008)	2008-09-08	Arianna
Italy	MOD7	F	Modicana	169	15799	336	T3	A			Ajmone (06 Aug. 2008)	2008-09-08	Arianna
Italy	MOD8	F	Modicana	16084, 221+C	15799	336	T3	ND			Ajmone (06 Aug. 2008)	2008-09-08	Arianna
Italy	MOD9	F	Modicana	169	15808	205	T3	A			Ajmone (06 Aug. 2008)	2008-09-08	Arianna
Italy	MOD10	F	Modicana	169, 215+T, 221+2C	15808	275	T3	A			Ajmone (06 Aug. 2008)	2008-09-08	Arianna
Italy	MOD11	F	Modicana	16140, 16246H, 16260, 173, 221+C	15799	336	T3	A			Ajmone (06 Aug. 2008)	2008-09-08	Arianna
Italy	MOD12	F	Modicana	221+C	15797	351	T3	A			Ajmone (06 Aug. 2008)	2008-09-08	Arianna
Italy	MUP1	F	Mucca Pisana	16086, 169, 221+C	15807	226	T3	ND			Ajmone	2009-03-19	Anna Degaetano
Italy	MUP2	F	Mucca Pisana	16126, 169	15807	226	T3	ND			Ajmone	2009-03-19	Anna Degaetano
Italy	MUP3	F	Mucca Pisana	16086, 169	15807	215	T3	A			Ajmone	2009-03-19	Anna Degaetano
Italy	MUP4	F	Mucca Pisana	16247, 169, 173	15807	234	T3	A			Ajmone	2009-03-19	Anna Degaetano
Italy	MUP5	M	Mucca Pisana	16042, 221+C	15807	226	T3	ND			Ajmone	2009-03-19	Anna Degaetano
Italy	MUP6	F	Mucca Pisana	16042	15807	215	T3	A			Ajmone	2009-03-19	Anna Degaetano
Italy	MUP7	F	Mucca Pisana	16126, 169, 221+C	15823	221	T3	ND			Ajmone	2009-03-19	Anna Degaetano
Italy	MUP8	F	Mucca Pisana	16086, 169	15807	215	T3	ND			Ajmone	2009-03-19	Anna Degaetano
Italy	MUP9	F	Mucca Pisana	16126, 169, 221+2C	15823	250	T3	ND			Ajmone	2009-03-19	Anna Degaetano
Italy	MUP10	F	Mucca Pisana	16042	15813	215	T3	ND			Ajmone	2009-03-19	Anna Degaetano
Italy	MUP11	F	Mucca Pisana	16126, 169	15809	183	T3	A			Ajmone	2009-03-19	Anna Degaetano
Italy	MUP12	F	Mucca Pisana	15964, 16054T, 16139, 16301, 169, 221+C	15813	226	T3	A			Ajmone	2009-03-19	Anna Degaetano
Italy	MUP13	F	Mucca Pisana	16126, 169	15813	215	T3	ND			Ajmone	2009-03-19	Anna Degaetano
Italy	MUP14	F	Mucca Pisana	15910, 16302, 169	15813	226	T3	A			Ajmone	2009-03-19	Anna Degaetano
Italy	MUP15	M	Mucca Pisana	15910, 16302, 169	15809	241	T3	ND			Ajmone	2009-03-19	Anna Degaetano
Italy	MUP16	F	Mucca Pisana	16086, 169, 221+C	15807	226	T3	ND			Ajmone	2009-03-19	Anna Degaetano
Italy	MUP17	M	Mucca Pisana	15813, 16247, 169, 173	15807	226	T3	ND			Ajmone	2009-03-19	Anna Degaetano
Italy	MUP18	F	Mucca Pisana	16126, 169	15813	215	T3	ND			Ajmone	2009-03-19	Anna Degaetano
Italy	MUP19	F	Mucca Pisana	15910, 16302, 169	15807	226	T3	ND			Ajmone	2009-03-19	Anna Degaetano
Italy	MUP20	F	Mucca Pisana	BRS	15807	215	T3	A			Ajmone	2009-03-19	Anna Degaetano
Italy	MUP21	F	Mucca Pisana	16126, 169	15813	215	T3	A			Ajmone	2009-03-19	Anna Degaetano
Italy	MUP22	F	Mucca Pisana	15813, 16247, 169, 173	15813	215	T3	ND			Ajmone	2009-03-19	Anna Degaetano
Italy	MUP41	F	Mucca Pisana	16147, 8, 24, 169	15813	215	T3	ND			Ajmone	2009-03-19	Anna Degaetano
Italy	MUP42	F	Mucca Pisana	16126, 169	15813	215	T3	ND			Ajmone	2009-03-19	Anna Degaetano
Italy	MUP43	F	Mucca Pisana	15813, 16247, 169, 173	15807	199	T3	ND			Ajmone	2009-03-19	Anna Degaetano
Italy	MUP44	F	Mucca Pisana	15813, 16247, 169, 173	15813	226	T3	A			Ajmone	2009-03-19	Anna Degaetano
Italy	MUP45	F	Mucca Pisana	16126, 169	15813	219	T3	ND			Ajmone	2009-03-19	Anna Degaetano
Italy	MUP46	F	Mucca Pisana	16126, 169	15813	215	T3	ND			Ajmone	2009-03-19	Anna Degaetano
Italy	MUP47	F	Mucca Pisana	16126, 169	15803	215	T3	ND			Ajmone	2009-03-19	Anna Degaetano
Italy	MUP48	F	Mucca Pisana	16126, 169	15803	215	T3	ND			Ajmone	2009-03-19	Anna Degaetano
Italy	MUP49	F	Mucca Pisana	15910, 16302, 169	15813	215	T3	ND			Ajmone	2009-03-19	Anna Degaetano
Italy	MUP50	F	Mucca Pisana	16126, 169	15803	215	T3	ND			Ajmone	2009-03-19	Anna Degaetano
Italy	MUP51	F	Mucca Pisana	BRS	15803	217	T3	A			Ajmone	2009-03-19	Anna Degaetano
Italy	CH5	F	Ottonese	169, 221+C	15803	239	T3	A			Chierico (March 2008)	2008-04-08	Silvia Bonfiglio
Italy	CH6	F	Ottonese	16058, 221+C	15803	312	T3	A			Chierico (March 2008)	2008-04-01	Silvia Bonfiglio
Italy	CH7	F	Ottonese	16142, 16231, 16301, 169, 221+C	15803	312	T3	A			Chierico (March 2008)	2008-04-01	Silvia Bonfiglio
Italy	CH17	F	Ottonese	16058, 221+2C	15803	239	T3	A			Chierico (March 2008)	2008-04-01	Silvia Bonfiglio
Italy	CH25	F	Ottonese	BRS	15803	223	T3	A			Chierico (March 2008)	2008-04-01	Silvia Bonfiglio
Italy	CH33	F	Ottonese	BRS	15803	305	T3	A			Chierico (March 2008)	2008-04-01	Silvia Bonfiglio
Italy	CH35	M	Ottonese	16167, 169, 221+C	15803	279	T3	A			Chierico (March 2008)	2008-04-01	Silvia Bonfiglio
Italy	GUS1	F	Pettiazza	169	15813	226	T3	ND			Ajmone	2009-07-14	Arianna Malusà
Italy	MGG3	F	Pettiazza	169	15803	234	T3	ND			Ajmone	2009-07-14	Arianna Malusà
Italy	MGG4	F	Pettiazza	169	15803	215	T3	ND			Ajmone	2009-07-14	Arianna Malusà
Italy	MGG5	F	Pettiazza	169	15803	226	T3	ND			Ajmone	2009-07-14	Arianna Malusà
Italy	SGAV20	M	Pettiazza	169	15803	226	T3	ND			Ajmone	2009-07-14	Arianna Malusà
Italy	URZ1	M	Pettiazza	16022, 16058, 16260, 169, 221+C	15803	226	T3	ND			Ajmone	2009-07-14	Arianna Malusà
Italy	URZ13	F	Pettiazza	16022, 16058, 16260, 169, 221+C	15803	257	T3	ND			Ajmone	2009-07-14	Arianna Malusà
Italy	URZ2	F	Pettiazza	16022, 16058, 16260, 169, 221+C	15803	226	T3	ND			Ajmone	2009-07-14	Arianna Malusà
Italy	URZ3	F	Pettiazza	16022, 16058, 16260, 169, 221+C	15803	239	T3	ND			Ajmone	2009-07-14	Arianna Malusà
Italy	URZ5	F	Pettiazza	16022, 16058, 16260, 169, 221+C	15803	234	T3	ND			Ajmone	2009-07-14	Arianna Malusà
Italy	URZ6	F	Pettiazza	16022, 16058, 16260, 169, 221+C	15803	250	T3	ND			Ajmone	2009-07-14	Arianna Malusà
Italy	URZ7	F	Pettiazza	16022, 16058, 16260, 169, 221+C	15803	226	T3	ND			Ajmone	2009-07-14	Arianna Malusà
Italy	URZ8	F	Pettiazza	16133, 169	15803	226	T3	ND			Ajmone	2009-07-14	Arianna Malusà
Italy	URZ9	F	Pettiazza	16022, 16058, 16260, 169, 221+C	15803	226	T3	ND			Ajmone	2009-07-14	Arianna Malusà
Italy	VLG10	F	Pettiazza	106, 169, 221+C	15813	241	T3	ND			Ajmone	2009-07-14	Arianna Malusà
Italy	VLG11	F	Pettiazza	106, 169, 221+C	15803	282	T3	ND			Ajmone	2009-07-14	Arianna Malusà
Italy	VLG12	F	Pettiazza	106, 169, 221+C	15823	234	T3	ND			Ajmone	2009-07-14	Arianna Malusà
Italy	VLG13	F	Pettiazza	106, 169, 221+C	15803	257	T3	ND			Ajmone	2009-07-14	Arianna Malusà
Italy	VLG14	F	Pettiazza	169, 221+C	15803	241	T3	ND			Ajmone	2009-07-14	Arianna Malusà
Italy	VLG15	F	Pettiazza	15960T, 15965, 106, 169, 221+C	15813	257	T3	ND			Ajmone	2009-07-14	Arianna Malusà
Italy	VLG2	F	Pettiazza	106, 169, 221+C	15813	267	T3	ND			Ajmone	2009-07-14	Arianna Malusà
Italy	VLG3	F	Pettiazza	106, 169	15813	97(215)	T3	ND			Ajmone	2009-07-14	Arianna Malusà
Italy	VLG4	F	Pettiazza	169, 221+C	15813	226	T3	ND			Ajmone	2009-07-14	Arianna Malusà
Italy	VLG5	F	Pettiazza	15960T, 15965, 106, 169, 221+C	15813	267	T3	ND			Ajmone	2009-07-14	Arianna Malusà
Italy	VLG6	F	Pettiazza	106, 169, 221+C	15804	241	T3	ND			Ajmone	2009-07-14	Arianna Malusà
Italy	VLG7	F	Pettiazza	15960T, 15965, 106, 169, 221+C	15817	257	T3	ND			Ajmone	2009-07-14	Arianna Malusà
Italy	VLG8	F	Pettiazza	106, 169, 221+C	15823	250	T3	ND			Ajmone	2009-07-14	Arianna Malusà
Italy	VLG9	F	Pettiazza	15960T, 15965, 106, 169	15823	97(215)	T3	ND			Ajmone	2009-07-14	Arianna Malusà
Italy	VLS21	F	Pettiazza	169, 221+C	15803	226	T3	ND			Ajmone	2009-07-14	Arianna Malusà
Italy	VLS22	F	Pettiazza	169, 221+C	15803	226	T3	ND			Ajmone	2009-07-14	Arianna Malusà
Italy	VLS23	F	Pettiazza	169, 221+C	15803	241	T3	ND			Ajmone	2009-07-14	Arianna Malusà
Italy	VLS24	F	Pettiazza	169, 221+C	15803	257	T3	ND			Ajmone	2009-07-14	Arianna Malusà
Italy	VLS25	F	Pettiazza	169, 221+C	15813	257	T3	ND			Ajmone	2009-07-14	Arianna Malusà
Italy	VLS26	F	Pettiazza	169, 221+C	15817	234	T3	ND			Ajmone	2009-07-14	Arianna Malusà
Italy	VLS27	M	Pettiazza	169	15803	215	T3	ND			Ajmone	2009-08-06	Silvia Bonfiglio
Italy	117T	Unknown	Piedmontese	16057C, 16058, 16125, 16185, 16255, 169, 221+C	15803	325	T2	ND			Ferretti	2008-03-02	Silvia Bonfiglio
Italy	122T	Unknown	Piedmontese	16142, 16264, 169, 201, 221+C	15803	335	T3	A			Ferretti	2008-03-02	Silvia Bonfiglio
Italy	124T	Unknown	Piedmontese	15891, 15939, 16085, 166H?, 173	15803	335	T3	A			Ferretti	2008-03-02	Silvia Bonfiglio
Italy	127T	Unknown	Piedmontese	15891, 15939, 16085, 173	15803	305	T3	A			Ferretti	2008-03-02	Silvia Bonfiglio
Italy	128T	Unknown	Piedmontese	169	15803	335	T3	A			Ferretti	2008-03-02	Silvia Bonfiglio
Italy	129T	Unknown	Piedmontese	16302, 119, 169, 221+C	15803	335	T3	A			Ferretti	2008-03-02	Silvia Bonfiglio
Italy	132T	Unknown	Piedmontese	BRS	15803	335	T3	A			Ferretti	2008-03-02	Silvia Bonfiglio
Italy	134T	Unknown	Piedmontese	221+C	15803	335	T3	A			Ferretti	2008-03-02	Silvia Bonfiglio
Italy	138T	Unknown	Piedmontese	16142, 16264, 169, 201, 221+C	15803	335	T3	ND			Ferretti	2008-03-02	Silvia Bonfiglio
Italy	139T	Unknown	Piedmontese	16110, 169, 221+C	15803	335	T3	A			Ferretti	2008-03-02	Silvia Bonfiglio
Italy	141T	Unknown	Piedmontese	16073, 169, 221+C	15803	305	T3	A			Ferretti	2008-03-02	Silvia Bonfiglio
Italy	143T	Unknown	Piedmontese	16022, 169, 221+C	15803	325	T3	A			Ferretti	2008-03-02	Silvia Bonfiglio
Italy	148T	Unknown	Piedmontese	16050, 221+C	15803	335	T3	A			Ferretti	2008-03-02	Silvia Bonfiglio
Italy	166T	Unknown	Piedmontese	16231	15803	335	T3	A			Ferretti	2008-03-02	Silvia Bonfiglio
Italy	170T	Unknown	Piedmontese	178, 221+C	15803	335	T3	A			Ferretti	2008-02-18	Silvia Bonfiglio
Italy	172T	Unknown	Piedmontese	16074,16250, 221+C	15803	335	T3	A			Ferretti	2008-02-18	Silvia Bonfiglio
Italy	175T	Unknown	Piedmontese	15952, 16022, 16141, 221+C	15803	335	T3	A			Ferretti	2008-03-02	Silvia Bonfiglio
Italy	177T	Unknown	Piedmontese	16086, 169, 221+2C	15803	241	T3	A			Ferretti	2008-03-02	Silvia Bonfiglio
Italy	178T	Unknown	Piedmontese	16074,16250, 221+C	15803	335	T3	ND			Ferretti	2008-03-02	Silvia Bonfiglio
Italy	179T	Unknown	Piedmontese	16074,16250, 221+C	15803	335	T3	ND			Ferretti	2008-03-02	Silvia Bonfiglio
Italy	180T	Unknown	Piedmontese	169, 190, 221+C	15807	335	T3	A			Ferretti	2008-03-02	Silvia Bonfiglio
Italy	181T	Unknown	Piedmontese	16042, 173, 221+C	15803	335	T3	A			Ferretti	2008-03-02	Silvia Bonfiglio
Italy	194T	Unknown	Piedmontese	16050, 16058, 106, 169	15803	335	T3	A			Ferretti	2008-03-02	Silvia Bonfiglio
Italy	195T	Unknown	Piedmontese	16118, 221+C	15807	305	T3	A			Ferretti	2008-03-02	Silvia Bonfiglio
Italy	196T	Unknown	Piedmontese	16118, 221+C	15803	305	T3	A			Ferretti	2008-03-02	Silvia Bonfiglio
Italy	197T	Unknown	Piedmontese	169, 221+C	15803	335	T3	A			Ferretti	2008-03-02	Silvia Bonfiglio
Italy	198T	Unknown	Piedmontese	16074,16250, 221+C	15803	335	T3	ND			Ferretti	2008-03-02	Silvia Bonfiglio
Italy	199T	Unknown	Piedmontese	169, 221+C	15803	335	T3	A			Ferretti	2008-03-02	Silvia Bonfiglio
Italy	201T	Unknown	Piedmontese	221+C	15803	335	T3	A			Ferretti	2008-03-02	Silvia Bonfiglio
Italy	202T	Unknown	Piedmontese	221+C	15803	335	T3	A			Ferretti	2008-03-02	Silvia Bonfiglio
Italy	203T	Unknown	Piedmontese	16074,16250, 57, 221+C	15803	335	T3	A			Ferretti	2008-03-02	Silvia Bonfiglio
Italy	205T	Unknown	Piedmontese	16022, 169, 221+C	15803	335	T3	ND			Ferretti	2008-03-02	Silvia Bonfiglio
Italy	239T	Unknown	Piedmontese	16048, 169, 221+C	15803	329	T3	A			Ferretti	2008-03-02	Silvia Bonfiglio
Italy	260T	Unknown	Piedmontese	15900	15803	114	T3	A			Ferretti	2008-03-02	Silvia Bonfiglio
Italy	263T	Unknown	Piedmontese	169	15803	335	T3	A			Ferretti	2008-02-18	Silvia Bonfiglio
Italy	268T	Unknown	Piedmontese	15883, 16109, 16131, 221+C	15803	349	T3	A			Ferretti	2008-03-02	Silvia Bonfiglio
Italy	270T	Unknown	Piedmontese	16058, 16074, 16250, 221+C	15803	335	T3	A			Ferretti	2008-03-11	Silvia Bonfiglio
Italy	271T	Unknown	Piedmontese	16042, 16057, 173, 221+C	15803	329	T3	A			Ferretti	2008-03-11	Silvia Bonfiglio
Italy	567T	Unknown	Piedmontese	16004, 169, 221+C	15803	349	T3	A			Ferretti	2008-03-02	Silvia Bonfiglio
Italy	568T	Unknown	Piedmontese	16022, 169, 221+C	15803	325	T3	ND			Ferretti	2008-03-02	Silvia Bonfiglio
Italy	570T	Unknown	Piedmontese	16110, 16316, 163	15803	305	T3	A			Ferretti	2008-03-02	Silvia Bonfiglio
Italy	573T	Unknown	Piedmontese	16048, 169, 221+C	15803	305	T3	ND			Ferretti	2008-03-02	Silvia Bonfiglio
Italy	575T	Unknown	Piedmontese	16139, 169, 221+C	15803	335	T3	A			Ferretti	2008-03-02	Silvia Bonfiglio
Italy	576T	Unknown	Piedmontese	16147, 16260, 169, 221+C	15803	332	T3	A			Ferretti	2008-03-11	Silvia Bonfiglio
Italy	577T	Unknown	Piedmontese	16042, 173, 221+C	15803	335	T3	A			Ferretti	2008-03-02	Silvia Bonfiglio
Italy	578T	Unknown	Piedmontese	16056, 169, 221+C	15803	335	T3	ND			Ferretti	2008-03-02	Silvia Bonfiglio
Italy	579T	Unknown	Piedmontese	16004, 16110, 16122H?, 169, 221+C	15803	335	T3	A			Ferretti	2008-03-02	Silvia Bonfiglio
Italy	581T	Unknown	Piedmontese	15921, 16231, 169	15803	335	T3	A			Ferretti	2008-03-02	Silvia Bonfiglio
Italy	PIM1	M	Piedmontese	15965, 16137	15813	362	T3	ND			Ajmone (12 Feb 2008)	2009-02-11	Silvia Bonfiglio
Italy	PIM10	M	Piedmontese	169, 221+C	15813	363	T3	ND			Ajmone (12 Feb 2008)	2009-02-11	Silvia Bonfiglio
Italy	PIM14	M	Piedmontese	16250, 169	15803	312	T3	A			Ajmone (12 Feb 2008)	2008-03-02	Silvia Bonfiglio
Italy	PIM17	M	Piedmontese	169, 221+C	16330	363	T3	ND			Ajmone (12 Feb 2008)	2009-02-11	Silvia Bonfiglio
Italy	PIM19	M	Piedmontese	234	15807	362	T3	ND			Ajmone (12 Feb 2008)	2009-02-11	Silvia Bonfiglio
Italy	PIM21	M	Piedmontese	16058, 169, 221+C	15807	362	T3	ND
Italy	PIM24	M	Piedmontese	16062, 16135	15807	147	T3	ND			Ajmone (12 Feb 2008)	2009-02-11	Silvia Bonfiglio
Italy	PIM27	M	Piedmontese	16055, 16301	15803	305	T3	A			Ajmone (12 Feb 2008)	2008-03-02	Silvia Bonfiglio
Italy	PIM37	M	Piedmontese	15838? 169, 221+C	15803	312	T3	A			Ajmone (12 Feb 2008)	2008-03-02	Silvia Bonfiglio
Italy	PIM38	M	Piedmontese	15838, 169, 221+C	15803	312	T3	A			Ajmone (12 Feb 2008)	2008-03-02	Silvia Bonfiglio
Italy	PIM40	M	Piedmontese	221+C	15803	312	T3	A			Ajmone (12 Feb 2008)	2008-03-02	Silvia Bonfiglio
Italy	PIM41	M	Piedmontese	BRS	15804	148	T3	ND			Ajmone (12 Feb 2008)	2009-02-11	Silvia Bonfiglio
Italy	PIM45	M	Piedmontese	16108, 106, 169, 221+C	15803	312	T3	A			Ajmone (12 Feb 2008)	2008-03-02	Silvia Bonfiglio
Italy	PIM47	M	Piedmontese	221+C	15803	312	T3	A			Ajmone (12 Feb 2008)	2008-03-02	Silvia Bonfiglio
Italy	PIM49	M	Piedmontese	16140, 221+C	15803	312	T3	A			Ajmone (12 Feb 2008)	2008-03-02	Silvia Bonfiglio
Italy	PIM50	M	Piedmontese	16140, 221+C	15803	305	T3	ND			Ajmone (12 Feb 2008)	2008-03-02	Silvia Bonfiglio
Italy	PIM51	M	Piedmontese	BRS	15807	147	T3	ND			Ajmone (12 Feb 2008)	2009-02-11	Silvia Bonfiglio
Italy	PIM53	M	Piedmontese	15960	15807	97	T3	ND			Ajmone (12 Feb 2008)	2009-02-11	Silvia Bonfiglio
Italy	PIM55	M	Piedmontese	16050, 16058, 106	15813	147	T3	ND			Ajmone (12 Feb 2008)	2009-02-11	Silvia Bonfiglio
Italy	PIM56	M	Piedmontese	BRS	15986	147	T3	ND			Ajmone (12 Feb 2008)	2009-02-11	Silvia Bonfiglio
Italy	PIM58	M	Piedmontese	16302	15986	147	T3	ND			Ajmone (12 Feb 2008)	2009-02-11	Silvia Bonfiglio
Italy	PIM59	M	Piedmontese	16057C, 16058, 16125, 16185, 16255	15986	147	T2	ND			Ajmone (12 Feb 2008)	2009-02-11	Silvia Bonfiglio
Italy	REG6	M	Reggiana	169, 221+C	15803	226	T3	ND			Ferretti (box3 cam.fredda)	2010-06-01	Silvia Bonfiglio
Italy	REG7	M	Reggiana	169	15803	215	T3	ND			Ferretti (box3 cam.fredda)	2010-06-01	Silvia Bonfiglio
Italy	REG8	M	Reggiana	16050, 16113, 16255, 16260, 169	15803	226	T1	ND			Ferretti (box3 cam.fredda)	2010-06-01	Silvia Bonfiglio
Italy	REG9	M	Reggiana	15956, 169	15803	215	T3	ND			Ferretti (box3 cam.fredda)	2010-06-01	Silvia Bonfiglio
Italy	REG12	M	Reggiana	169, 221+C	15803	226	T3	ND			Ferretti (box3 cam.fredda)	2010-06-01	Silvia Bonfiglio
Italy	REG13	M	Reggiana	16075, 16126, 169, 221+C	15823	268	T3	ND			Ferretti (box3 cam.fredda)	2010-05-21	Silvia Bonfiglio
Italy	REG15	M	Reggiana	169, 221+C	15807	268	T3	ND			Ferretti (box3 cam.fredda)	2010-05-21	Silvia Bonfiglio
Italy	REG16	M	Reggiana	169, 221+C	15803	226	T3	ND			Ferretti (box3 cam.fredda)	2010-06-01	Silvia Bonfiglio
Italy	REG17	M	Reggiana	16074, 169, 221+C	15817	226	T3	ND			Ferretti (box3 cam.fredda)	2010-06-01	Silvia Bonfiglio
Italy	REG20	M	Reggiana	16042, 106, 173	15803	226	T3	ND			Ferretti (box3 cam.fredda)	2010-06-01	Silvia Bonfiglio
Italy	REG21	M	Reggiana	16075, 16126, 169, 221+C	15823	234	T3	ND			Ferretti (box3 cam.fredda)	2010-06-17	Silvia Bonfiglio
Italy	REG22	M	Reggiana	169, 221+C	15807	268	T3	ND			Ferretti (box3 cam.fredda)	2010-05-21	Silvia Bonfiglio
Italy	REG23	M	Reggiana	16050, 16113, 16255, 16260, 169	15803	215	T1	ND			Ferretti (box3 cam.fredda)	2010-06-01	Silvia Bonfiglio
Italy	REG24	M	Reggiana	169	15803	215	T3	ND			Ferretti (box3 cam.fredda)	2010-06-01	Silvia Bonfiglio
Italy	REG25	M	Reggiana	15956, 169	15803	215	T3	ND			Ferretti (box3 cam.fredda)	2010-06-01	Silvia Bonfiglio
Italy	REG26	M	Reggiana	15956, 169, 221+C	15803	257	T3	ND			Ferretti (box3 cam.fredda)	2010-06-01	Silvia Bonfiglio
Italy	REG27	M	Reggiana	16049	15803	67(215)	T3	ND			Ferretti (box3 cam.fredda)	2010-06-01	Silvia Bonfiglio
Italy	REG28	M	Reggiana	169, 221+C	15803	257	T3	ND			Ferretti (box3 cam.fredda)	2010-06-01	Silvia Bonfiglio
Italy	R21	M	Reggiana	169, 221+C	15823	268	T3	ND			Ferretti (box2 cam.fredda)	2010-05-21	Silvia Bonfiglio
Italy	R22	M	Reggiana	16057, 16119, 169, 221+C	15803	257	T3	ND			Ferretti (box2 cam.fredda)	2010-06-07	Silvia Bonfiglio
Italy	R23	M	Reggiana	169, 221+C	15803	257	T3	ND			Ferretti (box2 cam.fredda)	2010-06-07	Silvia Bonfiglio
Italy	R24	M	Reggiana	169, 221+C	15803	257	T3	ND			Ferretti (box2 cam.fredda)	2010-06-07	Silvia Bonfiglio
Italy	R26	M	Reggiana	15956, 169, 221+C	15803	257	T3	ND			Ferretti (box2 cam.fredda)	2010-06-07	Silvia Bonfiglio
Italy	R28	M	Reggiana	16058, 169, 221+C	15813	223	T3	ND			Ferretti (box2 cam.fredda)	2010-06-07	Silvia Bonfiglio
Italy	R33	M	Reggiana	16074, 169, 221+C	15803	257	T3	ND			Ferretti (box2 cam.fredda)	2010-06-07	Silvia Bonfiglio
Italy	R34	M	Reggiana	169, 221+C	15803	257	T3	ND			Ferretti (box2 cam.fredda)	2010-06-07	Silvia Bonfiglio
Italy	R35	M	Reggiana	16049	15803	257	T3	ND			Ferretti (box2 cam.fredda)	2010-06-07	Silvia Bonfiglio
Italy	R36	M	Reggiana	16049	15823	268	T3	ND			Ferretti (box2 cam.fredda)	2010-05-21	Silvia Bonfiglio
Italy	R37	M	Reggiana	16074, 169, 221+C	15803	257	T3	ND			Ferretti (box2 cam.fredda)	2010-06-07	Silvia Bonfiglio
Italy	R38	M	Reggiana	16074, 169, 221+C	15803	257	T3	ND			Ferretti (box2 cam.fredda)	2010-06-07	Silvia Bonfiglio
Italy	R39	M	Reggiana	15956, 106, 166, 169	15803	257	T3	ND			Ferretti (box2 cam.fredda)	2010-06-07	Silvia Bonfiglio
Italy	R40	M	Reggiana	16058, 169, 221+C	15803	257	T3	ND			Ferretti (box2 cam.fredda)	2010-06-07	Silvia Bonfiglio
Italy	R41	M	Reggiana	169	15803	257	T3	ND			Ferretti (box2 cam.fredda)	2010-06-07	Silvia Bonfiglio
Italy	R42	M	Reggiana	169, 221+C	15803	257	T3	ND			Ferretti (box2 cam.fredda)	2010-06-07	Silvia Bonfiglio
Italy	R43	M	Reggiana	16118, 221+C	15803	257	T3	ND			Ferretti (box2 cam.fredda)	2010-06-07	Silvia Bonfiglio
Italy	R44	M	Reggiana	16092, 169, 173, 221+C	15823	268	T3	ND			Ferretti (box2 cam.fredda)	2010-05-21	Silvia Bonfiglio
Italy	R45	M	Reggiana	16110, 169, 221+C	15803	257	T3	ND			Ferretti (box2 cam.fredda)	2010-06-07	Silvia Bonfiglio
Italy	R46	M	Reggiana	119, 169, 190, 221+C	15803	257	T3	ND			Ferretti (box2 cam.fredda)	2010-06-07	Silvia Bonfiglio
Italy	CH8	F	Rendena	16200, 16301	15813	305	T3	A			Chierico (March 2008)	2008-04-01	Silvia Bonfiglio
Italy	ROM242	M	Romagnola	16050, 16113, 16255, 106, 169	15803	250	T1	ND			Ajmone	2009-08-31	Silvia Bonfiglio
Italy	ROM243	M	Romagnola	16195, 221+C	15803	250	T3	ND			Ajmone	2009-08-31	Silvia Bonfiglio
Italy	ROM244	M	Romagnola	169	15803	226	T3	ND			Ajmone	2009-08-31	Silvia Bonfiglio
Italy	ROM245	M	Romagnola	16057C, 16135, 16185, 16255, 169	15803	226	T2	ND			Ajmone	2009-08-31	Silvia Bonfiglio
Italy	ROM246	M	Romagnola	16165, 16200, 16301, 169, 221+C	15803	241	T3	ND			Ajmone	2009-08-31	Silvia Bonfiglio
Italy	ROM247	M	Romagnola	16147, 16260, 8, 24, 169	15803	241	T3	ND			Ajmone	2009-08-31	Silvia Bonfiglio
Italy	ROM248	M	Romagnola	16231, 169	15803	241	T3	ND			Ajmone	2009-08-31	Silvia Bonfiglio
Italy	ROM249	M	Romagnola	16074, 169	15803	97(215)	T3	ND			Ajmone	2009-08-31	Silvia Bonfiglio
Italy	ROM250	M	Romagnola	15985, 16022	15803	226	T3	ND			Ajmone	2009-08-31	Silvia Bonfiglio
Italy	ROM251	M	Romagnola	169, 221+C	15803	257	T3	ND			Ajmone	2009-08-31	Silvia Bonfiglio
Italy	ROM252	M	Romagnola	15952, 169	15803	226	T3	ND			Ajmone	2009-08-31	Silvia Bonfiglio
Italy	ROM253	M	Romagnola	BRS	15803	121(215)	T3	ND			Ajmone	2009-08-31	Silvia Bonfiglio
Italy	ROM254	M	Romagnola	16042, 173	15803	121(215)	T3	ND			Ajmone	2009-08-31	Silvia Bonfiglio
Italy	ROM255	M	Romagnola	15952, 169	15803	121(215)	T3	ND			Ajmone	2009-08-31	Silvia Bonfiglio
Italy	ROM256	M	Romagnola	16165, 16200, 16301, 169, 221+C	15803	226	T3	ND			Ajmone	2009-08-31	Silvia Bonfiglio
Italy	ROM257	M	Romagnola	16057C, 16110, 16135, 16185, 16231, 16255, 169	15803	261	T2	ND			Ajmone	2009-08-31	Silvia Bonfiglio
Italy	ROM258	M	Romagnola	16057C, 16135, 16185, 16255, 169	15803	226	T2	ND			Ajmone	2009-08-31	Silvia Bonfiglio
Italy	ROM259	M	Romagnola	16057, 16232, 169, 221+C	15803	261	T3	ND			Ajmone	2009-08-31	Silvia Bonfiglio
Italy	ROM260	M	Romagnola	169	15803	215	T3	ND			Ajmone	2009-08-31	Silvia Bonfiglio
Italy	ROM261	M	Romagnola	16185, 221+C	15803	226	T3	ND			Ajmone	2009-08-31	Silvia Bonfiglio
Italy	ROM262	M	Romagnola	15952, 169	15803	261	T3	ND			Ajmone	2009-08-31	Silvia Bonfiglio
Italy	ROM263	M	Romagnola	16109, 169	15803	261	T3	ND			Ajmone	2009-08-31	Silvia Bonfiglio
Italy	ROM264	M	Romagnola	169	15803	261	T3	ND			Ajmone	2009-08-31	Silvia Bonfiglio
Italy	ROM265	M	Romagnola	16042, 16108, 173	15803	261	T3	ND			Ajmone	2009-08-31	Silvia Bonfiglio
Italy	ROM266	M	Romagnola	221+C	15803	261	T3	ND			Ajmone	2009-08-31	Silvia Bonfiglio
Italy	ROM267	M	Romagnola	15985, 16022	15803	261	T3	ND			Ajmone	2009-08-31	Silvia Bonfiglio
Italy	ROM268	M	Romagnola	16057C, 16135, 16185, 16255, 169	15803	121(215)	T2	ND			Ajmone	2009-08-31	Silvia Bonfiglio
Italy	ROM270	M	Romagnola	16050, 16113, 16255, 16302, 169	15803	226	T1	ND			Ajmone	2009-08-31	Silvia Bonfiglio
Italy	ROM271	M	Romagnola	16113, 16200, 16301	15803	226	T3	ND			Ajmone	2009-08-31	Silvia Bonfiglio
Italy	ROM272	M	Romagnola	8, 169	15803	215	T3	ND			Ajmone	2009-08-31	Silvia Bonfiglio
Italy	ROM273	M	Romagnola	221+C	15803	226	T3	ND			Ajmone	2009-08-31	Silvia Bonfiglio
Italy	ROM274	M	Romagnola	15955, 16122, 16135, 169, 221+C	15803	226	T3	ND			Ajmone	2009-08-31	Silvia Bonfiglio
Italy	ROM276	M	Romagnola	16195, 221+C	15803	226	T3	ND			Ajmone	2009-08-31	Silvia Bonfiglio
Italy	ROM277	M	Romagnola	16084, 221+C	15807	241	T3	ND			Ajmone	2009-08-31	Silvia Bonfiglio
Italy	ROM278	M	Romagnola	16057C, 16110, 16135, 16185, 16231, 16255, 169	15803	234	T2	ND			Ajmone	2009-08-31	Silvia Bonfiglio
Italy	ROM279	M	Romagnola	16110A, 16142, 169, 221+C	15803	226	T3	ND			Ajmone	2009-08-31	Silvia Bonfiglio
Italy	ROM435	M	Romagnola	16057, 16232, 169, 221+C	15807	241	T3	A			Ajmone	2009-03-19	Silvia Bonfiglio
Italy	ROM436	M	Romagnola	15838, 169	15823	215	T3	A			Ajmone	2009-03-19	Silvia Bonfiglio
Italy	ROM437	M	Romagnola	16058, 16127, 106, 169	15807	215	T3	A			Ajmone	2009-03-19	Silvia Bonfiglio
Italy	ROM438	M	Romagnola	16057C, 16110, 16135, 16185, 16231, 16255, 169	15807	215	T2	ND			Ajmone	2009-03-19	Silvia Bonfiglio
Italy	ROM439	M	Romagnola	16050, 16056, 16302, 119, 166, 169, 221+2C(?)	15807	226	T3	A			Ajmone	2009-03-19	Silvia Bonfiglio
Italy	ROM440	M	Romagnola	16195	15807	215	T3	ND			Ajmone	2009-03-19	Silvia Bonfiglio
Italy	ROM441	M	Romagnola	15952, 169	15813	215	T3	ND			Ajmone	2009-03-19	Silvia Bonfiglio
Italy	ROM442	M	Romagnola	15952, 169	15813	215	T3	ND			Ajmone	2009-03-19	Silvia Bonfiglio
Italy	ROM443	M	Romagnola	BRS	15813	215	T3	A			Ajmone	2009-03-19	Silvia Bonfiglio
Italy	ROM444	M	Romagnola	16113, 16200, 16301	15813	215	T3	A			Ajmone	2009-03-19	Silvia Bonfiglio
Italy	ROM445	M	Romagnola	15921, 15953G, 16255, 169	15813	363	Q	G	complete	169, 587+C, 2536A, 2558, 3238, 3415T, 5501, 6436, 7918, 8318, 8370C, 9682C, 10717A, 10927, 11000, 11089, 12433, 12468, 12675, 12750, 13005, 13310C, 14036, 14108, 15134, 15156, 15627, 15921, 15953G, 16255	Ajmone	2009-03-19	Silvia Bonfiglio
Italy	ROM446	M	Romagnola	15964, 16054T, 16139, 16301, 57, 169	15813	215	T3	A			Ajmone	2009-03-19	Silvia Bonfiglio
Italy	ROM447	M	Romagnola	15952, 169	15807	215	T3	ND			Ajmone	2009-03-19	Silvia Bonfiglio
Italy	ROM448	M	Romagnola	15964, 16057C, 16058, 16185, 16255, 16301, 57, 169	15807	215	T2	ND			Ajmone	2009-03-19	Silvia Bonfiglio
Italy	ROM449	M	Romagnola	16055, 16110A, 16142, 16301, 169, 190	15807	215	T3	A			Ajmone	2009-03-19	Silvia Bonfiglio
Italy	ROM450	M	Romagnola	16232, 16296, 169	15807	215	T3	A			Ajmone	2009-03-19	Silvia Bonfiglio
Italy	ROM451	M	Romagnola	BRS	15807	215	T3	A			Ajmone	2009-03-19	Silvia Bonfiglio
Italy	ROM452	M	Romagnola	16231, 178	15807	215	T3	A			Ajmone	2009-03-19	Silvia Bonfiglio
Italy	ROM453	M	Romagnola	16042, 173	15807	215	T3	ND			Ajmone	2009-03-19	Silvia Bonfiglio
Italy	ROM454	M	Romagnola	16109, 169	15807	226	T3	A			Ajmone	2009-03-19	Silvia Bonfiglio
Italy	ROM455	M	Romagnola	16042, 173	15807	215	T3	ND			Ajmone	2009-03-19	Silvia Bonfiglio
Italy	ROM456	M	Romagnola	16195, 221+C	15807	226	T3	ND			Ajmone	2009-03-19	Silvia Bonfiglio
Italy	ROM457	M	Romagnola	16057, 106, 169	15807	215	T3	A			Ajmone	2009-03-19	Silvia Bonfiglio
Italy	ROM458	M	Romagnola	169	15807	215	T3	A			Ajmone	2009-03-19	Silvia Bonfiglio
Italy	ROM459	M	Romagnola	16108, 169, 221+C	15813	257	T3	A			Ajmone	2009-03-19	Silvia Bonfiglio
Italy	ROM460	M	Romagnola	16057C, 16135, 16185, 16255, 169	15813	215	T2	ND			Ajmone	2009-03-19	Silvia Bonfiglio
Italy	ROM461	M	Romagnola	16057C, 16185, 16255, 169	15813	226	T2	ND			Ajmone	2009-03-19	Silvia Bonfiglio
Italy	ROM462	M	Romagnola	15985, 16022	15813	257	T3	A			Ajmone	2009-03-19	Silvia Bonfiglio
Italy	ROM463	M	Romagnola	169, 221+C	15813	221	T3	A			Ajmone	2009-03-19	Silvia Bonfiglio
Italy	ROM464	M	Romagnola	16095, 16195, 16231, 169, 221+C	15813	231	T3	A			Ajmone	2009-03-19	Silvia Bonfiglio
Italy	ROM465	M	Romagnola	16108, 169, 221+C	15807	234	T3	ND			Ajmone	2009-03-19	Silvia Bonfiglio
Italy	ROM466	M	Romagnola	16050, 16056, 16302, 119, 166, 169, 221+2C	15807	234	T3	ND			Ajmone	2009-03-19	Silvia Bonfiglio
Italy	ROM467	M	Romagnola	16083, 169, (247)	15807	226	T3	ND			Ajmone	2009-03-19	Silvia Bonfiglio
Italy	ROM468	M	Romagnola	169	15807	215	T3	A			Ajmone	2009-03-19	Silvia Bonfiglio
Italy	ROM469	M	Romagnola	16042, 173	15807	234	T3	ND			Ajmone	2009-03-19	Silvia Bonfiglio
Italy	ROM470	M	Romagnola	15985, 16022	15807	268	T3	ND			Ajmone	2009-03-19	Silvia Bonfiglio
Italy	ROM471	M	Romagnola	16057C, 16135, 16185, 16255, 169	15807	234	T2	ND			Ajmone	2009-02-02	Silvia Bonfiglio
Italy	ROM472	M	Romagnola	221+C	15807	234	T3	A			Ajmone	2009-02-02	Silvia Bonfiglio
Italy	ROM473	M	Romagnola	15952, 169	15807	226	T3	A			Ajmone	2009-02-02	Silvia Bonfiglio
Italy	ROM474	M	Romagnola	16042, 169, 173	15807	234	T3	A			Ajmone	2009-02-02	Silvia Bonfiglio
Italy	ROM475	M	Romagnola	15953G, 16112, 16255, 169, 243T	15807	363	Q	G	complete	169, 243T, 587+C, 1457, 2536A, 2558, 3238, 3415T, 5501, 7918, 8318, 8370C, 8617, 9682C, 10717A, 10927, 11000, 11089, 11766, 12433, 12468, 12675, 12750, 13005, 13310C, 13506, 13620, 14036, 14108, 15134, 15953G, 16112, 16255	Ajmone	2009-02-02	Silvia Bonfiglio
Italy	ROM476	M	Romagnola	16113, 169	15807	301	T3	A			Ajmone	2009-02-02	Silvia Bonfiglio
Italy	ROM477	M	Romagnola	16042, 173	15807	257	T3	A			Ajmone	2009-02-02	Silvia Bonfiglio
Italy	ROM478	M	Romagnola	15818, 15900, 15951, 15953G, 15984T, 16057, 16076, 16084, 16085, 16121, 16122, 16127, 16135, 16137, 16200, 16200+A, 16231, 16248, 16250, 16264, 16301, 8, 24, 106, 166, 221+C, 234+T, 249, 296, 300	15803	363	R	G	complete	8, 24, 106, 166, 221+C, 234+T, 249, 296, 300, 587+C, 780, 893, 1599-1600d, 2042, 2536A, 2558, 2568, 2979, 3439, 3550, 3600, 4190, 4628, 4853, 4975, 5501, 5743, 5890, 6079, 6118, 6436, 6475, 6538, 6772, 6983, 7330, 7356, 7359, 7514, 8188, 8370C, 8494, 8520, 9005, 9176, 9659, 9682C, 9805, 9864, 9978, 10331, 10691G, 10984, 11000, 11134, 11200, 11392, 11419, 11749, 11755, 11842, 12045, 12234, 12468, …	Ajmone	2009-02-02	Silvia Bonfiglio
Italy	ROM479	M	Romagnola	16083, 169, 247	15807	257	T3	A			Ajmone	2009-02-02	Silvia Bonfiglio
Italy	ROM480	M	Romagnola	16050, 16053, 16113, 16122, 16133, 16196, 16255, 169	15813	234	T1	ND			Ajmone	2009-02-02	Silvia Bonfiglio
Italy	ROM481	M	Romagnola	169, 221+C	15807	234	T3	A			Ajmone	2009-02-02	Silvia Bonfiglio
Italy	ROM482	M	Romagnola	16200, 169, (221+C?)	15807	257	T3	A			Ajmone	2009-02-02	Silvia Bonfiglio
Italy	ROM483	M	Romagnola	16195, (221+C?)	15807	257	T3	A			Ajmone	2009-02-02	Silvia Bonfiglio
Italy	ROM484	M	Romagnola	106, (221+C?)	15807	226	T3	A			Ajmone	2009-02-02	Silvia Bonfiglio
Italy	ROM485	M	Romagnola	BRS	15813	215	T3	ND			Ajmone	2009-06-05	Silvia Bonfiglio
Italy	ROM486	M	Romagnola	16113, 16200, 16301	15813	362	T3	ND			Ajmone	2009-06-05	Silvia Bonfiglio
Italy	ROM487	M	Romagnola	169	15813	215	T3	ND			Ajmone	2009-06-05	Silvia Bonfiglio
Italy	ROM488	M	Romagnola	15985, 16022	15813	215	T3	ND			Ajmone	2009-06-05	Silvia Bonfiglio
Italy	ROM489	M	Romagnola	16231, 169	15813	215	T3	ND			Ajmone	2009-06-05	Silvia Bonfiglio
Italy	ROM490	M	Romagnola	16050, 16056, 16302, 119, 166, 169	15813	215	T3	ND			Ajmone	2009-06-05	Silvia Bonfiglio
Italy	ROM491	M	Romagnola	16057, 106, 169	15813	215	T3	ND			Ajmone	2009-06-05	Silvia Bonfiglio
Italy	ROM492	M	Romagnola	16231, 178, 221+C	15813	362	T3	ND			Ajmone	2009-06-05	Silvia Bonfiglio
Italy	ROM493	M	Romagnola	BRS	15807	215	T3	ND			Ajmone	2009-06-05	Silvia Bonfiglio
Italy	ROM494	M	Romagnola	16195	15807	215	T3	ND			Ajmone	2009-06-05	Silvia Bonfiglio
Italy	ROM495	M	Romagnola	16050, 16056, 16302, 119, 166, 169	15807	215	T3	ND			Ajmone	2009-06-05	Silvia Bonfiglio
Italy	ROM496	M	Romagnola	15952, 169	15807	215	T3	ND			Ajmone	2009-06-05	Silvia Bonfiglio
Italy	ROM497	M	Romagnola	15838, 169	15807	215	T3	ND			Ajmone	2009-06-05	Silvia Bonfiglio
Italy	ROM498	M	Romagnola	15818, 15846, 15900, 15951, 15953G, 16057, 16076, 16084, 16085 16121, 16122, 16127, 16135, 16137, 16200+A, 16231, 16248, 16250, 16264, 16301, 8, 106, 166, 173, 201, 215+T, 221+2C, 234+T, 249, 296, 300, (363+C?)	15803	363	R	G	complete	8, 106, 166, 173, 201, 215+T, 221+2C, 234+T, 249, 296, 300, 587+C, 780, 893, 1599-1600d, 2042, 2536A, 2558, 2568, 2979, 3302, 3439, 3550, 3600, 4190, 4361, 4853, 5501, 5614, 5743, 5890, 5935, 6079, 6118, 6160, 6436, 6475, 6772, 6983, 7330, 7356, 7359, 7514, 7931, 8188, 8370C, 8494, 8767, 9005, 9176, 9480, 9659, 9682C, 9864, 9978, 10331, 10691G, 10927, 11000, 11134, 11392, 11419, 11755, 11842, 120…	Ajmone	2009-06-05	Silvia Bonfiglio
Italy	ROM499	M	Romagnola	16231, 178	15807	215	T3	ND			Ajmone	2009-06-05	Silvia Bonfiglio
Italy	ROM500	M	Romagnola	169	15807	215	T3	ND			Ajmone	2009-06-05	Silvia Bonfiglio
Italy	ROM501	M	Romagnola	16042, 16108, 173	15807	183	T3	ND			Ajmone	2009-06-05	Silvia Bonfiglio
Italy	ROM502	M	Romagnola	16083, 169	15807	183	T3	ND			Ajmone	2009-06-05	Silvia Bonfiglio
Italy	ROM503	M	Romagnola	16108, 169, 221+C	15807	362	T3	ND			Ajmone	2009-06-05	Silvia Bonfiglio
Italy	ROM504	M	Romagnola	16057, 106, 169	15807	183	T3	ND			Ajmone	2009-06-05	Silvia Bonfiglio
Italy	ROM505	M	Romagnola	16195, 221+C	15807	362	T3	ND			Ajmone	2009-06-05	Silvia Bonfiglio
Italy	ROM506	M	Romagnola	16165, 16200, 16301, 169	15807	183	T3	ND			Ajmone	2009-06-05	Silvia Bonfiglio
Italy	ROM507	M	Romagnola	16042, 16108, 173	15807	362	T3	ND			Ajmone	2009-06-05	Silvia Bonfiglio
Italy	ROM508	M	Romagnola	15952, 169	15807	362	T3	ND			Ajmone	2009-06-05	Silvia Bonfiglio
Italy	ROM509	M	Romagnola	16195, 221+C	15803	362	T3	ND			Ajmone	2009-06-05	Silvia Bonfiglio
Italy	ROM510	M	Romagnola	16133, 16139	15803	183	T3	ND			Ajmone	2009-06-05	Silvia Bonfiglio
Italy	ROM511	M	Romagnola	16049, 16122, 166, 169	15803	183	T3	ND			Ajmone	2009-06-05	Silvia Bonfiglio
Italy	ROM512	M	Romagnola	16139, 169	15803	183	T3	ND			Ajmone	2009-06-05	Silvia Bonfiglio
Italy	ROM513	M	Romagnola	169	15803	183	T3	ND			Ajmone	2009-06-05	Silvia Bonfiglio
Italy	ROM514	M	Romagnola	16042, 173	15803	183	T3	ND			Ajmone	2009-06-05	Silvia Bonfiglio
Italy	ROM515	M	Romagnola	16042, 173	15803	362	T3	ND			Ajmone	2009-06-05	Silvia Bonfiglio
Italy	ROM516	M	Romagnola	15952, 169	15803	362	T3	ND			Ajmone	2009-06-05	Silvia Bonfiglio
Italy	ROM517	M	Romagnola	16110, 169	15803	215	T3	ND			Ajmone	2009-06-05	Silvia Bonfiglio
Italy	ROM518	M	Romagnola	16147, 16260, 8, 24, 169	15803	362	T3	ND			Ajmone	2009-06-05	Silvia Bonfiglio
Italy	ROM519	M	Romagnola	BRS	15803	215	T3	ND			Ajmone	2009-06-05	Silvia Bonfiglio
Italy	ROM520	M	Romagnola	16050, 16113, 16255, 16302, 169	15803	362	T1	ND			Ajmone	2009-06-05	Silvia Bonfiglio
Italy	ROM521	M	Romagnola	16200, 169	15803	215	T3	ND			Ajmone	2009-06-05	Silvia Bonfiglio
Italy	ROM522	M	Romagnola	15985, 16022	15803	215	T3	ND			Ajmone	2009-06-05	Silvia Bonfiglio
Italy	ROM523	M	Romagnola	16057C, 16110, 16135, 16185, 16231, 16255, 169	15823	215	T2	ND			Ajmone	2009-06-05	Silvia Bonfiglio
Italy	ROM524	M	Romagnola	BRS	15813	215	T3	ND			Ajmone	2009-06-05	Silvia Bonfiglio
Italy	ROM525	M	Romagnola	16119, 169	15813	215	T3	ND			Ajmone	2009-06-05	Silvia Bonfiglio
Italy	ROM526	M	Romagnola	16057C, 16135, 16185, 16255, 169	15813	215	T2	ND			Ajmone	2009-06-05	Silvia Bonfiglio
Italy	ROM527	M	Romagnola	169	15813	215	T3	ND			Ajmone	2009-06-05	Silvia Bonfiglio
Italy	ROM528	M	Romagnola	169	15813	215	T3	ND			Ajmone	2009-06-05	Silvia Bonfiglio
Italy	ROM529	M	Romagnola	169	15813	215	T3	ND			Ajmone	2009-06-05	Silvia Bonfiglio
Italy	ROM530	M	Romagnola	16058, 16247	15813	215	T3	ND			Ajmone	2009-06-05	Silvia Bonfiglio
Italy	ROM531	M	Romagnola	16139, 169	15813	215	T3	ND			Ajmone	2009-06-05	Silvia Bonfiglio
Italy	ROM532	M	Romagnola	16195	15813	215	T3	ND			Ajmone	2009-06-05	Silvia Bonfiglio
Italy	ROM533	M	Romagnola	16083, 169	15813	215	T3	ND			Ajmone	2009-06-05	Silvia Bonfiglio
Italy	ROM534	M	Romagnola	15953G, 16112, 16255, 169, 243T	15803	363	Q	G	complete	169, 243T, 587+C, 1457, 2536A, 2558, 3238, 3415T, 5501, 7918, 8318, 8370C, 8617, 9682C, 10717A, 10927, 11000, 11089, 11766, 12433, 12468, 12675, 12750, 13005, 13310C, 13506, 13620, 14036, 14108, 15134, 15953G, 16112, 16255	Ajmone	2009-06-05	Silvia Bonfiglio
Italy	ROM535	M	Romagnola	15955, 16122, 16135, 169	15813	215	T3	ND			Ajmone	2009-06-05	Silvia Bonfiglio
Italy	ROM536	M	Romagnola	16057C, 16110, 16135, 16185, 16231, 16255, 169	15813	215	T2	ND			Ajmone	2009-06-05	Silvia Bonfiglio
Italy	ROM537	M	Romagnola	15952, 169	15803	215	T3	ND			Ajmone	2009-06-05	Silvia Bonfiglio
Italy	ROM538	M	Romagnola	16042, 173	15803	215	T3	ND			Ajmone	2009-06-05	Silvia Bonfiglio
Italy	ROM539	M	Romagnola	15985, 16022	15803	215	T3	ND			Ajmone	2009-06-05	Silvia Bonfiglio
Italy	ROM540	M	Romagnola	BRS	15803	215	T3	ND			Ajmone	2009-06-05	Silvia Bonfiglio
Italy	ROM541	M	Romagnola	16108, 169	15803	215	T3	ND			Ajmone	2009-06-05	Silvia Bonfiglio
Italy	ROM542	M	Romagnola	16050, 16113, 16255, 106, 169	15803	215	T1	ND			Ajmone	2009-06-05	Silvia Bonfiglio
Italy	ROM543	M	Romagnola	15952, 169	15803	215	T3	ND			Ajmone	2009-06-05	Silvia Bonfiglio
Italy	ROM544	M	Romagnola	16057, 106, 169	15803	215	T3	ND			Ajmone	2009-06-05	Silvia Bonfiglio
Italy	ROM545	M	Romagnola	16195	15803	170	T3	ND			Ajmone	2009-06-05	Silvia Bonfiglio
Italy	ROM546	M	Romagnola	16110, 16142, 169	15803	183	T3	ND			Ajmone	2009-06-05	Silvia Bonfiglio
Italy	ROM547	M	Romagnola	169	15803	183	T3	ND			Ajmone	2009-06-05	Silvia Bonfiglio
Italy	ROM548	M	Romagnola	15952, 169	15803	183	T3	ND			Ajmone	2009-06-05	Silvia Bonfiglio
Italy	ROM549	M	Romagnola	169	15803	215	T3	ND			Ajmone	2009-06-05	Silvia Bonfiglio
Italy	ROM550	M	Romagnola	15921, 15953G, 16255, 169	15803	363	Q	G	complete	169, 587+C, 2536A, 2558, 3238, 3415T, 5501, 6436, 7918, 8318, 8370C, 9682C, 10717A, 10927, 11000, 11089, 12433, 12468, 12675, 12750, 13005, 13310C, 14036, 14108, 15134, 15156, 15627, 15921, 15953G, 16255	Ajmone	2009-06-05	Silvia Bonfiglio
Italy	ROM551	M	Romagnola	16057, 106, 169, 221+C	15803	362	T3	ND			Ajmone	2009-06-05	Silvia Bonfiglio
Italy	ROM552	M	Romagnola	16231, 178	15803	183	T3	ND			Ajmone	2009-06-05	Silvia Bonfiglio
Italy	ROM553	M	Romagnola	15818, 15846, 15900, 15951, 15953G, 16057, 16076, 16084, 16085, 16121, 16122, 16127, 16135, 16137, 16200+A, 16231, 16248, 16250, 16264, 16301, 8, 106, 166, 173, 201, 215+T, 221+2C, 234+T, 249, 296, 300	15803	363	R	G	complete	8, 106, 166, 173, 201, 215+T, 221+2C, 234+T, 249, 296, 300, 587+C, 780, 893, 1599-1600d, 2042, 2536A, 2558, 2568, 2979, 3302, 3439, 3550, 3600, 4190, 4361, 4853, 5501, 5614, 5743, 5890, 5935, 6079, 6118, 6160, 6436, 6475, 6772, 6983, 7330, 7356, 7359, 7514, 7931, 8188, 8370C, 8494, 8767, 9005, 9176, 9480, 9659, 9682C, 9864, 9978, 10331, 10691G, 10927, 11000, 11134, 11392, 11419, 11755, 11842, 120…	Ajmone	2009-06-05	Silvia Bonfiglio
Italy	ROM554	M	Romagnola	16050, 16056, 16302, 119, 166, 169	15803	215	T3	ND			Ajmone	2009-06-05	Silvia Bonfiglio
Italy	ROM555	M	Romagnola	15952, 169	15803	215	T3	ND			Ajmone	2009-06-05	Silvia Bonfiglio
Italy	ROM556	M	Romagnola	16057, 106, 169	15803	215	T3	ND			Ajmone	2009-06-05	Silvia Bonfiglio
Italy	ROM557	M	Romagnola	16057C, 16135, 16185, 16255, 169	15803	170	T2	ND			Ajmone	2009-06-05	Silvia Bonfiglio
Italy	ROM558	M	Romagnola	16050, 16113, 16255, 16302, 169	15803	215	T1	ND			Ajmone	2009-06-05	Silvia Bonfiglio
Italy	ROM559	M	Romagnola	16050, 16056, 16302, 119, 166, 169, 221+2C	15803	362	T3	ND			Ajmone	2009-06-05	Silvia Bonfiglio
Italy	ROM560	M	Romagnola	16195	15803	215	T3	ND			Ajmone	2009-06-05	Silvia Bonfiglio
Italy	ROM561	M	Romagnola	15818, 15846, 15900, 15951, 15953G, 16057, 16076, 16084, 16085, 16121, 16122, 16127, 16135, 16137, 16200+A, 16231, 16248, 16250, 16264, 16301, 8, 106, 166, 173, 201, 215+T, 221+2C, 234+T, 249, 296, 300	15803	363	R	G	complete	8, 106, 166, 173, 201, 215+T, 221+2C, 234+T, 249, 296, 300, 587+C, 780, 893, 1599-1600d, 2042, 2536A, 2558, 2568, 2979, 3302, 3439, 3550, 3600, 4190, 4361, 4853, 5501, 5614, 5743, 5890, 5935, 6079, 6118, 6160, 6436, 6475, 6772, 6983, 7330, 7356, 7359, 7514, 7931, 8188, 8370C, 8494, 8767, 9005, 9176, 9480, 9659, 9682C, 9864, 9978, 10331, 10691G, 10927, 11000, 11134, 11392, 11419, 11755, 11842, 120…	Ajmone	2009-06-05	Silvia Bonfiglio
Italy	ROM562	M	Romagnola	16068, 16164, 16247, 169, 173	15803	215	T3	ND			Ajmone	2009-06-05	Silvia Bonfiglio
Italy	ROM563	M	Romagnola	16083, 169, (247)	15803	215	T3	ND			Ajmone	2009-06-05	Silvia Bonfiglio
Italy	ROM564	M	Romagnola	16042, 16231	15803	215	T3	ND			Ajmone	2009-06-05	Silvia Bonfiglio
Italy	ROM576	M	Romagnola	16057C, 16110, 16135, 16185, 16231, 16255, 169	15803	362	T2	ND			Ajmone	2009-06-05	Silvia Bonfiglio
Italy	ROM577	M	Romagnola	16042, 173	15803	362	T3	ND			Ajmone	2009-06-05	Silvia Bonfiglio
Italy	ROM578	M	Romagnola	15985, 16022	15803	215	T3	ND			Ajmone	2009-06-05	Silvia Bonfiglio
Italy	ROM579	M	Romagnola	16050, 16056, 16302, 119, 166, 169, (215+T?)	15803	215	T3	ND			Ajmone	2009-06-05	Silvia Bonfiglio
Italy	ROM580	M	Romagnola	BRS	15803	215	T3	ND			Ajmone	2009-06-05	Silvia Bonfiglio
Italy	ROM581	M	Romagnola	16109, 169	15803	215	T3	ND			Ajmone	2009-06-05	Silvia Bonfiglio
Italy	ROM582	M	Romagnola	16058, 16122, 16137, 16229, 169	15807	215	T3	ND			Ajmone	2009-06-05	Silvia Bonfiglio
Italy	ROM583	M	Romagnola	16083, 169, (247)	15807	215	T3	ND			Ajmone	2009-06-05	Silvia Bonfiglio
Italy	ROM584	M	Romagnola	15818, 15846, 15900, 15951, 15953G, 16057, 16076, 16084, 16085, 16121, 16122, 16127, 16135, 16137, 16200+A, 16231, 16248, 16250, 16264, 16301, 8, 106, 166, 173, 201, 215+T, 221+2C, 234+T, 249, 296, 300	15803	363	R	G	complete	8, 106, 166, 173, 201, 215+T, 221+2C, 234+T, 249, 296, 300, 587+C, 780, 893, 1599-1600d, 2042, 2536A, 2558, 2568, 2979, 3302, 3439, 3550, 3600, 4190, 4361, 4853, 5501, 5614, 5743, 5890, 5935, 6079, 6118, 6160, 6436, 6475, 6772, 6983, 7330, 7356, 7359, 7514, 7931, 8188, 8370C, 8494, 8767, 9005, 9176, 9480, 9659, 9682C, 9864, 9978, 10331, 10691G, 10927, 11000, 11134, 11392, 11419, 11755, 11842, 120…	Ajmone	2009-06-05	Silvia Bonfiglio
Italy	ROM585	M	Romagnola	16195	15807	215	T3	ND			Ajmone	2009-06-05	Silvia Bonfiglio
Italy	ROM586	M	Romagnola	16083, 169	15803	215	T3	ND			Ajmone	2009-06-22	Silvia Bonfiglio
Italy	ROM587	M	Romagnola	16057, 16232, 169, 221+C	15803	362	T3	ND			Ajmone	2009-06-22	Silvia Bonfiglio
Italy	ROM588	M	Romagnola	169	15803	362	T3	ND			Ajmone	2009-06-22	Silvia Bonfiglio
Italy	ROM589	M	Romagnola	16057, 106, 169	15803	215	T3	ND			Ajmone	2009-06-22	Silvia Bonfiglio
Italy	ROM590	M	Romagnola	15953G, 16112, 16255, 169, 243T	15803	363	Q	G	complete	169, 243T, 587+C, 1457, 2536A, 2558, 3238, 3415T, 5501, 7918, 8318, 8370C, 8617, 9682C, 10717A, 10927, 11000, 11089, 11766, 12433, 12468, 12675, 12750, 13005, 13310C, 13506, 13620, 14036, 14108, 15134, 15953G, 16112, 16255	Ajmone	2009-06-22	Silvia Bonfiglio
Italy	ROM591	M	Romagnola	15952, 169	15803	363	T3	ND			Ajmone	2009-06-22	Silvia Bonfiglio
Italy	ROM592	M	Romagnola	16119	15803	215	T3	ND			Ajmone	2009-06-22	Silvia Bonfiglio
Italy	ROM593	M	Romagnola	16057C, 16135, 16185, 16255, 169	15803	363	T2	ND			Ajmone	2009-06-22	Silvia Bonfiglio
Italy	ROM594	M	Romagnola	169	15803	215	T3	ND			Ajmone	2009-06-22	Silvia Bonfiglio
Italy	ROM596	M	Romagnola	16108, 169	15803	215	T3	ND			Ajmone	2009-06-22	Silvia Bonfiglio
Italy	ROM597	M	Romagnola	16083, 169	15803	215	T3	ND			Ajmone	2009-06-22	Silvia Bonfiglio
Italy	ROM598	M	Romagnola	16042, 173	15803	215	T3	ND			Ajmone	2009-06-22	Silvia Bonfiglio
Italy	ROM599	M	Romagnola	16147, 16260, 8, 24, 169	15803	215	T3	ND			Ajmone	2009-06-22	Silvia Bonfiglio
Italy	ROM600	M	Romagnola	15818, 15846, 15900, 15951, 15953G, 16057, 16076, 16084, 16085, 16121, 16122, 16127, 16135, 16137, 16200+A, 16231, 16248, 16250, 16264, 16301, 8, 106, 166, 173, 201, 215+T, 221+2C, 234+T, 249, 296, 300	15803	363	R	G	complete	8, 106, 166, 173, 201, 215+T, 221+2C, 234+T, 249, 296, 300, 587+C, 780, 893, 1599-1600d, 2042, 2536A, 2558, 2568, 2979, 3302, 3439, 3550, 3600, 4190, 4361, 4853, 5501, 5614, 5743, 5890, 5935, 6079, 6118, 6160, 6436, 6475, 6772, 6983, 7330, 7356, 7359, 7514, 7931, 8188, 8370C, 8494, 8767, 9005, 9176, 9480, 9659, 9682C, 9864, 9978, 10331, 10691G, 10927, 11000, 11134, 11392, 11419, 11755, 11842, 120…	Ajmone	2009-06-22	Silvia Bonfiglio
Italy	ROM601	M	Romagnola	BRS	15803	215	T3	ND			Ajmone	2009-06-22	Silvia Bonfiglio
Italy	ROM602	M	Romagnola	15952, 169	15803	215	T3	ND			Ajmone	2009-06-22	Silvia Bonfiglio
Italy	ROM603	M	Romagnola	16248, 106, 166, 169	15803	215	T3	ND			Ajmone	2009-06-22	Silvia Bonfiglio
Italy	ROM604	M	Romagnola	16050, 16113, 16255, 106, 169	15803	215	T1	ND			Ajmone	2009-06-22	Silvia Bonfiglio
Italy	ROM605	M	Romagnola	16050, 16113, 16255, 16302, 169	15803	215	T1	ND			Ajmone	2009-06-22	Silvia Bonfiglio
Italy	ROM606	M	Romagnola	16126, 169	15817	215	T3	ND			Ajmone	2009-06-22	Silvia Bonfiglio
Italy	ROM607	M	Romagnola	16022	15803	215	T3	ND			Ajmone	2009-06-22	Silvia Bonfiglio
Italy	ROM608	M	Romagnola	16113, 16200, 16301	15803	215	T3	ND			Ajmone	2009-06-22	Silvia Bonfiglio
Italy	ROM609	M	Romagnola	16139, 169	15803	363	T3	ND			Ajmone	2009-06-22	Silvia Bonfiglio
Italy	ROM610	M	Romagnola	16050, 16113, 16255, 16302, 169	15803	215	T1	ND			Ajmone	2009-06-22	Silvia Bonfiglio
Italy	ROM611	M	Romagnola	16022, 169, 173	15803	215	T3	ND			Ajmone	2009-06-22	Silvia Bonfiglio
Italy	ROM612	M	Romagnola	BRS	15803	215	T3	ND			Ajmone	2009-07-14	Silvia Bonfiglio
Italy	ROM613	M	Romagnola	15952, 169	15803	226	T3	ND			Ajmone	2009-07-14	Silvia Bonfiglio
Italy	ROM614	M	Romagnola	16057C, 16135, 16185, 16255, 169	15803	226	T2	ND			Ajmone	2009-07-14	Silvia Bonfiglio
Italy	ROM615	M	Romagnola	15985, 16022	15803	226	T3	ND			Ajmone	2009-07-14	Silvia Bonfiglio
Italy	ROM616	M	Romagnola	15964, 16057C, 16058, 16185, 16255, 16301, 57, 169, 221+C	15803	226	T2	ND			Ajmone	2009-07-14	Silvia Bonfiglio
Italy	ROM617	M	Romagnola	16108, 169, 221+C	15803	226	T3	ND			Ajmone	2009-07-14	Silvia Bonfiglio
Italy	ROM618	M	Romagnola	16109, 169	15803	226	T3	ND			Ajmone	2009-07-14	Silvia Bonfiglio
Italy	ROM619	M	Romagnola	16083, 169	15803	226	T3	ND			Ajmone	2009-07-14	Silvia Bonfiglio
Italy	ROM620	M	Romagnola	16232, 16296, 16301, 169, 215+T, (221+2C)	15803	221	T3	ND			Ajmone	2009-07-14	Silvia Bonfiglio
Italy	ROM621	M	Romagnola	16200, 169	15803	215	T3	ND			Ajmone	2009-07-14	Silvia Bonfiglio
Italy	ROM622	M	Romagnola	16042, 173	15803	226	T3	ND			Ajmone	2009-07-14	Silvia Bonfiglio
Italy	ROM623	M	Romagnola	BRS	15803	215	T3	ND			Ajmone	2009-07-14	Silvia Bonfiglio
Italy	ROM624	M	Romagnola	16108, 169	15803	215	T3	ND			Ajmone	2009-07-14	Silvia Bonfiglio
Italy	ROM625	M	Romagnola	15985, 16022	15803	234	T3	ND			Ajmone	2009-07-14	Silvia Bonfiglio
Italy	ROM626	M	Romagnola	15985, 16022	15803	241	T3	ND			Ajmone	2009-07-14	Silvia Bonfiglio
Italy	ROM627	M	Romagnola	BRS	15803	67(215)	T3	ND			Ajmone	2009-07-14	Silvia Bonfiglio
Italy	ROM628	M	Romagnola	16057, 16232, 169	15803	215	T3	ND			Ajmone	2009-07-14	Silvia Bonfiglio
Italy	ROM629	M	Romagnola	16195, 221+C	15803	234	T3	ND			Ajmone	2009-07-14	Silvia Bonfiglio
Italy	ROM630	M	Romagnola	15964, 16057C, 16058, 16185, 16255, 16301, 57, 169, 221+C	15803	234	T2	ND			Ajmone	2009-07-14	Silvia Bonfiglio
Italy	ROM631	M	Romagnola	169	15803	257	T3	ND			Ajmone	2009-07-14	Silvia Bonfiglio
Italy	ROM632	M	Romagnola	16195, 221+C	15803	257	T3	ND			Ajmone	2009-07-14	Silvia Bonfiglio
Italy	CH1	F	Savoiarda	16069, 169, 221+C	15803	317	T3	A			Chierico (March 2008)	2008-04-08	Silvia Bonfiglio
Italy	CH2	F	Savoiarda	16057, 169, 221+C	15803	329	T3	A			Chierico (March 2008)	2008-04-01	Silvia Bonfiglio
Switzerland	30F	Unknown	Simmental	15949, 16301	15803	306	T3	ND			Ferretti	2008-02-18	Silvia Bonfiglio
Switzerland	6F	Unknown	Simmental	16022, 16057, 106, 221+C	15803	335	T3	A			Ferretti	2008-02-18	Silvia Bonfiglio
Switzerland	16F	Unknown	Simmental	16042, 16099, 16301	15803	335	T3	A			Ferretti	2008-02-18	Silvia Bonfiglio
Switzerland	29F	Unknown	Simmental	16042, 16099, 16301, 221+C	15803	312	T3	ND			Ferretti	2008-02-18	Silvia Bonfiglio
Switzerland	2F	Unknown	Simmental	16042, 173, 221+C, 232	15803	306	T3	A			Ferretti	2008-02-18	Silvia Bonfiglio
Switzerland	23F	Unknown	Simmental	16135, 169	15803	215	T3	ND			Ferretti	2008-02-18	Silvia Bonfiglio
Switzerland	33YF	Unknown	Simmental	16135, 169, 177, 221+C	15803	306	T3	ND			Ferretti	2008-02-18	Silvia Bonfiglio
Switzerland	22YF	Unknown	Simmental	169, 177, 221+C	15803	306	T3	ND			Ferretti	2008-02-18	Silvia Bonfiglio
Sweden	SRP1	F	Swedish Red Polled	8, 169	15803	215	T3	ND			Ajmone-Lenstra May2010	2010-06-01	Silvia Bonfiglio
Sweden	SRP2	F	Swedish Red Polled	8, 169	15803	257	T3	ND			Ajmone-Lenstra May2010	2010-06-01	Silvia Bonfiglio
Sweden	SRP3	F	Swedish Red Polled	16139, 16195, 169, 221+C	15803	257	T3	ND			Ajmone-Lenstra May2010	2010-06-01	Silvia Bonfiglio
Sweden	SRP4	F	Swedish Red Polled	16057, 16200, 221+C	15803	257	T3	ND			Ajmone-Lenstra May2010	2010-06-01	Silvia Bonfiglio
Sweden	SRP5	F	Swedish Red Polled	16119, 169	15803	257	T3	ND			Ajmone-Lenstra May2010	2010-06-01	Silvia Bonfiglio
Sweden	SRP6	F	Swedish Red Polled	16119, 169	15803	257	T3	ND			Ajmone-Lenstra May2010	2010-06-01	Silvia Bonfiglio
Sweden	SRP7	F	Swedish Red Polled	16139, 16195, 169, 221+C	15803	257	T3	ND			Ajmone-Lenstra May2010	2010-06-01	Silvia Bonfiglio
Sweden	SRP8	F	Swedish Red Polled	16139, 16195, 169	15803	215	T3	ND			Ajmone-Lenstra May2010	2010-06-01	Silvia Bonfiglio
Sweden	SRP9	F	Swedish Red Polled	16139, 16195, 169	15803	215	T3	ND			Ajmone-Lenstra May2010	2010-06-01	Silvia Bonfiglio
Sweden	SRP10	F	Swedish Red Polled	16057C, 16135, 16185, 16255, 169	15803	257	T2	ND			Ajmone-Lenstra May2010	2010-06-01	Silvia Bonfiglio
Switzerland	13F	Unknown	Simmental	BRS	15803	325	T3	A			Ferretti	2008-02-18	Silvia Bonfiglio
Switzerland	19F	Unknown	Swiss Brown	173, 221+C	15803	325	T3	A			Ferretti	2008-02-18	Silvia Bonfiglio
Norway	TEL15	F	Telemark	221+C	15803	257	T3	ND			Ajmone-Lenstra May2010	2010-06-01	Silvia Bonfiglio
Norway	TEL17	F	Telemark	BRS	15803	215	T3	ND			Ajmone-Lenstra May2010	2010-06-01	Silvia Bonfiglio
Norway	TEL18	F	Telemark	221+C	15803	257	T3	ND			Ajmone-Lenstra May2010	2010-06-01	Silvia Bonfiglio
Norway	TEL24	F	Telemark	15878, 221+C	15803	257	T3	ND			Ajmone-Lenstra May2010	2010-06-01	Silvia Bonfiglio
Norway	TEL27	F	Telemark	15878, 221+C	15803	257	T3	ND			Ajmone-Lenstra May2010	2010-06-01	Silvia Bonfiglio
Unknown	9	Unknown	Unknown	16042	15803	312	T3	A			Ferretti	2008-02-14	Silvia Bonfiglio
Unknown	42	Unknown	Unknown	16022, 169, 221+C	15803	329	T3	A			Ferretti	2008-02-14	Silvia Bonfiglio
Unknown	57	Unknown	Unknown	16122,16232,16250,16295,106,169, 221+C	15803	312	T3	A			Ferretti	2008-02-14	Silvia Bonfiglio
Unknown	59	Unknown	Unknown	16197, 169, 221+C	15803	312	T3	A			Ferretti	2008-02-14	Silvia Bonfiglio
Unknown	61	Unknown	Unknown	15922.2	15803	81	T3	A			Ferretti	2008-02-14	Silvia Bonfiglio
Unknown	63	Unknown	Unknown	16232, 169, 221+C	15803	239	T3	A			Ferretti	2008-02-18	Silvia Bonfiglio
Unknown	88	Unknown	Unknown	16195	15803	80	T3	A			Ferretti	2008-02-14	Silvia Bonfiglio
Unknown	93	Unknown	Unknown	16062	15803	312	T3	A			Ferretti	2008-02-14	Silvia Bonfiglio
Italy	95	Unknown	Unknown	16074,16250, 100+A?	15803	147	T3	A			Ferretti	2008-02-18	Silvia Bonfiglio
Unknown	117	Unknown	Unknown	16012,16022,169,221+C	15803	241	T3	A			Ferretti	2008-02-14	Silvia Bonfiglio
Unknown	118	Unknown	Unknown	221+C	15803	239	T3	A			Ferretti	2008-02-14	Silvia Bonfiglio
Unknown	119	Unknown	Unknown	169	15803	241	T3	A			Ferretti	2008-02-14	Silvia Bonfiglio
Unknown	128	Unknown	Unknown	169	15803	241	T3	A			Ferretti	2008-02-14	Silvia Bonfiglio
Unknown	135	Unknown	Unknown	16231, 169, 221+C	15803	239	T3	A			Ferretti	2008-02-14	Silvia Bonfiglio
Unknown	155	Unknown	Unknown	16069, 169, 221+C	15803	305	T3	A			Ferretti	2008-02-14	Silvia Bonfiglio
Unknown	164	Unknown	Unknown	16164, 169,221+C	15803	241	T3	A			Ferretti	2008-02-14	Silvia Bonfiglio
Unknown	175	Unknown	Unknown	15985,16138, 169	15803	341	T3	A			Ferretti	2008-02-14	Silvia Bonfiglio
Unknown	180	Unknown	Unknown	16247	15803	305	T3	A			Ferretti	2008-02-14	Silvia Bonfiglio
Unknown	199	Unknown	Unknown	15825	15803	305	T3	A			Ferretti	2008-02-14	Silvia Bonfiglio
Unknown	201	Unknown	Unknown	BRS	15803	148	T3	A			Ferretti	2008-02-18	Silvia Bonfiglio
Unknown	205	Unknown	Unknown	16062, 16108, 16302	15803	239	T3	A			Ferretti	2008-02-14	Silvia Bonfiglio
Unknown	225	Unknown	Unknown	16057, 169, 173, 221+C	15803	329	T3	A			Ferretti	2008-02-14	Silvia Bonfiglio
Unknown	255	Unknown	Unknown	16139,16154,173, 221+C	15803	329	T3	A			Ferretti	2008-02-14	Silvia Bonfiglio
Unknown	268	Unknown	Unknown	15943, 16057C, 16185, 16255, 16302, 169, 173	15803	363	T2	A	complete	169, 173, 587+C, 2536A, 6202, 6742, 7406, 9682C, 10278, 10708, 13310C, 13632, 15943, 16057C, 16185, 16255, 16302	Ferretti	2008-02-18	Silvia Bonfiglio
Unknown	312	Unknown	Unknown	16247, 169, 221+C	15803	239	T3	A			Ferretti	2008-02-14	Silvia Bonfiglio
Unknown	7GD	Unknown	Unknown	16086, 169, 221+C	15803	325	T3	A			Ferretti	2008-02-14	Silvia Bonfiglio
Unknown	8GD	Unknown	Unknown	221+C	15803	325	T3	A			Ferretti	2008-02-14	Silvia Bonfiglio
Unknown	9GD	Unknown	Unknown	16127,16232,16302, 169, 221+C	15803	325	T3	A			Ferretti	2008-02-14	Silvia Bonfiglio
Unknown	13GD	Unknown	Unknown	16316.2	15803	239	T3	A			Ferretti	2008-02-14	Silvia Bonfiglio
Unknown	14GD	Unknown	Unknown	16085, 169,195+G?, 221+C,234+T?	15803	239	T3	A			Ferretti	2008-02-14	Silvia Bonfiglio
Unknown	16GD	Unknown	Unknown	16074, 169	15803	239	T3	A			Ferretti	2008-02-14	Silvia Bonfiglio
Unknown	19GD	Unknown	Unknown	16260, 169, 221+C	15803	239	T3	A			Ferretti	2008-02-14	Silvia Bonfiglio
Italy	BOV1	Unknown	Unknown	16147, 16260, 169, 221+C	15796	329	T3	A			Ferretti	2008-01-28	Silvia Bonfiglio
Italy	BOV2	Unknown	Unknown	221+C	15807	335	T3	N.A.			Ferretti	2008-05-04	Silvia Bonfiglio
Italy	BOV5	Unknown	Unknown	16301, 221+C	15804	335	T3	ND			Ferretti	2008-01-28	Silvia Bonfiglio
Italy	BOV8	Unknown	Unknown	16301, 221+C	15804	305	T3	ND			Ferretti	2008-01-28	Silvia Bonfiglio
Italy	BOV9	Unknown	Unknown	16301, 221+C	15804	335	T3	A			Ferretti	2008-01-28	Silvia Bonfiglio
Italy	BOV12	Unknown	Unknown	221+C	15803	335	T3	A			Ferretti	2008-05-04	Silvia Bonfiglio
Italy	BOV13	Unknown	Unknown	15960, 16264, 16301	15803	335	T3	A			Ferretti	2008-05-04	Silvia Bonfiglio
Italy	BOV14	Unknown	Unknown	169, 221+C	15796	329	T3	A			Ferretti	2008-01-28	Silvia Bonfiglio
Italy	BOV15	Unknown	Unknown	221+C	15805	335	T3	N.A.			Ferretti	2008-05-04	Silvia Bonfiglio
Italy	BOV16	Unknown	Unknown	16057C, 16185, 16255, 169, 177	15796	363	T2	A	complete	169, 177, 587+C, 2536A, 4167, 5701, 6202, 6742, 7285, 9682C, 10708, 13310C, 16057C, 16185, 16255	Ferretti	2008-01-28	Silvia Bonfiglio
Italy	BOV19	Unknown	Unknown	16301, 221+C	15796	318	T3	ND			Ferretti	2008-01-28	Silvia Bonfiglio
Italy	BOV20	Unknown	Unknown	221+C	15803	335	T3	A			Ferretti	2008-01-28	Silvia Bonfiglio
Italy	BOV21	Unknown	Unknown	16301, 221+C	15803	335	T3	ND			Ferretti	2008-05-04	Silvia Bonfiglio
Italy	BOV22	Unknown	Unknown	16301, 169	15803	202	T3	A			Ferretti	2008-05-04	Silvia Bonfiglio
Italy	BOV23	Unknown	Unknown	15883, 15920, 16074, 169, 221+C	15805	335	T3	A			Ferretti	2008-01-28	Silvia Bonfiglio
Italy	BOV24	Unknown	Unknown	15960, 16264	15803	335	T3	A			Ferretti	2008-01-28	Silvia Bonfiglio
Italy	BOV25	Unknown	Unknown	16301, 221+C	15803	313	T3	ND			Ferretti	2008-01-28	Silvia Bonfiglio
Italy	BOV26	Unknown	Unknown	169	15803	318	T3	A			Ferretti	2008-01-28	Silvia Bonfiglio
Italy	BOV29	Unknown	Unknown	169, 221+C	15803	318	T3	A			Ferretti	2008-01-28	Silvia Bonfiglio
Italy	BOV32	Unknown	Unknown	16301, 221+C	15803	318	T3	ND			Ferretti	2008-01-28	Silvia Bonfiglio
Italy	BOV34	Unknown	Unknown	16057C, 16185, 16255, 169, 177	15803	318	T2	ND			Ferretti	2008-01-28	Silvia Bonfiglio
Italy	BOV35	Unknown	Unknown	221+C	15803	335	T3	A			Ferretti	2008-05-04	Silvia Bonfiglio
Italy	BOV49	Unknown	Unknown	16069, 169, 221+C	15804	335	T3	A			Ferretti	2008-01-28	Silvia Bonfiglio
Italy	BOV50	Unknown	Unknown	15883, 15920, 16074, 169, 221+C	15804	226	T3	A			Ferretti	2008-01-28	Silvia Bonfiglio
Italy	CH9	F	Unknown	16200, 16301	15803	312	T3	A			Chierico (March 2008)	2008-04-01	Silvia Bonfiglio
Italy	CH3	F	Valdostana	16057, 106, 169, 221+C	15803	301	T3	A			Chierico	2008-04-01	Silvia Bonfiglio
Italy	CH26	F	Valdostana	169	15808	317	T3	A			Chierico	2008-04-06	Silvia Bonfiglio
Italy	VPR6	F	Valdostana Pezzata Rossa	16057C, 16058, 16125, 16185, 16255, 169	15803	215	T2	ND			Ajmone	2009-04-09	Anna Degaetano
Italy	VPR1	F	Valdostana Pezzata Rossa	169	15803	215	T3	ND			Ajmone	2009-04-09	Anna Degaetano
Italy	VPR2	F	Valdostana Pezzata Rossa	15882, 16197, 16255, 163, 221+C	15817	363	T5	G	complete	163, 221+C, 587+C, 2536A, 4252, 8024, 9089, 9232, 9682C, 10879, 12981, 13005, 13310C, 15882, 16197, 16255	Ajmone	2009-04-22	Silvia Bonfiglio
Italy	VPR3	F	Valdostana Pezzata Rossa	169	15803	215	T3	ND			Ajmone	2009-04-09	Anna Degaetano
Italy	VPR4	F	Valdostana Pezzata Rossa	16122, 169	15803	215	T3	ND			Ajmone	2009-04-09	Anna Degaetano
Italy	VPR5	F	Valdostana Pezzata Rossa	16231, 169	15803	215	T3	ND			Ajmone	2009-04-09	Anna Degaetano
Italy	VPR7	F	Valdostana Pezzata Rossa	15873, 15964, 16054T, 16110, 16301	15803	114	T3	ND			Ajmone	2009-04-09	Anna Degaetano
Italy	VPR8	F	Valdostana Pezzata Rossa	16050, 16058, 106, 169	15813	215	T3	ND			Ajmone	2009-04-09	Anna Degaetano
Italy	VPR9	F	Valdostana Pezzata Rossa	16026, 16204, 169	15813	215	T3	ND			Ajmone	2009-04-09	Anna Degaetano
Italy	VPR10	F	Valdostana Pezzata Rossa	15852+A, 16050, 16058, 106, 169	15813	215	T3	ND			Ajmone	2009-04-09	Anna Degaetano
Italy	VPR11	F	Valdostana Pezzata Rossa	16109, 106, 169	15813	215	T3	ND			Ajmone	2009-04-09	Anna Degaetano
Italy	VPR12	F	Valdostana Pezzata Rossa	16109, 106, 169	15813	215	T3	ND			Ajmone	2009-04-09	Anna Degaetano
Italy	VPR13	F	Valdostana Pezzata Rossa	16231, 169	15813	215	T3	ND			Ajmone	2009-04-09	Anna Degaetano
Italy	VPR14	F	Valdostana Pezzata Rossa	16122, 169	15813	215	T3	ND			Ajmone	2009-04-09	Anna Degaetano
Italy	VPR15	F	Valdostana Pezzata Rossa	16200	15813	215	T3	ND			Ajmone	2009-04-09	Anna Degaetano
Italy	VPR16	F	Valdostana Pezzata Rossa	16057, 16250	15813	215	T3	ND			Ajmone	2009-04-09	Anna Degaetano
Italy	VPR17	F	Valdostana Pezzata Rossa	15882, 16197, 16255, 163, 221+C	15813	363	T5	G	complete	163, 221+C, 587+C, 2536A, 4252, 8024, 9089, 9232, 9682C, 10879, 11407, 12981, 13005, 13310C, 15882, 16197, 16255	Ajmone	2009-04-09	Anna Degaetano
Italy	VPR18	F	Valdostana Pezzata Rossa	16092, 169	15813	215	T3	ND			Ajmone	2009-04-09	Anna Degaetano
Italy	VPR19	F	Valdostana Pezzata Rossa	16119	15813	215	T3	ND			Ajmone	2009-04-09	Anna Degaetano
Italy	VPR20	F	Valdostana Pezzata Rossa	16122, 169	15807	215	T3	ND			Ajmone	2009-04-09	Anna Degaetano
Italy	VPR21	F	Valdostana Pezzata Rossa	15882, 16197, 16255, 163, 221+C	15807	363	T5	G	complete	163, 221+C, 587+C, 2536A, 4252, 8024, 9089, 9232, 9682C, 10879, 11407, 12981, 13005, 13310C, 15882, 16197, 16255	Ajmone	2009-04-09	Anna Degaetano
Italy	VPR22	F	Valdostana Pezzata Rossa	BRS	15807	215	T3	ND			Ajmone	2009-04-09	Anna Degaetano
Italy	VPR23	M	Valdostana Pezzata Rossa	15882, 16197, 16255, 163, 221+C	15807	363	T5	G	complete	163, 221+C, 587+C, 2536A, 4252, 8024, 9089, 9232, 9682C, 10861, 10879, 12981, 13005, 13310C, 15882, 16197, 16255	Ajmone	2009-04-09	Anna Degaetano
Italy	VPR24	F	Valdostana Pezzata Rossa	15960, 16058, (16083H?), 169	15807	215	T3	ND			Ajmone	2009-04-09	Anna Degaetano
Italy	VPR25	F	Valdostana Pezzata Rossa	16122, 169	15807	175	T3	ND			Ajmone	2009-04-09	Anna Degaetano
Italy	VPR26	F	Valdostana Pezzata Rossa	16200	15807	199	T3	ND			Ajmone	2009-04-09	Anna Degaetano
Italy	VPR27	F	Valdostana Pezzata Rossa	16042, 82, 173	15807	175	T3	ND			Ajmone	2009-04-09	Anna Degaetano
Italy	VPR28	F	Valdostana Pezzata Rossa	16084, 119, 169	15807	199	T3	ND			Ajmone	2009-04-22	Silvia Bonfiglio
Italy	VPR29	F	Valdostana Pezzata Rossa	15882, 16197, 16255, 163, 221+C	15817	257	T5	ND			Ajmone	2009-04-22	Silvia Bonfiglio
Italy	VPR30	F	Valdostana Pezzata Rossa	16200	15830	215	T3	ND			Ajmone	2009-04-22	Silvia Bonfiglio
Italy	VPR31	F	Valdostana Pezzata Rossa	16200, 221+C	15813	234	T3	ND			Ajmone	2009-04-22	Silvia Bonfiglio
Italy	VPR32	F	Valdostana Pezzata Rossa	16200	15813	215	T3	ND			Ajmone	2009-05-06	Silvia Bonfiglio
Italy	VPR33	F	Valdostana Pezzata Rossa	15882, 16197, 16255, 163, 221+C	15817	257	T5	ND			Ajmone	2009-04-22	Silvia Bonfiglio
Italy	VPR34	F	Valdostana Pezzata Rossa	16042, (16226H?), 173, 221+C	15813	257	T3	ND			Ajmone	2009-04-22	Silvia Bonfiglio
Italy	VPR35	F	Valdostana Pezzata Rossa	16084, 16195	15830	234	T3	ND			Ajmone	2009-04-22	Silvia Bonfiglio
Italy	VPR36	F	Valdostana Pezzata Rossa	16117, 16301, 169, 221+C	15813	226	T3	ND			Ajmone	2009-04-22	Silvia Bonfiglio
Italy	VPR37	F	Valdostana Pezzata Rossa	16042, 173, 221+C	15813	282	T3	ND			Ajmone	2009-04-22	Silvia Bonfiglio
Italy	VPR38	F	Valdostana Pezzata Rossa	16117, 16301, 169, 221+C	15813	226	T3	ND			Ajmone	2009-04-22	Silvia Bonfiglio
Italy	VPR39	F	Valdostana Pezzata Rossa	16068, 16137, 8, 169, 221+C	15813	226	T3	ND			Ajmone	2009-05-06	Silvia Bonfiglio
Italy	VPR40	F	Valdostana Pezzata Rossa	16117, 16301, 169	15813	215	T3	ND			Ajmone	2009-05-06	Silvia Bonfiglio
Italy	VPR41	F	Valdostana Pezzata Rossa	16084, 16195, 16260	15813	226	T3	ND			Ajmone	2009-04-22	Silvia Bonfiglio
Italy	VPR42	F	Valdostana Pezzata Rossa	16117, 16301, 169	15813	215	T3	ND			Ajmone	2009-05-06	Silvia Bonfiglio
Italy	VPR43	F	Valdostana Pezzata Rossa	16231, 169	15813	226	T3	ND			Ajmone	2009-04-22	Silvia Bonfiglio
Italy	VPR49	F	Valdostana Pezzata Rossa	16109, 16138, 221+C	15813	226	T3	ND			Ajmone	2009-04-22	Silvia Bonfiglio
Italy	VPR50	F	Valdostana Pezzata Rossa	169, 221+C	15813	261	T3	ND			Ajmone	2009-04-22	Silvia Bonfiglio
Italy	VPR51	F	Valdostana Pezzata Rossa	15882, 16197, 16255, 163	15807	215	T5	ND			Ajmone	2009-04-22	Silvia Bonfiglio
Italy	VPR52	F	Valdostana Pezzata Rossa	169	15813	226	T3	ND			Ajmone	2009-04-22	Silvia Bonfiglio
Italy	VPR53	F	Valdostana Pezzata Rossa	169	15830	215	T3	ND			Ajmone	2009-04-22	Silvia Bonfiglio
Italy	VPR55	F	Valdostana Pezzata Rossa	169	15813	215	T3	ND			Ajmone	2009-04-22	Silvia Bonfiglio
Italy	VPR57	F	Valdostana Pezzata Rossa	169	15827	226	T3	ND			Ajmone	2009-04-22	Silvia Bonfiglio
Norway	VPO7	F	Vestland Red Polled	16200, 106, 221+C	15803	257	T3	ND			Ajmone-Lenstra May2010	2010-06-01	Silvia Bonfiglio
Norway	VPO10	F	Vestland Red Polled	16200, 106, 221+C	15803	257	T3	ND			Ajmone-Lenstra May2010	2010-06-01	Silvia Bonfiglio
Norway	VPO11	F	Vestland Red Polled	16016, 169	15803	257	T3	ND			Ajmone-Lenstra May2010	2010-06-01	Silvia Bonfiglio
Norway	VPO15	F	Vestland Red Polled	169, 221+C	15803	257	T3	ND			Ajmone-Lenstra May2010	2010-06-01	Silvia Bonfiglio
Norway	VPO17	F	Vestland Red Polled	16004, 16108, 16110, 169	15803	257	T3	ND			Ajmone-Lenstra May2010	2010-06-01	Silvia Bonfiglio
Bulgary	BG1	F	Bulgarian Grey	16092, 169	15807	170(215)	T3	ND			Bulgaria (Semino)	2010-03-01	Alice Arrigoni
Bulgary	BG2	F	Bulgarian Grey	16200, 16232, 169	15823	215	T3	ND			Bulgaria (Semino)	2010-02-16	Alice Arrigoni
Bulgary	BG3	F	Bulgarian Grey	16074, 169	15807	215	T3	ND			Bulgaria (Semino)	2010-03-01	Alice Arrigoni
Bulgary	BG4	F	Bulgarian Grey	16057C, 16131, 16185, 16255, 173	15823	257	T2	ND			Bulgaria (Semino)	2010-02-16	Alice Arrigoni
Bulgary	BG5	F	Bulgarian Grey	16074, 169	15823	215	T3	ND			Bulgaria (Semino)	2010-02-16	Alice Arrigoni
Bulgary	BG6	F	Bulgarian Grey	16057C, 16131, 16185, 16255, 173	15807	215	T2	ND			Bulgaria (Semino)	2010-03-01	Alice Arrigoni
Bulgary	BG7	F	Bulgarian Grey	16092, 169, 221+C	15807	221	T3	ND			Bulgaria (Semino)	2010-02-16	Alice Arrigoni
Bulgary	BG8	F	Bulgarian Grey	16200, 16232, 169	15807	215	T3	ND			Bulgaria (Semino)	2010-03-01	Alice Arrigoni
Bulgary	BG9	F	Bulgarian Grey	16092, 169	15807	215	T3	ND			Bulgaria (Semino)	2010-03-01	Alice Arrigoni
Bulgary	BG10	F	Bulgarian Grey	16074, 169	15807	170(215)	T3	ND			Bulgaria (Semino)	2010-03-01	Alice Arrigoni
Bulgary	BG11	F	Bulgarian Grey	16249, 169, 221+C	15807	225	T3	ND			Bulgaria (Semino)	2010-03-01	Alice Arrigoni
Bulgary	BG12	F	Bulgarian Grey	16092, 169, 221+C	15807	225	T3	ND			Bulgaria (Semino)	2010-03-01	Alice Arrigoni
Bulgary	BG13	F	Bulgarian Grey	169	15820	215	T3	ND			Bulgaria (Semino)	2010-02-16	Alice Arrigoni
Bulgary	BG14	F	Bulgarian Grey	BRS	15807	150(215)	T3	ND			Bulgaria (Semino)	2010-03-01	Alice Arrigoni
Bulgary	BG15	F	Bulgarian Grey	16092, 169	15803	257	T3	ND			Bulgaria (Semino)	2010-06-01	Silvia Bonfiglio
Bulgary	BG16	F	Bulgarian Grey	16249, 169	15807	215	T3	ND			Bulgaria (Semino)	2010-03-01	Alice Arrigoni
Bulgary	BG17	F	Bulgarian Grey	16200, 16232, 169, 221+C	15820	257	T3	ND			Bulgaria (Semino)	2010-02-16	Alice Arrigoni
Bulgary	BG18	F	Bulgarian Grey	16074, 169	15813	215	T3	ND			Bulgaria (Semino)	18-02-1010	Alice Arrigoni
Bulgary	BG19	M	Bulgarian Grey	16057C, 16131, 16185, 16255, 173	15807	225	T2	ND			Bulgaria (Semino)	2010-03-01	Alice Arrigoni
Bulgary	BG20	F	Bulgarian Grey	16057C, 16131, 16185, 16255, 173	15807	226	T2	ND			Bulgaria (Semino)	2010-03-01	Alice Arrigoni
Bulgary	BG21	F	Bulgarian Grey	16084, 16085, 16200, 221+C	15807	225	T3	ND			Bulgaria (Semino)	2010-03-01	Alice Arrigoni
Bulgary	BG22	F	Bulgarian Grey	16092, 169, 221+2C	15807	226	T3	ND			Bulgaria (Semino)	2010-03-01	Alice Arrigoni
Bulgary	BG23	F	Bulgarian Grey	16092, 169	15813	215	T3	ND			Bulgaria (Semino)	18-02-1010	Alice Arrigoni
Bulgary	BG24	F	Bulgarian Grey	16249, 169	15807	215	T3	ND			Bulgaria (Semino)	2010-03-01	Alice Arrigoni
Bulgary	BG25	F	Bulgarian Grey	16084, 16085, 16200	15807	215	T3	ND			Bulgaria (Semino)	2010-03-01	Alice Arrigoni
Bulgary	BG26	F	Bulgarian Grey	16057C, 16131, 16185, 16255, 173	15807	215	T2	ND			Bulgaria (Semino)	2010-03-01	Alice Arrigoni
Bulgary	BG27	F	Bulgarian Grey	16074, 169, 221+C	15807	225	T3	ND			Bulgaria (Semino)	2010-03-01	Alice Arrigoni
Bulgary	BG28	F	Bulgarian Grey	16057C, 16131, 16185, 16255, 173	15807	225	T2	ND			Bulgaria (Semino)	2010-03-01	Alice Arrigoni
Bulgary	BG29	F	Bulgarian Grey	16084, 16085, 16200, 221+C	15807	225	T3	ND			Bulgaria (Semino)	2010-03-01	Alice Arrigoni
Bulgary	BG30	F	Bulgarian Grey	16057C, 16131, 16185, 16255, 173	15807	215	T2	ND			Bulgaria (Semino)	2010-03-01	Alice Arrigoni
Italy	L6	N.A.	Maremmana	16057, 16074, 16200, 169, 221+C	15803	305	T3	ND			Ajmone (12 Feb 2008)	2008-03-02	Silvia Bonfiglio

## Sheet: dataset modificato np finale
Country	Subject	Breed	Control-region	from np	to np	Clade	Complete Haplotype	Sample provided by	Date (seq)
Italy	NA1	Agerolese	169	15813	215	T3		Peretti (21 Dic 2007)	2008-02-05
Italy	NA2	Agerolese	169	15803	215	T3		Peretti (21 Dic 2007)	2008-02-05
Italy	NA3	Agerolese	169	15813	215	T3		Peretti (21 Dic 2007)	2008-02-05
Italy	NA4	Agerolese	106	15803	215	T3		Peretti (21 Dic 2007)	2008-02-05
Italy	NA5	Agerolese	16048T, 106, 169	15801	215	T3		Peretti (21 Dic 2007)	2008-02-05
Italy	NA6	Agerolese	16101	15804	215	T3		Peretti (21 Dic 2007)	2008-02-05
Italy	NA7	Agerolese	16133, 16164, 169	15806	215	T3		Peretti (21 Dic 2007)	2008-02-11
Italy	NA8	Agerolese	16255, 169	15803	215	T1'2'3'	169, 221+C, 587+C, 1600d, 2536A, 4628, 9682C, 10162, 10830, 11152, 13310C, 14873, 15079, 16255	Peretti (21 Dic 2007)	2008-02-11
Italy	NA9	Agerolese	16042, 16231	15803	215	T3		Peretti (21 Dic 2007)	2008-02-11
Italy	NA10	Agerolese	16135, 16250	15804	215	T3		Peretti (21 Dic 2007)	2008-02-11
Italy	NA11	Agerolese	16042, 16231	15804	215	T3		Peretti (21 Dic 2007)	2008-02-11
Italy	NA12	Agerolese	169	15804	215	T3		Peretti (21 Dic 2007)	2008-02-11
Italy	NA13	Agerolese	169	15804	215	T3		Peretti (21 Dic 2007)	2008-02-11
Italy	PER1	Agerolese	16074, 169	15803	215	T3		Peretti (28 Oct.2008)	2008-11-06
Italy	PER2	Agerolese	169, 173	15812	215	T3		Peretti (28 Oct.2008)	2008-11-06
Italy	PER3	Agerolese	16074, 169	15812	215	T3		Peretti (28 Oct.2008)	2008-11-06
Italy	PER4	Agerolese	169	15803	215	T3		Peretti (28 Oct.2008)	2008-11-06
Italy	PER5	Agerolese	16050, 16113, 16119, 16167, 16255, 169	15817	215	T1		Peretti (28 Oct.2008)	2008-11-06
Italy	PER6	Agerolese	16260	15817	215	T3		Peretti (28 Oct.2008)	2008-11-06
Italy	PER7	Agerolese	16074, 169	15803	215	T3		Peretti (28 Oct.2008)	2008-11-06
Italy	PER8	Agerolese	16122, 169	15817	215	T3		Peretti (28 Oct.2008)	2008-11-06
Italy	PER9	Agerolese	16051, 8, 169	15812	10	T3		Peretti (28 Oct.2008)	2008-11-06
Italy	PER10	Agerolese	16016, 16050, 16113, 16255, 169	15803	215	T1		Peretti (28 Oct.2008)	2008-11-06
Italy	PER12	Agerolese	15818, 15846, 15900, 15951, 15953G, 16057, 16076, 16084, 16085, 16121, 16122, 16127, 16135, 16137, 16200+A, 16231, 16248, 16250, 16264, 16301, 8, 106, 166, 173, 201, 215+T, 221+2C, 234+T, 249, 296, 300	15807	363	R	8, 106, 166, 173, 201, 215+T, 221+2C, 234+T, 249, 296, 300, 587+C, 780, 893, 1599-1600d, 2042, 2536A, 2558, 2568, 2979, 3302, 3439, 3550, 3600, 4190, 4361, 4853, 5146, 5501, 5614, 5743, 5890, 5935, 6079, 6118, 6160, 6436, 6475, 6772, 6850, 6983, 7330, 7356, 7359, 7514, 7931, 8188, 8370C, 8494, 8767, 9005, 9176, 9480, 9659, 9682C, 9864, 9978, 10331, 10691G, 10927, 11000, 11134, 11392, 11419, 11755…	Peretti (28 Oct.2008)	2008-11-13
Italy	PER13	Agerolese	16185	15803	215	T3		Peretti (28 Oct.2008)	2008-11-06
Italy	PER14	Agerolese	173	15804	215	T3		Peretti (28 Oct.2008)	2008-11-06
Italy	PER15	Agerolese	16084	15812	215	T3		Peretti (28 Oct.2008)	2008-11-06
Italy	PER16	Agerolese	16052, 16074, 16231, 169	15812	215	T3		Peretti (28 Oct.2008)	2008-11-06
Italy	PER17	Agerolese	16050, 16113, 16255, 169	15803	215	T1		Peretti (28 Oct.2008)	2008-11-06
Italy	PER18	Agerolese	16084	15803	215	T3		Peretti (28 Oct.2008)	2008-11-06
Italy	PER19	Agerolese	16185	15817	215	T3		Peretti (28 Oct.2008)	2008-11-06
Italy	PER20	Agerolese	16050, 16113, 16255, 169	15817	215	T1		Peretti (28 Oct.2008)	2008-11-06
Italy	PER21	Agerolese	16185	15803	215	T3		Peretti (28 Oct.2008)	2008-11-06
Italy	CH13	Bianca Val Padana	16200	15803	215	T3		Chierico (March 2008)	2008-04-01
Italy	CH14	Bianca Val Padana	16200	15803	215	T3		Chierico (March 2008)	2008-04-08
Italy	CH15	Bianca Val Padana	8	15803	215	T3		Chierico (March 2008)	2008-04-01
Italy	CH16	Bianca Val Padana	16200	15803	215	T3		Chierico (March 2008)	2008-04-01
Norway	BTR11	Blacksided Trondheim	16231, 203	15803	215	T3		Ajmone-Lenstra (May2010)	2010-06-01
Norway	BTR13	Blacksided Trondheim	16022, 16074, 16250	15817	215	T3			2010-06-01
Norway	BTR19	Blacksided Trondheim	16022, 16074, 16250	15803	215	T3			2010-06-01
Norway	BTR22	Blacksided Trondheim	16022, 16074, 16250	15803	215	T3			2010-06-01
Norway	BTR29	Blacksided Trondheim	16231, 203	15803	215	T3			2010-06-01
Italy	1/10TO	Brown	169	15803	215	T3		Ferretti	2008-03-18
Italy	1/8TO	Brown	16085, 169	15807	215	T3		Ferretti	2008-04-10
Italy	BS3	Brown	16302, 169	15808	215	T3		Ferretti	2008-03-18
Italy	BS7	Brown	16247, 169	15803	215	T3		Ferretti	2008-03-18
Italy	BS11	Brown	169	15803	215	T3		Ferretti	2008-03-18
Italy	CH28	Burlina	BRS	15803	215	T3		Chierico	2008-03-18
Italy	CAB1	Cabannina	15953G, 16058, 16079, 16255	15836	363	Q	587+C, 1457, 2536A, 2558, 3238, 3415T, 5501, 7918, 8318, 8370C, 8405, 9682C, 10717A, 10927, 11000, 11089, 11476, 12377, 12433, 12468, 12675, 12730, 12750, 12877, 12924, 13005, 13310C, 13819, 14036, 14108, 15134, 15627, 15953G, 16058, 16079, 16255	Ajmone (21 Nov 2007)	2007-12-02
Italy	CAB4	Cabannina	15956, 16229, 169, 170	15776	195	T3		Ajmone (21 Nov 2007)	2007-12-02
Italy	CAB5	Cabannina	15956, 16229, 169, 170	15776	215	T3		Ajmone (21 Nov 2007)	2007-12-02
Italy	CAB8	Cabannina	16074, 16255, 169	15776	215	T1'2'3'		Ajmone (21 Nov 2007)	2007-12-02
Italy	CAB11	Cabannina	15956, 16229, 170	15813	215	T3		Ajmone	2009-04-22
Italy	CAB12	Cabannina	169	15823	215	T3		Ajmone	2009-05-06
Italy	CAB13	Cabannina	169	15813	215	T3		Ajmone	2009-04-22
Italy	CAB14	Cabannina	169	15813	215	T3		Ajmone	2009-04-22
Italy	CAB15	Cabannina	16057, 169	15823	215	T3		Ajmone	2009-05-06
Italy	CAB16	Cabannina	BRS	15823	215	T3		Ajmone	2009-05-06
Italy	CAB17	Cabannina	BRS	15817	215	T3		Ajmone	2009-04-22
Italy	CAB18	Cabannina	169	15776	215	T3		Ajmone (21 Nov 2007)	2007-12-02
Italy	CAB19	Cabannina	15956, 16229, 169, 170	15776	215	T3		Ajmone (21 Nov 2007)	2007-12-02
Italy	CAB20	Cabannina	16122	15823	215	T3		Ajmone	2009-05-06
Italy	CAB21	Cabannina	16122	15813	215	T3		Ajmone	2009-04-22
Italy	CAB22	Cabannina	16122	15813	215	T3		Ajmone	2009-04-22
Italy	CAB23	Cabannina	169	15836	215	T3		Ajmone (21 Nov 2007)	2007-12-02
Italy	CAB24	Cabannina	169	15794	215	T3		Ajmone (21 Nov 2007)	2007-12-02
Italy	CAB25	Cabannina	BRS	15817	215	T3		Ajmone	2009-04-22
Italy	CAB26	Cabannina	BRS	15835	215	T3		Ajmone (21 Nov 2007)	2007-12-02
Italy	CAB27	Cabannina	16139, 8, 169	15776	215	T3		Ajmone (21 Nov 2007)	2007-12-02
Italy	CAB28	Cabannina	16139, 8, 169	15776	215	T3		Ajmone (21 Nov 2007)	2007-12-02
Italy	CAB29	Cabannina	16139, 8, 169	15776	215	T3		Ajmone (21 Nov 2007)	2007-12-02
Italy	CAB30	Cabannina	16047, 16119, 16164, 16302, 169	15817	215	T3		Ajmone	2009-04-22
Italy	CAB31	Cabannina	15807, 16047, 16119, 16164, 16302, 169	15780	215	T3		Ajmone (21 Nov 2007)	2007-12-02
Italy	CAB32	Cabannina	16117,16139, 16301, 169	15817	215	T3		Ajmone	2009-04-22
Italy	CAB33	Cabannina	BRS	15776	114	T3		Ajmone (21 Nov 2007)	2007-12-02
Italy	CAB35	Cabannina	16232, 169	15777	215	T3		Ajmone (21 Nov 2007)	2007-12-02
Italy	CAB36	Cabannina	16113	16011	11	T3		Ajmone (21 Nov 2007)	2007-12-02
Italy	CAB37	Cabannina	16113, 16302, 169	15776	215	T3		Ajmone (21 Nov 2007)	2007-12-02
Italy	CAB38	Cabannina	15865, 16058, 169	15839	215	T3		Ajmone (21 Nov 2007)	2007-12-02
Italy	CAB40	Cabannina	16113, 16302, 169	15776	215	T3		Ajmone (21 Nov 2007)	2007-12-02
Italy	CAB41	Cabannina	16058, 169	15772	215	T3		Ajmone (21 Nov 2007)	2007-12-02
Italy	CH10	Cabannina	169	15803	215	T3		Chierico (March 2008)	2008-04-01
Italy	CH20	Cabannina	169	15803	215	T3		Chierico (March 2008)	2008-04-01
Italy	CH21	Cabannina	16057C, 16128, 16185, 16230, 16255, 169	15803	215	T2	169, 587+C, 2536A, 5146, 6202, 6742, 9682C, 10708, 13310C, 16057C, 16128, 16185, 16230, 16255	Chierico (March 2008)	2008-04-01
Italy	CH23	Cabannina	16232, 169	15803	215	T3		Chierico (March 2008)	2008-04-01
Italy	CH27	Cabannina	169	15803	215	T3		Chierico (March 2008)	2008-04-01
Italy	CAL1	Calvana	15893, 169	15803	215	T3		Ajmone (12 Feb 2008)	2008-03-02
Italy	CAL2	Calvana	15893, 169	15808	215	T3		Ajmone (12 Feb 2008)	2008-03-02
Italy	CAL3	Calvana	16110, 16248d, 16301	15803	215	T3		Ajmone (12 Feb 2008)	2008-03-02
Italy	CAL4	Calvana	15893, 169	15808	215	T3		Ajmone (12 Feb 2008)	2008-03-02
Italy	CAL7	Calvana	169	15808	215	T3		Ajmone (12 Feb 2008)	2008-03-02
Italy	CAL9	Calvana	15939, 16113, 16248, 16255, 8, 169	15803	215	T1		Ajmone (12 Feb 2008)	2008-03-02
Italy	CAL10	Calvana	15893, 169	15803	215	T3		Ajmone (12 Feb 2008)	2008-03-02
Italy	CAL13	Calvana	15852+A, 169	15803	215	T3		Ajmone (12 Feb 2008)	2008-03-02
Italy	CAL15	Calvana	15852+A, 169	15803	215	T3		Ajmone (12 Feb 2008)	2008-03-02
Italy	CAL16	Calvana	169	15803	215	T3		Ajmone (12 Feb 2008)	2008-03-02
Italy	CAL18	Calvana	16057, 169	15803	215	T3		Ajmone (12 Feb 2008)	2008-03-02
Italy	CAL21	Calvana	16247A, 16301, 169	15803	215	T3		Ajmone (12 Feb 2008)	2008-03-02
Italy	CAL22	Calvana	16247A, 16301, 169	15803	215	T3		Ajmone (12 Feb 2008)	2008-03-02
Italy	CAL23	Calvana	169	15803	215	T3		Ajmone (12 Feb 2008)	2008-03-02
Italy	CAL24	Calvana	15939, 16113, 16248, 16255, 8, 169	15817	215	T1	8, 169, 221+C, 587+C, 2536A, 9682C, 13310C, 15939, 16113, 16248, 16255	Ajmone (12 Feb 2008)	2008-03-02
Italy	CAL25	Calvana	16068, 16164, 16247, 169, 173	15817	215	T3		Ajmone (12 Feb 2008)	2008-03-02
Italy	CAL29	Calvana	16196, 16231, 169	15803	215	T3		Ajmone (12 Feb 2008)	2008-03-02
Italy	CAL30	Calvana	16196, 16231, 169	15803	215	T3		Ajmone (12 Feb 2008)	2008-03-02
Italy	CAL32	Calvana	BRS	15807	140	T3		Ajmone (12 Feb 2008)	2008-03-02
Italy	CAL33	Calvana	BRS	15803	215	T3		Ajmone (12 Feb 2008)	2008-03-02
Italy	CAL34	Calvana	BRS	15803	215	T3		Ajmone (12 Feb 2008)	2008-03-02
Italy	CAL35	Calvana	BRS	15803	215	T3		Ajmone (12 Feb 2008)	2008-03-02
Italy	CAL36	Calvana	BRS	15803	215	T3		Ajmone (12 Feb 2008)	2008-03-02
Italy	CAL37	Calvana	BRS	15803	215	T3		Ajmone (12 Feb 2008)	2008-03-02
Italy	CAL39	Calvana	15836, 16042	15807	215	T3		Ajmone (12 Feb 2008)	2008-03-02
Italy	CHI1	Chianina	16050, 169	15803	215	T3		Ajmone	2009-08-31
Italy	CHI2	Chianina	16058, 16062, 16127, 16164, 106, 169	15803	215	T3		Ajmone	2009-08-31
Italy	CHI4	Chianina	16051, 8, 169	15803	215	T3		Ajmone	2009-08-31
Italy	CHI5	Chianina	15915, 16248d, 16301, 173	15803	215	T3		Ajmone	2009-08-31
Italy	CHI6	Chianina	16050, 16057C, 16141, 16185, 16255, 169, 170	15803	215	T2		Ajmone	2009-08-31
Italy	CHI7	Chianina	BRS	15803	215	T3		Ajmone	2009-08-31
Italy	CHI8	Chianina	169	15803	215	T3		Ajmone	2009-08-31
Italy	CHI9	Chianina	16147, 16260, 8, 24, 169	15803	215	T3		Ajmone	2009-08-31
Italy	CHI10	Chianina	169	15803	215	T3		Ajmone	2009-08-31
Italy	CHI11	Chianina	16042, 169	15803	215	T3		Ajmone	2009-08-31
Italy	CHI30	Chianina	BRS	15803	215	T3		Ajmone	2009-08-31
Italy	CHI193	Chianina	16022, 16050, 16113, 16255, 169, 178	15803	215	T1		Ajmone	2009-08-06
Italy	CHI194	Chianina	16294, 169, 183	15803	215	T3		Ajmone	2009-08-06
Italy	CHI195	Chianina	16057C, 16110, 16135, 16185, 16231, 16255, 16301, 169	15803	215	T2		Ajmone	2009-08-06
Italy	CHI196	Chianina	16050, 16057C, 16141, 16185, 16255, 169, 170	15803	215	T2		Ajmone	2009-08-06
Italy	CHI197	Chianina	15961, 16197, 16301, 169	15803	215	T3		Ajmone	2009-08-06
Italy	CHI198	Chianina	16058, 16127, 16164, 106, 169	15803	215	T3		Ajmone	2009-08-06
Italy	CHI199	Chianina	16057C, 16062, 16185, 16247, 16255, 16301, 169	15803	215	T2		Ajmone	2009-08-06
Italy	CHI200	Chianina	BRS	15803	215	T3		Ajmone	2009-08-06
Italy	CHI201	Chianina	16165, 169	15803	215	T3		Ajmone	2009-08-06
Italy	CHI202	Chianina	16084	15803	215	T3		Ajmone	2009-08-06
Italy	CHI203	Chianina	16301, 173	15803	215	T3		Ajmone	2009-08-06
Italy	CHI204	Chianina	169	15803	215	T3		Ajmone	2009-08-06
Italy	CHI205	Chianina	16058, 16074, 16140, 16231, 16250	15803	215	T3		Ajmone	2009-08-06
Italy	CHI206	Chianina	16050, 16231, 169	15803	215	T3		Ajmone	2009-08-06
Italy	CHI207	Chianina	16147, 16260, 8, 24, 169	15803	215	T3		Ajmone	2009-08-06
Italy	CHI208	Chianina	16050, 16057C, 16141, 16185, 16255, 169, 170	15803	215	T2		Ajmone	2009-08-06
Italy	CHI209	Chianina	16092, 169	15803	215	T3		Ajmone	2009-08-06
Italy	CHI210	Chianina	16057C, 16128, 16185, 16255, 169	15803	215	T2		Ajmone	2009-08-06
Italy	CHI211	Chianina	16057C, 16110, 16135, 16185, 16231, 16255, 16301, 169	15803	215	T2		Ajmone	2009-08-06
Italy	CHI213	Chianina	16143	15803	215	T3		Ajmone	2009-08-06
Italy	CHI214	Chianina	16147, 8, 24, 169	15803	215	T3		Ajmone	2009-08-06
Italy	CHI216	Chianina	16057, 16302, 169	15803	215	T3		Ajmone	2009-08-06
Italy	CHI217	Chianina	16113, 16255, 8, 169	15803	215	T1		Ajmone	2009-08-06
Italy	CHI218	Chianina	169	15803	215	T3		Ajmone	2009-08-06
Italy	CHI219	Chianina	16062, 16246	15803	215	T3		Ajmone	2009-08-06
Italy	CHI220	Chianina	16068, 169	15803	215	T3		Ajmone	2009-08-06
Italy	CHI221	Chianina	16042, 16302	15803	215	T3		Ajmone	2009-08-06
Italy	CHI330	Chianina	16049, 16084, 173	15803	215	T3		Ajmone	2009-08-06
Italy	CHI331	Chianina	16050, 16057C, 16141, 16185, 16255, 169, 170	15803	215	T2		Ajmone	2009-08-06
Italy	CHI332	Chianina	16074, 16200	15803	215	T3		Ajmone	2009-08-06
Italy	CHI333	Chianina	169	15803	215	T3		Ajmone	2009-08-06
Italy	CHI334	Chianina	16147, 16260, 8, 24, 169	15803	215	T3		Ajmone	2009-08-06
Italy	CHI335	Chianina	169	15803	215	T3		Ajmone	2009-08-06
Italy	CHI336	Chianina	16050, 16113, 16255, 169, 266T	15803	215	T1		Ajmone	2009-08-06
Italy	CHI337	Chianina	16147, 16260, 8, 24, 169	15803	215	T3		Ajmone	2009-08-06
Italy	CHI338	Chianina	16110, 16248d, 16301	15803	215	T3		Ajmone	2009-08-06
Italy	CHI339	Chianina	169	15803	215	T3		Ajmone	2009-08-06
Italy	CHI340	Chianina	16068, 16164, 16247, 169, 173	15803	215	T3		Ajmone	2009-08-06
Italy	CHI341	Chianina	16057C, 16128, 16185, 16255, 169	15803	215	T2		Ajmone	2009-08-06
Italy	CHI342	Chianina	16057C, 16110, 16135, 16185, 16231, 16255, 16301, 169	15803	215	T2		Ajmone	2009-08-06
Italy	CHI343	Chianina	16050, 16057C, 16141, 16185, 16255, 169, 170	15803	215	T2		Ajmone	2009-08-06
Italy	CHI344	Chianina	16050, 16113, 16255, 106, 169	15803	215	T1		Ajmone	2009-08-06
Italy	CHI345	Chianina	BRS	15803	215	T3		Ajmone	2009-08-06
Italy	CHI346	Chianina	16113, 16255, 8, 169	15803	215	T1		Ajmone	2009-08-06
Italy	CHI347	Chianina	16050, 16057C, 16141, 16185, 16255, 169, 170	15803	215	T2		Ajmone	2009-08-06
Italy	CHI348	Chianina	16301, 173	15803	215	T3		Ajmone	2009-08-06
Italy	CHI349	Chianina	16057C, 16062, 16185, 16247, 16255, 16301, 169	15803	215	T2		Ajmone	2009-08-06
Italy	CHI350	Chianina	16050, 16113, 16255, 169, 266T	15803	215	T1		Ajmone	2009-08-06
Italy	CHI351	Chianina	15964, 16121	15803	215	T3		Ajmone	2009-08-06
Italy	CHI352	Chianina	16068, 16164, 16247, 169	15803	215	T3		Ajmone	2009-08-06
Italy	CHI353	Chianina	16073, 16248, 169	15803	215	T3		Ajmone	2009-08-06
Italy	CHI354	Chianina	16057C, 16110, 16135, 16185, 16231, 16255, 16301, 169	15803	215	T2		Ajmone	2009-08-06
Italy	CHI355	Chianina	16057, 169	15803	215	T3		Ajmone	2009-08-06
Italy	CHI356	Chianina	16050, 169	15803	215	T3		Ajmone	2009-08-06
Italy	CHI357	Chianina	169	15803	215	T3		Ajmone	2009-08-06
Italy	CHI358	Chianina	15961, 169	15803	215	T3		Ajmone	2009-08-06
Italy	CHI359	Chianina	BRS	15803	215	T3		Ajmone	2009-08-06
Italy	CHI360	Chianina	169, 203	15803	215	T3		Ajmone	2009-08-06
Italy	CHI361	Chianina	16058, 16074, 16140, 16231, 16250	15803	215	T3		Ajmone	2009-08-06
Italy	CHI362	Chianina	16058, 16133, 106, 169	15803	215	T3		Ajmone	2009-08-06
Italy	CHI363	Chianina	16050, 16231, 169	15803	215	T3		Ajmone	2009-08-06
Italy	CHI364	Chianina	BRS	15803	215	T3		Ajmone	2009-08-06
Italy	CHI365	Chianina	15904, 169	15803	215	T3		Ajmone	2009-08-06
Italy	CHI366	Chianina	169, 173	15803	215	T3		Ajmone	2009-08-06
Italy	CHI367	Chianina	106	15803	215	T3		Ajmone	2009-08-06
Italy	CHI368	Chianina	15964, 16121	15803	215	T3		Ajmone	2009-08-06
Italy	CHI369	Chianina	16050, 16057C, 16141, 16185, 16255, 169, 170	15803	215	T2		Ajmone	2009-08-06
Italy	CHI370	Chianina	16231, 16301	15803	215	T3		Ajmone	2009-08-06
Italy	CHI371	Chianina	BRS	15803	215	T3		Ajmone	2009-08-06
Italy	CHI372	Chianina	16074, 16200	15803	215	T3		Ajmone	2009-08-06
Italy	CHI373	Chianina	16058, 16127, 16164, 106, 169	15803	215	T3		Ajmone	2009-08-06
Italy	CHI374	Chianina	15961, 169	15803	215	T3		Ajmone	2009-08-06
Italy	CHI375	Chianina	BRS	15803	215	T3		Ajmone	2009-08-06
Italy	CHI376	Chianina	16058, 16133, 106, 169	15803	215	T3		Ajmone	2009-08-06
Italy	CHI377	Chianina	BRS	15803	215	T3		Ajmone	2009-08-06
Italy	CHI378	Chianina	16231, 16301	15803	215	T3		Ajmone	2009-08-06
Italy	CHI379	Chianina	16092	15803	215	T3		Ajmone	2009-08-06
Italy	CHI380	Chianina	106, 169	15803	215	T3		Ajmone	2009-08-06
Italy	CHI381	Chianina	169	15803	215	T3		Ajmone	2009-08-06
Italy	CHI382	Chianina	16049, 16133, 16165	15803	215	T3		Ajmone	2009-08-06
Italy	CHI383	Chianina	16196, 169	15803	215	T3		Ajmone	2009-08-06
Italy	CHI384	Chianina	16042	15803	215	T3		Ajmone	2009-08-06
Italy	CHI385	Chianina	16143	15803	215	T3		Ajmone	2009-08-06
Italy	CHI386	Chianina	16231, 16301, 169	15803	215	T3		Ajmone	2009-08-06
Italy	CHI387	Chianina	16050, 169	15803	215	T3		Ajmone	2009-08-06
Italy	CHI388	Chianina	16050, 16057C, 16141, 16185, 16255, 169, 170	15803	215	T2		Ajmone	2009-08-06
Italy	CHI389	Chianina	169	15803	215	T3		Ajmone	2009-08-06
Italy	CHI390	Chianina	16084	15803	215	T3		Ajmone	2009-08-06
Italy	CHI391	Chianina	16140, 16260, 16264, 173	15803	215	T3		Ajmone	2009-08-06
Italy	CHI392	Chianina	169	15803	215	T3		Ajmone	2009-08-06
Italy	CHI393	Chianina	16147, 16260, 8, 24, 169	15803	215	T3		Ajmone	2009-08-06
Italy	CHI394	Chianina	16062, 16246	15803	215	T3		Ajmone	2009-08-06
Italy	CHI395	Chianina	16042	15803	215	T3		Ajmone	2009-08-06
Italy	CHI396	Chianina	16231, 16264, 169	15803	215	T3		Ajmone	2009-08-31
Italy	CHI397	Chianina	16050, 16113, 16255, 169	15803	215	T1		Ajmone	2009-08-31
Italy	CHI398	Chianina	16084	15803	215	T3		Ajmone	2009-08-31
Italy	CHI399	Chianina	BRS	15803	215	T3		Ajmone	2009-08-31
Italy	CHI400	Chianina	16058, 16127, 106, 169	15803	215	T3		Ajmone	2009-08-31
Italy	CHI401	Chianina	15964, 16121	15803	215	T3		Ajmone	2009-08-31
Italy	CHI402	Chianina	15950, 16122, 106, 169	15803	215	T3		Ajmone	2009-08-31
Italy	CHI403	Chianina	16301, 173	15803	215	T3		Ajmone	2009-08-31
Italy	CHI404	Chianina	16147, 16260, 8, 24,169	15803	215	T3		Ajmone	2009-08-31
Italy	CHI405	Chianina	16248, 169	15803	215	T3		Ajmone	2009-08-31
Italy	CHI406	Chianina	169	15803	215	T3		Ajmone	2009-08-31
Italy	CHI407	Chianina	16084	15803	215	T3		Ajmone	2009-08-31
Italy	CHI408	Chianina	BRS	15803	215	T3		Ajmone	2009-08-31
Italy	CHI409	Chianina	16143	15803	215	T3		Ajmone	2009-08-31
Italy	CHI410	Chianina	15856	15803	215	T3		Ajmone	2009-08-31
Italy	CHI411	Chianina	15982, 16113, 169	15803	215	T3		Ajmone	2009-08-31
Italy	CHI412	Chianina	16058, 16119, 16127, 16247, 106, 169	15803	215	T3		Ajmone	2009-08-31
Italy	CHI413	Chianina	15921, 15953G, 16255, 169	15803	363	Q	169, 587+C, 2536A, 2558, 3238, 3415T, 5501, 6436, 7918, 8318, 8370C, 9682C, 10717A, 10927, 11000, 11089, 12433, 12468, 12675, 12750, 13005, 13310C, 14036, 14108, 15134, 15156, 15627, 15921, 15953G, 16255	Ajmone	2009-02-02
Italy	CHI414	Chianina	16022, 16050, 16113, 16255, 169, 178	15807	215	T1		Ajmone	2009-02-02
Italy	CHI415	Chianina	16058, 16127, 16164, 106, 169	15807	215	T3		Ajmone	2009-02-02
Italy	CHI416	Chianina	16074, 16200	15807	215	T3		Ajmone	2009-02-02
Italy	CHI417	Chianina	16147, 8, 24, 169	15807	215	T3		Ajmone	2009-02-02
Italy	CHI418	Chianina	15960, 16042, 16122, 16228, 173	15807	215	T3		Ajmone	2009-02-02
Italy	CHI419	Chianina	BRS	15807	215	T3		Ajmone	2009-02-02
Italy	CHI420	Chianina	16050, 16056, 16302, 166, 169	15807	215	T3		Ajmone	2009-02-02
Italy	CHI421	Chianina	16057, 16122, 16128, 169	15807	215	T3		Ajmone	2009-02-02
Italy	CHI422	Chianina	16231, 16301, 169	15807	215	T3		Ajmone	2009-02-02
Italy	CHI423	Chianina	16050, 16056, 16302, 166, 169	15807	215	T3		Ajmone	2009-02-02
Italy	CHI424	Chianina	8, 169	15807	186	T3		Ajmone	2009-02-02
Italy	CHI425	Chianina	16022, 16050, 16113, 16255, 169, 178	15807	215	T1		Ajmone	2009-02-02
Italy	CHI426	Chianina	16196, 169	15807	215	T3		Ajmone	2009-02-02
Italy	CHI427	Chianina	16119, 169	15807	215	T3		Ajmone	2009-02-02
Italy	CHI428	Chianina	16022, 169	15807	215	T3		Ajmone	2009-02-02
Italy	CHI429	Chianina	16231, 16301	15807	186	T3		Ajmone	2009-02-02
Italy	CHI430	Chianina	BRS	15807	183	T3		Ajmone	2009-02-02
Italy	CHI431	Chianina	BRS	15807	199	T3		Ajmone	2009-02-02
Italy	CHI432	Chianina	16113, 16255, 8, 169	15807	215	T1		Ajmone	2009-04-08
Italy	CHI433	Chianina	16022	15830	215	T3		Ajmone	2009-03-19
Italy	CHI434	Chianina	169	15807	215	T3		Ajmone	2009-03-19
Italy	CHI435	Chianina	16118	15837	215	T3		Ajmone	2009-03-19
Italy	CHI436	Chianina	169, 190	15807	215	T3		Ajmone	2009-03-19
Italy	CHI437	Chianina	16058, 16074, 16140, 16231, 16250	15807	215	T3		Ajmone	2009-03-19
Italy	CHI438	Chianina	16062, 16135, 106, 169	15817	215	T3		Ajmone	2009-03-19
Italy	CHI439	Chianina	15955, 16049, 16135, 169	15807	215	T3		Ajmone	2009-03-19
Italy	CHI440	Chianina	16058, 16133, 106, 169	15807	215	T3		Ajmone	2009-03-19
Italy	CHI441	Chianina	16042	15807	215	T3		Ajmone	2009-03-19
Italy	CHI442	Chianina	16231, 16301	15807	215	T3		Ajmone	2009-03-19
Italy	CHI443	Chianina	16058, 16127, 16133, 106, 169	15845	170	T3		Ajmone	2009-03-19
Italy	CHI444	Chianina	16062, 16135, 106, 169	15813	215	T3		Ajmone	2009-03-19
Italy	CHI445	Chianina	15913, 16232, 169	15813	215	T3		Ajmone	2009-03-19
Italy	CHI446	Chianina	16231, 169	15813	215	T3		Ajmone	2009-03-19
Italy	CHI447	Chianina	16050, 16113, 16255, 169	15817	215	T1		Ajmone	2009-03-19
Italy	CHI448	Chianina	16062, 16246	15813	215	T3		Ajmone	2009-03-19
Italy	CHI449	Chianina	169	15813	215	T3		Ajmone	2009-03-19
Italy	CHI450	Chianina	BRS	15807	215	T3		Ajmone	2009-03-19
Italy	CHI451	Chianina	BRS	15807	215	T3		Ajmone	2009-03-19
Italy	CHI452	Chianina	169	15807	215	T3		Ajmone	2009-02-02
Italy	CHI453	Chianina	16147, 16260, 8, 24, 169	15807	215	T3		Ajmone	2009-02-02
Italy	CHI454	Chianina	169	15807	215	T3		Ajmone	2009-02-02
Italy	CHI455	Chianina	16301, 173	15807	215	T3		Ajmone	2009-02-02
Italy	CHI456	Chianina	16073, 16248, 169	15807	215	T3		Ajmone	2009-03-19
Italy	CHI457	Chianina	16139, 169	15807	215	T3		Ajmone	2009-03-19
Italy	CHI458	Chianina	BRS	15807	215	T3		Ajmone	2009-03-19
Italy	CHI459	Chianina	16113, 16255, 8, 169	15807	215	T1		Ajmone	2009-03-19
Italy	CHI460	Chianina	BRS	15807	215	T3		Ajmone	2009-03-19
Italy	CHI461	Chianina	15985, 16057C, 16074, 16185, 16255, 169	15807	215	T2		Ajmone	2009-03-19
Italy	CHI462	Chianina	15904, 169	15807	215	T3		Ajmone	2009-03-19
Italy	CHI463	Chianina	16143	15807	215	T3		Ajmone	2009-05-25
Italy	CHI464	Chianina	16050, 16057C, 16141, 16185, 16255, 169, 170	15807	215	T2		Ajmone	2009-05-25
Italy	CHI465	Chianina	169	15807	215	T3		Ajmone	2009-05-25
Italy	CHI466	Chianina	15953G, 16196, 16255, 169	15803	363	Q	169, 470, 587+C, 1457, 2536A, 2558, 3238, 3415T, 5501, 5716, 6658, 7830, 7918, 8318, 8370C, 9682C, 10717A, 10927, 11000, 11089, 12433, 12468, 12480, 12675, 12750, 13005, 13310C, 14036, 14108, 15090, 15098A, 15134, 15627, 15953G, 16196, 16255	Ajmone	2009-05-25
Italy	CHI467	Chianina	15921, 15953G, 16255, 169	15803	363	Q	169, 587+C, 2536A, 2558, 3238, 3415T, 5501, 6436, 7918, 8318, 8370C, 8879, 9682C, 10717A, 10927, 11000, 11089, 12433, 12468, 12675, 12750, 13005, 13310C, 14036, 14108, 15134, 15156, 15627, 15921, 15953G, 16255	Ajmone	2009-05-25
Italy	CHI468	Chianina	15817, 16084	15807	215	T3		Ajmone	2009-05-25
Italy	CHI469	Chianina	16058, 16074, 16140, 16231, 16250	15807	215	T3		Ajmone	2009-05-25
Italy	CHI470	Chianina	BRS	15803	215	T3		Ajmone	2009-05-25
Italy	CHI471	Chianina	16301	15803	215	T3		Ajmone	2009-05-25
Italy	CHI472	Chianina	16057C, 16110, 16135, 16185, 16231, 16255, 16301, 169	15803	215	T2		Ajmone	2009-05-25
Italy	CHI473	Chianina	16231, 16301	15803	215	T3		Ajmone	2009-05-25
Italy	CHI474	Chianina	15934, 15938, 16057, 169	15803	215	T3		Ajmone	2009-05-25
Italy	CHI475	Chianina	BRS	15803	215	T3		Ajmone	2009-05-25
Italy	CHI476	Chianina	16082, 169	15803	215	T3		Ajmone	2009-05-25
Italy	CHI477	Chianina	15960, 16042, 16122, 16228, 173	15803	215	T3		Ajmone	2009-05-25
Italy	CHI478	Chianina	16058, 16074, 16140, 16231, 16250	15803	215	T3		Ajmone	2009-05-25
Italy	CHI479	Chianina	16118	15803	215	T3		Ajmone	2009-05-25
Italy	CHI480	Chianina	169	15803	215	T3		Ajmone	2009-05-25
Italy	CHI481	Chianina	16050, 16113, 16255, 8, 169	15803	215	T1		Ajmone	2009-05-25
Italy	CHI482	Chianina	16058, 16127, 106, 169	15803	215	T3		Ajmone	2009-05-25
Italy	CHI483	Chianina	16196, 169	15803	215	T3		Ajmone	2009-05-25
Italy	CHI484	Chianina	16154, 169	15803	215	T3		Ajmone	2009-05-25
Italy	CHI485	Chianina	16122, 169	15803	215	T3		Ajmone	2009-05-25
Italy	CHI486	Chianina	16057C, 16058, 16125, 16185, 16255, 169	15803	215	T2		Ajmone	2009-05-25
Italy	CHI487	Chianina	169	15803	215	T3		Ajmone	2009-05-25
Italy	CHI488	Chianina	16058, 16133, 106, 169	15803	215	T3		Ajmone	2009-05-25
Italy	CHI489	Chianina	15960, 16042, 16122, 16228, 173	15803	215	T3		Ajmone	2009-05-25
Italy	CHI490	Chianina	15921, 15953G, 16255, 169	15803	363	Q	169, 587+C, 2536A, 2558, 3238, 3415T, 5501, 6436, 7918, 8318, 8370C, 8879, 9682C, 10717A, 10927, 11000, 11089, 12433, 12468, 12675, 12750, 13005, 13310C, 14036, 14108, 15134, 15156, 15627, 15921, 15953G, 16255	Ajmone	2009-05-25
Italy	CHI491	Chianina	15934, 15938, 16057, 169	15803	215	T3		Ajmone	2009-05-25
Italy	CHI492	Chianina	169	15803	215	T3		Ajmone	2009-05-25
Italy	CHI493	Chianina	16057, 8, 169	15803	215	T3		Ajmone	2009-05-25
Italy	CHI494	Chianina	16042	15803	215	T3		Ajmone	2009-05-25
Italy	CHI495	Chianina	16050, 16056, 16302, 166, 169	15803	215	T3		Ajmone	2009-05-25
Italy	CHI496	Chianina	16022, 169	15803	215	T3		Ajmone	2009-05-25
Italy	CHI497	Chianina	16058, 16062, 16127, 16164, 106, 169	15803	215	T3		Ajmone	2009-05-25
Italy	CHI498	Chianina	15904, 169	15803	215	T3		Ajmone	2009-05-25
Italy	CHI499	Chianina	16118	15803	215	T3		Ajmone	2009-05-25
Italy	CHI500	Chianina	16147, 16260, 8, 24, 169	15803	215	T3		Ajmone	2009-05-25
Italy	CHI501	Chianina	16092, 169	15803	215	T3		Ajmone	2009-05-25
Italy	CHI502	Chianina	16122, 169	15803	170	T3		Ajmone	2009-05-25
Italy	CHI503	Chianina	16140, 16260, 16264, 173	15803	215	T3		Ajmone	2009-05-25
Italy	CHI504	Chianina	169	15803	215	T3		Ajmone	2009-05-25
Italy	CHI505	Chianina	16058, 16127, 106, 169	15803	215	T3		Ajmone	2009-05-25
Italy	CHI506	Chianina	16057C, 16062, 16185, 16247, 16255, 16301, 169	15803	215	T2		Ajmone	2009-05-25
Italy	CHI507	Chianina	BRS	15803	186	T3		Ajmone	2009-06-05
Italy	CHI508	Chianina	16068, 169	15803	215	T3		Ajmone	2009-05-25
Italy	CHI509	Chianina	16301, 173	15803	215	T3		Ajmone	2009-05-25
Italy	CHI510	Chianina	16125, 169	15803	215	T3		Ajmone	2009-05-25
Italy	CHI511	Chianina	16196, 169	15803	215	T3		Ajmone	2009-05-25
Italy	CHI512	Chianina	BRS	15803	215	T3		Ajmone	2009-05-25
Italy	CHI513	Chianina	15960, 16042, 16122, 16228, 173	15803	215	T3		Ajmone	2009-05-25
Italy	CHI514	Chianina	16196, 169	15803	215	T3		Ajmone	2009-05-25
Italy	CHI515	Chianina	16301, 173	15803	215	T3		Ajmone	2009-05-25
Italy	CHI516	Chianina	16231, 16301, 169	15803	215	T3		Ajmone	2009-05-25
Italy	CHI517	Chianina	16231, 169	15803	215	T3		Ajmone	2009-05-25
Italy	CHI518	Chianina	16050, 16231, 169	15803	215	T3		Ajmone	2009-05-25
Italy	CHI519	Chianina	16050, 16057C, 16141, 16185, 16255, 169, 170	15803	215	T2		Ajmone	2009-05-25
Italy	CHI520	Chianina	169	15803	215	T3		Ajmone	2009-05-25
Italy	CHI521	Chianina	16058, 16119, 16127, 16247, 106, 169	15803	215	T3		Ajmone	2009-05-25
Italy	CHI522	Chianina	16022, 169	15803	215	T3		Ajmone	2009-06-05
Italy	CHI523	Chianina	16119, 16302, 169	15803	215	T3		Ajmone	2009-05-25
Italy	CHI524	Chianina	16113, 16255, 8, 169	15803	215	T1		Ajmone	2009-05-25
Italy	CHI525	Chianina	16113, 16255, 8, 169	15803	215	T1		Ajmone	2009-05-25
Italy	CHI526	Chianina	16110A, 16112, 119, 169	15803	215	T3		Ajmone	2009-05-25
Italy	CHI527	Chianina	8, 169	15803	215	T3		Ajmone	2009-05-25
Italy	CHI528	Chianina	16068, 16164, 16247, 169, 173	15803	215	T3		Ajmone	2009-05-25
Italy	CHI529	Chianina	16147, 16260, 8, 24, 169	15817	215	T3		Ajmone	2009-06-05
Italy	CHI530	Chianina	169	15803	215	T3		Ajmone	2009-05-25
Italy	CHI531	Chianina	169	15803	215	T3		Ajmone	2009-05-25
Italy	CHI532	Chianina	16050, 16076, 16113, 16115, 16255, 106, 169	15803	215	T1		Ajmone	2009-05-25
Italy	CHI533	Chianina	16301, 173	15803	215	T3		Ajmone	2009-05-25
Italy	CHI534	Chianina	169	15803	215	T3		Ajmone	2009-05-25
Italy	CHI535	Chianina	BRS	15803	215	T3		Ajmone	2009-05-25
Italy	CHI536	Chianina	16196, 169	15803	215	T3		Ajmone	2009-05-25
Italy	CHI537	Chianina	15817, 16084	15803	215	T3		Ajmone	2009-05-25
Italy	CHI538	Chianina	15960, 16042, 16122, 16228, 173	15803	215	T3		Ajmone
Italy	CHI539	Chianina	16057C, 16128, 16185, 16255, 169	15803	215	T2		Ajmone	2009-05-25
Italy	CHI540	Chianina	16147, 16260, 8, 24, 169	15803	215	T3		Ajmone	2009-05-25
Italy	CHI541	Chianina	16119, 16231, 16250, 169	15803	215	T3		Ajmone	2009-05-25
Italy	CHI553	Chianina	16196, 169	15803	215	T3		Ajmone	2009-07-14
Italy	CHI554	Chianina	15894, 16058, 16127, 16250, 106	15803	215	T3		Ajmone	2009-07-14
Italy	CHI555	Chianina	16050, 16231, 169	15803	215	T3		Ajmone	2009-07-14
Italy	CHI556	Chianina	16050, 16113, 16255, 169	15803	215	T1		Ajmone	2009-07-14
Italy	CHI557	Chianina	16231, 169	15803	215	T3		Ajmone	2009-07-14
Italy	CHI573	Chianina	16057C, 16110, 16135, 16185, 16231, 16255, 16301, 169	15803	215	T2		Ajmone	2009-05-25
Italy	CHI574	Chianina	16042, 169	15803	215	T3		Ajmone	2009-05-25
Italy	CHI575	Chianina	15974, 16050, 16113, 16255, 169	15803	215	T1		Ajmone	2009-05-25
Italy	CHI576	Chianina	16058, 16119, 16127, 16247, 106, 169	15803	215	T3		Ajmone	2009-05-25
Italy	CHI577	Chianina	15913, 16232, 169	15803	215	T3		Ajmone	2009-05-25
Italy	CHI578	Chianina	16058, 16062, 16127, 16164, 106, 169	15803	215	T3		Ajmone	2009-05-25
Italy	CHI579	Chianina	BRS	15803	215	T3		Ajmone	2009-05-25
Italy	CHI580	Chianina	16050, 16113, 16255, 169, 266T	15803	215	T1		Ajmone	2009-05-25
Italy	CHI581	Chianina	16118	15803	215	T3		Ajmone	2009-05-25
Italy	CHI582	Chianina	16042	15803	215	T3		Ajmone	2009-05-25
Italy	CHI583	Chianina	16062, 16246	15803	215	T3		Ajmone	2009-05-25
Italy	CHI584	Chianina	BRS	15803	215	T3		Ajmone	2009-05-25
Italy	CHI585	Chianina	15954, 16022, 16121, 169	15813	215	T3		Ajmone	2009-06-05
Italy	CHI586	Chianina	16125, 169	15813	215	T3		Ajmone	2009-06-05
Italy	CHI587	Chianina	16058, 16133, 106, 169	15813	215	T3		Ajmone	2009-06-05
Italy	CHI588	Chianina	16062, 16246	15813	215	T3		Ajmone	2009-06-05
Italy	CHI589	Chianina	16140, 16260, 16264, 173	15803	215	T3		Ajmone	2009-07-14
Italy	CHI590	Chianina	16301	15803	215	T3		Ajmone	2009-07-14
Italy	CHI591	Chianina	16057, 16302, 169	15803	215	T3		Ajmone	2009-07-14
Italy	CHI592	Chianina	16119, 16231, 16250, 169	15803	215	T3		Ajmone	2009-07-14
Italy	CHI593	Chianina	BRS	15803	215	T3		Ajmone	2009-07-14
Italy	CHI594	Chianina	BRS	15803	215	T3		Ajmone	2009-07-14
Italy	CHI595	Chianina	16042	15823	67	T3		Ajmone	2009-07-14
Italy	CHI596	Chianina	BRS	15803	215	T3		Ajmone	2009-07-14
Italy	CHI597	Chianina	15921, 15953G, 16255, 169	15803	215	Q	169, 587+C, 2536A, 2558, 3238, 3415T, 5501, 6436, 7918, 8318, 8370C, 8879, 9682C, 10717A, 10927, 11000, 11089, 12433, 12468, 12675, 12750, 13005, 13310C, 14036, 14108, 15134, 15156, 15627, 15921, 15953G, 16255	Ajmone	2009-07-14
Italy	CHI598	Chianina	BRS	15803	215	T3		Ajmone	2009-07-14
Italy	CHI599	Chianina	16196, 169	15803	215	T3		Ajmone	2009-07-14
Italy	CHI600	Chianina	169	15803	215	T3		Ajmone	2009-07-14
Italy	CHI601	Chianina	16118	15803	215	T3		Ajmone	2009-07-14
Italy	CHI602	Chianina	16143	15803	215	T3		Ajmone	2009-07-14
Italy	CHI603	Chianina	16068, 16164, 16247, 169, 173	15803	215	T3		Ajmone	2009-07-14
Italy	CHI604	Chianina	BRS	15803	215	T3		Ajmone	2009-07-14
Italy	CHI605	Chianina	16082, 169	15803	215	T3		Ajmone	2009-07-14
Italy	CHI606	Chianina	169	15803	215	T3		Ajmone	2009-07-14
Italy	CHI607	Chianina	16050, 169	15803	215	T3		Ajmone	2009-07-14
Italy	CIN1new	Cinisara	16022, 16050, 16113, 16255, 169	15797	215	T1	169, 587+C, 2536A, 7542, 9682C, 13310C, 15419, 16022, 16050, 16113, 16255	Ajmone (06 Aug. 2008)	2008-09-08
Italy	CIN2new	Cinisara	16022, 16200, 169	15808	215	T3		Ajmone (06 Aug. 2008)	2008-09-08
Italy	CIN3new	Cinisara	15985, 16057C, 16058, 16185, 16255, 169	15808	215	T2	169, 587+C, 2536A, 3302, 6202, 6742, 7850, 9232, 9682C, 10162, 10214, 10708, 13310C, 14732, 15985, 16057C, 16058, 16185, 16255	Ajmone (06 Aug. 2008)	2008-09-08
Italy	CIN4new	Cinisara	16022, 16084	15797	215	T3		Ajmone (06 Aug. 2008)	2008-09-08
Italy	CIN5new	Cinisara	16122, 166, 169	15797	215	T3		Ajmone (06 Aug. 2008)	2008-09-08
Italy	CIN6new	Cinisara	16022, 16200, 169	15797	215	T3		Ajmone (06 Aug. 2008)	2008-09-08
Italy	CIN7new	Cinisara	16122, 166, 169	15797	215	T3		Ajmone (06 Aug. 2008)	2008-09-08
Italy	CIN8new	Cinisara	16084	15797	215	T3		Ajmone (06 Aug. 2008)	2008-09-08
Italy	CIN1	Cinisara	169	15813	215	T3		Peretti	2008-05-04
Italy	CIN2	Cinisara	16022, 16084	15803	215	T3		Peretti	2008-05-04
Italy	CIN3	Cinisara	16074, 16122, 169	15803	215	T3		Peretti	2008-05-04
Italy	CIN4	Cinisara	169	15803	215	T3		Peretti	2008-05-04
Italy	CIN5	Cinisara	16122, 16231, 169	15803	215	T3		Peretti	2008-05-04
Italy	CIN6	Cinisara	16068, 16164, 16247, 169, 173	15803	215	T3		Peretti	2008-05-04
Italy	CIN7	Cinisara	16122, 16231, 169	15803	215	T3		Peretti	2008-05-04
Italy	CIN8	Cinisara	16122, 16231, 169	15803	215	T3		Peretti	2008-05-04
Italy	CIN9	Cinisara	169	15803	215	T3		Peretti	2008-05-04
Italy	CIN10	Cinisara	16264, 106, 169, 173	15803	215	T3		Peretti	2008-05-04
Italy	CIN11	Cinisara	16050, 16113, 16119, 16167, 16255, 8, 169	15803	215	T1	8, 169, 221+C, 587+C, 1298, 2055+C, 2536A, 4740, 7320, 9602, 9682C, 13310C, 16050, 16113, 16119, 16167, 16255	Peretti	2008-05-08
Italy	CIN12	Cinisara	16042, 106, 173	15803	215	T3		Peretti	2008-05-08
Italy	CIN13	Cinisara	15818, 15846, 15900, 15951, 15953G, 16057, 16076, 16084, 16085, 16121, 16122, 16127, 16135, 16137, 16200+A, 16231, 16248, 16250, 16264, 16301, 8, 106, 166, 173, 201, 215+T, 221+2C, 234+T, 249, 296, 300	15803	363	R	8, 106, 166, 173, 201, 215+T, 221+2C, 234+T, 249, 296, 300, 587+C, 780, 893, 1599-1600d, 2042, 2536A, 2558, 2568, 2979, 3302, 3439, 3550, 3600, 4190, 4361, 4853, 5501, 5614, 5743, 5890, 5935, 6079, 6118, 6160, 6436, 6475, 6772, 6983, 7330, 7356, 7359, 7514, 7931, 8188, 8370C, 8494, 8767, 9005, 9176, 9480, 9659, 9682C, 9864, 9978, 10331, 10691G, 10927, 11000, 11134, 11392, 11419, 11755, 11842, 120…	Peretti	2008-05-04
Italy	CIN14	Cinisara	16119, 16316, 173	15803	215	T3		Peretti	2008-05-04
Italy	CIN15	Cinisara	16050, 16113, 16255, 169	15803	215	T1		Peretti	2008-05-04
Italy	CIN16	Cinisara	16050, 16113, 16255, 169	15803	215	T1		Peretti	2008-05-04
Italy	CIN17	Cinisara	BRS	15803	215	T3		Peretti	2008-05-04
Italy	CIN18	Cinisara	16050, 16113, 16255, 169	15803	215	T1		Peretti	2008-05-04
Italy	CIN19	Cinisara	15818, 15846, 15900, 15951, 15953G, 16057, 16076, 16084, 16085 16121, 16122, 16127, 16135, 16137, 16200+A, 16231, 16248, 16250, 16264, 16301, 8, 106, 166, 173, 201, 215+T, 221+2C, 234+T, 249, 296, 300	15803	363	R	8, 106, 166, 173, 201, 215+T, 221+2C, 234+T, 249, 296, 300, 587+C, 780, 893, 1599-1600d, 2042, 2536A, 2558, 2568, 2979, 3302, 3439, 3550, 3600, 4190, 4361, 4853, 5501, 5614, 5743, 5890, 5935, 6079, 6118, 6160, 6436, 6475, 6772, 6983, 7330, 7356, 7359, 7514, 7931, 8188, 8370C, 8494, 8767, 9005, 9176, 9480, 9659, 9682C, 9864, 9978, 10331, 10691G, 10927, 11000, 11134, 11392, 11419, 11755, 11842, 120…	Peretti	2008-05-04
Italy	CIN20	Cinisara	BRS	15803	215	T3		Peretti	2008-05-04
Italy	CIN21	Cinisara	16052, 16074, 16231, 169	15803	215	T3		Peretti	2008-05-04
Italy	CINL1	Cinisara	16050, 16113, 16119, 16167, 16255, 169	15807	215	T1		Liotta (20.01.2010)	2010-03-01
Italy	CINL3	Cinisara	169	15807	215	T3		Liotta (20.01.2010)	2010-03-01
Italy	CINL4	Cinisara	16084	15807	215	T3		Liotta (20.01.2010)	2010-03-18
Italy	CINL5	Cinisara	169	15807	215	T3		Liotta (20.01.2010)	2010-03-01
Italy	CINL7	Cinisara	16050, 16113, 16119, 16167, 16255, 8, 169	15807	215	T1		Liotta (20.01.2010)	2010-03-01
Italy	CINL8	Cinisara	16074, 16122, 169	15807	215	T3		Liotta (20.01.2010)	2010-03-01
Italy	CINL9	Cinisara	16264, 106, 169, 173	15807	215	T3		Liotta (20.01.2010)	2010-03-01
Italy	CINL10	Cinisara	16050, 16113, 16119, 16167, 16255, 8, 169	15807	215	T1		Liotta (20.01.2010)	2010-03-01
Italy	CINL12	Cinisara	16042, 106, 173	15807	215	T3		Liotta (20.01.2010)	2010-03-01
Italy	CINL13	Cinisara	16050, 16113, 16255, 169	15807	215	T1		Liotta (20.01.2010)	2010-03-01
Italy	CINL14	Cinisara	16022, 16050, 16113, 16255	15807	215	T1		Liotta (20.01.2010)	2010-03-01
Italy	CINL15	Cinisara	16248d, 16301, 8	15807	215	T3		Liotta (20.01.2010)	2010-03-01
Italy	CINL16	Cinisara	16264, 106, 169, 173	15807	215	T3		Liotta (20.01.2010)	2010-03-01
Italy	CINL17	Cinisara	16084, 169	15807	215	T3		Liotta (20.01.2010)	2010-03-18
Italy	CINL18	Cinisara	16119, 16316, 173	15807	215	T3		Liotta (20.01.2010)	2010-03-18
Italy	CINL19	Cinisara	16141, 16295	15807	215	T3		Liotta (20.01.2010)	2010-03-01
Italy	CINL1A	Cinisara	169, 179	15803	215	T3		Liotta (07.05.2010)	2010-06-01
Italy	CINL2A	Cinisara	16260	15803	215	T3		Liotta (07.05.2010)	2010-06-01
Italy	CINL3A	Cinisara	16122, 169	15803	215	T3		Liotta (07.05.2010)	2010-06-01
Italy	CINL4A	Cinisara	16302, 169	15803	215	T3		Liotta (07.05.2010)	2010-06-01
Italy	CINL5A	Cinisara	169	15803	215	T3		Liotta (07.05.2010)	2010-06-01
Italy	CINL6A	Cinisara	15852, 15949, 16248d, 16301	15803	215	T3		Liotta (07.05.2010)	2010-06-01
Italy	CINL7A	Cinisara	169	15803	215	T3		Liotta (07.05.2010)	2010-06-01
Italy	CINL8A	Cinisara	16260	15803	215	T3		Liotta (07.05.2010)	2010-06-01
Italy	CINL9A	Cinisara	15852, 15949, 16248d, 16301	15803	215	T3		Liotta (07.05.2010)	2010-06-01
Italy	CINL10A	Cinisara	169	15823	215	T3		Liotta (07.05.2010)	2010-06-01
Italy	CINL11A	Cinisara	16050, 173	15803	215	T3		Liotta (07.05.2010)	2010-06-01
Italy	CINL12A	Cinisara	16050, 173	15803	215	T3		Liotta (07.05.2010)	2010-06-01
Italy	CINL13A	Cinisara	169	15803	215	T3		Liotta (07.05.2010)	2010-06-01
Italy	CINL14A	Cinisara	16074, 169	15803	215	T3		Liotta (07.05.2010)	2010-06-01
Italy	CINL15A	Cinisara	16122, 16231, 169	15803	215	T3		Liotta (07.05.2010)	2010-06-01
Italy	CINL16A	Cinisara	15939, 169	15803	215	T3		Liotta (07.05.2010)	2010-06-01
Italy	CINL17A	Cinisara	BRS	15803	215	T3		Liotta (07.05.2010)	2010-06-01
Italy	CINL18A	Cinisara	169, 206	15803	215	T3		Liotta (07.05.2010)	2010-06-01
Finland	EFC6	Eastern Finn Cattle	16231, 169	15803	215	T3		Ajmone-Lenstra(May2010)	2010-06-01
Finland	EFC7	Eastern Finn Cattle	16092, 169 , 235	15803	215	T3		Ajmone-Lenstra(May2010)	2010-06-01
Finland	EFC8	Eastern Finn Cattle	16141	15803	215	T3		Ajmone-Lenstra(May2010)	2010-06-01
Finland	EFC9	Eastern Finn Cattle	BRS	15823	215	T3		Ajmone-Lenstra(May2010)	2010-06-01
Finland	EFC11	Eastern Finn Cattle	15921, 8, 169	15803	215	T3		Ajmone-Lenstra(May2010)	2010-06-01
Finland	EFC12	Eastern Finn Cattle	16139, 169	15803	215	T3		Ajmone-Lenstra(May2010)	2010-06-01
Finland	EFC13	Eastern Finn Cattle	16139, 169	15803	215	T3		Ajmone-Lenstra(May2010)	2010-06-01
Italy	CH29	Garfagnina	16068, 16137, 8, 169	15803	215	T3		Chierico (March 2008)	2008-04-01
Italy	CH30	Garfagnina	16057C, 16128, 16185, 16230, 16255, 169	15803	215	T2		Chierico (March 2008)	2008-04-08
Italy	GAU-DL	Grey Alpine	16139, 16302, 169	15803	215	T3		Torroni	2008-12-10
Italy	CH19	Grey Alpine	16147, 16260, 169	15803	215	T3		Chierico (March 2008)	2008-04-01
Italy	CH31	Grey Alpine	BRS	15803	215	T3		Chierico (March 2008)	2008-04-01
Italy	CH32	Grey Alpine	16081G, 16185, 169	15808	215	T3		Chierico (March 2008)	2008-04-08
Italy	GAL1	Grey Alpine	16068, 16164, 169, 173	15823	198	T3		Ajmone	2009-05-06
Italy	GAL2	Grey Alpine	16085, 169, 190	15823	215	T3		Ajmone	2009-05-06
Italy	GAL3	Grey Alpine	BRS	15823	215	T3		Ajmone	2009-05-06
Italy	GAL4	Grey Alpine	16058, 16074, 16140, 16231, 16250	15813	215	T3		Ajmone	2009-04-22
Italy	GAL5	Grey Alpine	15953G, 16058, 16079, 16255	15823	363	Q	587+C, 1457, 2536A, 2558, 3238, 3415T, 5501, 7918, 8318, 8370C, 8405, 9682C, 10717A, 10927, 11000, 11089, 11476, 12377, 12433, 12468, 12675, 12730, 12750, 12877, 12924, 13005, 13310C, 13819, 14036, 14108, 15134, 15627, 15953G, 16058, 16079, 16255	Ajmone	2009-05-06
Italy	GAL6	Grey Alpine	169	15813	215	T3		Ajmone	2009-04-22
Italy	GAL7	Grey Alpine	BRS	15807	215	T3		Ajmone	2009-04-22
Italy	GAL8	Grey Alpine	16058, 16074, 16140, 16231, 16250	15807	215	T3		Ajmone	2009-04-22
Italy	GAL9	Grey Alpine	15966, 16301	15807	215	T3		Ajmone	2009-04-22
Italy	GAL10	Grey Alpine	15956, 8, 169	15807	215	T3		Ajmone	2009-04-22
Italy	GAL11	Grey Alpine	BRS	15823	215	T3		Ajmone	2009-05-06
Italy	GAL12	Grey Alpine	16121C, 16231	15807	215	T3		Ajmone	2009-04-22
Italy	GAL13	Grey Alpine	15932, 15988, 16042, 173	15807	215	T3		Ajmone	2009-04-22
Italy	GAL14	Grey Alpine	16042, 173	15807	215	T3		Ajmone	2009-04-22
Italy	GAL15	Grey Alpine	16058, 16122, 16133, 169	15803	215	T3		Ajmone	2009-05-25
Italy	GAL16	Grey Alpine	16074, 16086, 169	15807	215	T3		Ajmone	2009-04-22
Italy	GAL17	Grey Alpine	169	15807	215	T3		Ajmone	2009-04-22
Italy	GAL18	Grey Alpine	16092, 169, 173	15807	215	T3		Ajmone	2009-04-22
Italy	GAL19	Grey Alpine	15893, 119	15823	183	T3		Ajmone	2009-05-06
Italy	GAL20	Grey Alpine	15877	15807	215	T3		Ajmone	2009-04-22
Italy	GAL21	Grey Alpine	15921, 169	15823	183	T3		Ajmone	2009-05-06
Italy	GA1	Grey Alpine	16139, 169	15817	215	T3		Ferretti (box3 cam.fredda)	2010-06-01
Italy	GA2	Grey Alpine	169	15803	215	T3		Ferretti (box3 cam.fredda)	2010-06-01
Italy	GA3	Grey Alpine	15893, 169	15803	215	T3		Ferretti (box3 cam.fredda)	2010-06-01
Italy	GA4	Grey Alpine	15893, 169	15803	215	T3		Ferretti (box3 cam.fredda)	2010-06-01
Italy	GA5	Grey Alpine	8, 169	15803	215	T3		Ferretti (box3 cam.fredda)	2010-06-01
Italy	GA6	Grey Alpine	BRS	15803	215	T3		Ferretti (box3 cam.fredda)	2010-06-01
Italy	GA7	Grey Alpine	16057C, 16058, 16125, 16185, 16255, 169	15803	215	T2		Ferretti (box3 cam.fredda)	2010-06-01
Italy	GA8	Grey Alpine	16117, 16302	15803	215	T3		Ferretti (box3 cam.fredda)	2010-06-01
Italy	GA9	Grey Alpine	16247, 169	15803	215	T3		Ferretti (box3 cam.fredda)	2010-06-01
Italy	GA10	Grey Alpine	16058, 16122, 16133, 169	15803	215	T3		Ferretti (box3 cam.fredda)	2010-05-21
Italy	GA11	Grey Alpine	16117, 16302	15823	215	T3		Ferretti (box3 cam.fredda)	2010-06-01
Italy	GA12	Grey Alpine	16004, 16110, 16200, 169	15803	215	T3		Ferretti (box3 cam.fredda)	2010-06-01
Italy	GA13	Grey Alpine	16074, 16113, 169	15803	215	T3		Ferretti (box3 cam.fredda)	2010-06-01
Italy	GA14	Grey Alpine	16195	15803	215	T3		Ferretti (box3 cam.fredda)	2010-06-01
Italy	GA15	Grey Alpine	16057C, 16185, 16247, 16255, 169	15803	215	T2		Ferretti (box3 cam.fredda)	2010-06-01
Italy	GA16	Grey Alpine	15953G, 16058, 16079, 16255	15803	363	Q	587+C, 1457, 2536A, 2558, 3238, 3415T, 5501, 7918, 8318, 8370C, 8405, 9682C, 10717A, 10927, 11000, 11089, 11476, 12377, 12433, 12468, 12675, 12730, 12750, 12877, 12924, 13005, 13310C, 13819, 14036, 14108, 15134, 15627, 15953G, 16058, 16079, 16255	Ferretti (box3 cam.fredda)	2010-06-01
Italy	GA17	Grey Alpine	16058, 16074, 16140, 16231, 16250	15803	215	T3		Ferretti (box3 cam.fredda)	2010-06-01
Italy	GA18	Grey Alpine	15921, 16139, 16231, 16247, 16302, 166, 169	15803	215	T3		Ferretti (box3 cam.fredda)	2010-06-01
Italy	GA19	Grey Alpine	106, 190	15803	215	T3		Ferretti (box3 cam.fredda)	2010-06-01
Italy	GA20	Grey Alpine	16139, 169	15803	215	T3		Ferretti (box3 cam.fredda)	2010-06-01
Turkey	GS35	Grey Steppe	16050	15807	215	T3		Pariset (Feb 2010)	2010-03-01
Turkey	GS42	Grey Steppe	16057C, 16185, 16255, 106, 169	15803	215	T2		Pariset (Nov 2009)	2009-12-01
Turkey	GS43	Grey Steppe	16057H	15803	215	T3		Pariset (Nov 2009)	2009-12-01
Turkey	GS45	Grey Steppe	16167, 169	15807	215	T3		Pariset (Feb 2010)	2010-03-01
Turkey	GS46	Grey Steppe	15974, 16231, 169	15803	215	T3		Pariset (Nov 2009)	2009-12-01
Turkey	GS51	Grey Steppe	16167, 169	15807	215	T3		Pariset (Feb 2010)	2010-03-01
Turkey	GS55	Grey Steppe	BRS	15807	215	T3		Pariset (Feb 2010)	2010-03-01
Turkey	GS58	Grey Steppe	16057C, 16185, 16255, 106, 169	15807	215	T2		Pariset (Feb 2010)	2010-03-01
Turkey	GS66	Grey Steppe	15965, 169, 215+T	15803	215	T3		Pariset (Nov 2009)	2009-12-01
Turkey	GS67	Grey Steppe	BRS	15803	215	T3		Pariset (Nov 2009)	2009-12-01
Turkey	GS69	Grey Steppe	15883	15803	215	T3		Pariset (Nov 2009)	2009-12-01
Turkey	GS70	Grey Steppe	15883	15803	215	T3		Pariset (Feb 2010)	2010-03-01
Turkey	GS75	Grey Steppe	16026, 16133, 169	15807	215	T3		Pariset (Feb 2010)	2010-03-01
Turkey	GS76	Grey Steppe	15974, 16231, 169	15807	215	T3		Pariset (Feb 2010)	2010-03-01
Turkey	GS77	Grey Steppe	15883, 15920, 16074, 169	15807	215	T3		Pariset (Feb 2010)	2010-03-01
Turkey	GS79	Grey Steppe	16022, 16050, 16075, 16113, 16255, 169	15807	215	T1		Pariset (Feb 2010)	2010-03-01
Turkey	GS123	Grey Steppe	15883, 15920, 16074, 169	15803	215	T3		Pariset (Nov 2009)	2009-12-01
Turkey	GS124	Grey Steppe	16121, 16301, 8, 169, 173	15803	215	T3		Pariset (Nov 2009)	2009-12-01
Switzerland	1F	Holstein	106, 169	15803	215	T3		Ferretti	2008-02-18
Switzerland	17F	Holstein	16042, 16290, 82, 173	15803	215	T3		Ferretti	2008-02-18
Italy	CH11	Italian Brown	16062, 16122, 16135, 16246, 173	15803	215	T3		Chierico (March 2008)	2008-04-01
Italy	CH12	Italian Brown	15807, 16047, 16119, 16164, 16302, 169	15803	215	T3		Chierico (March 2008)	2008-04-01
Italy	CH22	Italian Brown	16058, 169	15803	215	T3		Chierico (March 2008)	2008-04-01
Italy	CH34	Italian Brown	16050, 16113, 16255, 16260, 169	15803	363	T1	169, 587+C, 663, 2055+C, 2536A, 9682C, 10517, 13059, 13310C, 13896, 16050, 16113, 16255, 16260	Chierico (March 2008)	2008-04-01
Italy	1/6TO	Italian Friesian	16068	15807	215	T3		Ferretti	2008-03-18
Italy	BS4	Italian Friesian	15932, 16042, 16139, 16302, 173	15803	183	T3		Ferretti	2008-03-18
Italy	BS5	Italian Friesian	119, 169	15803	215	T3		Ferretti	2008-03-18
Italy	BS6	Italian Friesian	15958, 16165, 16301	15803	215	T3		Ferretti	2008-03-18
Italy	BS8	Italian Friesian	169	15803	215	T3		Ferretti	2008-03-18
Italy	BS9	Italian Friesian	16004, 16110, 106, 169	15806	215	T3		Ferretti	2008-04-09
Italy	BS10	Italian Friesian	16084, 16085	15808	215	T3		Ferretti	2008-03-18
Italy	BS12	Italian Friesian	15934, 16057, 16121T, 169	15807	215	T3		Ferretti	2008-04-08
Italy	BS15	Italian Friesian	15964, 16054T, 16139, 16301, 169	15808	215	T3		Ferretti	2008-03-18
Italy	BS16	Italian Friesian	16139, 169, 173	15803	215	T3		Ferretti	2008-03-18
Italy	BS22	Italian Friesian	BRS	15803	215	T3		Ferretti	2008-03-18
Italy	CIZ 1	Italian Friesian	16022, 16049, 169	15817	215	T3		CIZ (Dot. MORELLI)	Gen-Feb 2010
Italy	CIZ 2	Italian Friesian	BRS	15817	215	T3		CIZ (Dot. MORELLI)	Gen-Feb 2010
Italy	CIZ 3	Italian Friesian	16062	15817	215	T3		CIZ (Dot. MORELLI)	Gen-Feb 2010
Italy	CIZ 4	Italian Friesian	16138, 169	15817	215	T3		CIZ (Dot. MORELLI)	Gen-Feb 2010
Italy	CIZ 5	Italian Friesian	15846, 16110, 16231, 169	15817	215	T3		CIZ (Dot. MORELLI)	Gen-Feb 2010
Italy	CIZ 6	Italian Friesian	169	15807	215	T3		CIZ (Dot. MORELLI)	Gen-Feb 2010
Italy	CIZ 7	Italian Friesian	16141, 169	15807	215	T3		CIZ (Dot. MORELLI)	Gen-Feb 2010
Italy	CIZ 8	Italian Friesian	16200, 169, 173	15823	215	T3		CIZ (Dot. MORELLI)	Gen-Feb 2010
Italy	CIZ 9	Italian Friesian	169, 215+T	15807	215	T3		CIZ (Dot. MORELLI)	Gen-Feb 2010
Italy	CIZ 10	Italian Friesian	16200, 169	15807	215	T3		CIZ (Dot. MORELLI)	Gen-Feb 2010
Italy	CIZ 11	Italian Friesian	16109, 16232, 119, 169	15813	215	T3		CIZ (Dot. MORELLI)	Gen-Feb 2010
Italy	CIZ 12	Italian Friesian	16057, 16138 16301, 169	15803	215	T3		CIZ (Dot. MORELLI)	Gen-Feb 2010
Italy	CIZ 13	Italian Friesian	16083, 16131, 16195, 8, 169	15813	215	T3		CIZ (Dot. MORELLI)	Gen-Feb 2010
Italy	CIZ 14	Italian Friesian	16131-16133d, 169 , 169	15803	215	T3		CIZ (Dot. MORELLI)	Gen-Feb 2010
Italy	CIZ 15	Italian Friesian	106, 169	15803	215	T3		CIZ (Dot. MORELLI)	Gen-Feb 2010
Italy	CIZ 16	Italian Friesian	BRS	15803	215	T3		CIZ (Dot. MORELLI)	Gen-Feb 2010
Italy	CIZ 17	Italian Friesian	BRS	15817	215	T3		CIZ (Dot. MORELLI)	Gen-Feb 2010
Italy	CIZ 18	Italian Friesian	16053, 16228, 169	15803	215	T3		CIZ (Dot. MORELLI)	Gen-Feb 2010
Italy	CIZ 19	Italian Friesian	16147, 169	15803	215	T3		CIZ (Dot. MORELLI)	Gen-Feb 2010
Italy	CIZ 20	Italian Friesian	169	15803	215	T3		CIZ (Dot. MORELLI)	Gen-Feb 2010
Italy	CIZ 21	Italian Friesian	16147, 169	15803	170	T3		CIZ (Dot. MORELLI)	Gen-Feb 2010
Italy	CIZ 22	Italian Friesian	16229, 16301, 169	15803	215	T3		CIZ (Dot. MORELLI)	Gen-Feb 2010
Italy	CIZ 23	Italian Friesian	169	15803	215	T3		CIZ (Dot. MORELLI)	Gen-Feb 2010
Italy	CIZ 24	Italian Friesian	16022, 169	15803	215	T3		CIZ (Dot. MORELLI)	Gen-Feb 2010
Italy	CIZ 25	Italian Friesian	16147, 169	15807	215	T3		CIZ (Dot. MORELLI)	Gen-Feb 2010
Italy	CIZ 26	Italian Friesian	179	15817	215	T3		CIZ (Dot. MORELLI)	Gen-Feb 2010
Italy	CIZ 27	Italian Friesian	BRS	15817	215	T3		CIZ (Dot. MORELLI)	Gen-Feb 2010
Italy	CIZ 28	Italian Friesian	BRS	15817	215	T3		CIZ (Dot. MORELLI)	Gen-Feb 2010
Italy	CIZ 29	Italian Friesian	16101, 16119, 169	15813	215	T3		CIZ (Dot. MORELLI)	Gen-Feb 2010
Italy	CIZ 30	Italian Friesian	BRS	15813	215	T3		CIZ (Dot. MORELLI)	Gen-Feb 2010
Italy	CIZ 31	Italian Friesian	16301	15812	215	T3		CIZ (Dot. MORELLI)	Gen-Feb 2010
Italy	CIZ 32	Italian Friesian	BRS	15803	215	T3		CIZ (Dot. MORELLI)	Gen-Feb 2010
Italy	CIZ 33	Italian Friesian	169	15803	215	T3		CIZ (Dot. MORELLI)	Gen-Feb 2010
Italy	CIZ 34	Italian Friesian	16232, 16302, 169	15813	215	T3		CIZ (Dot. MORELLI)	Gen-Feb 2010
Italy	CIZ 35	Italian Friesian	BRS	15813	215	T3		CIZ (Dot. MORELLI)	Gen-Feb 2010
Italy	CIZ 36	Italian Friesian	16247	15803	215	T3		CIZ (Dot. MORELLI)	Gen-Feb 2010
Italy	CIZ 37	Italian Friesian	15882, 16255, 163	15803	215	T5		CIZ (Dot. MORELLI)	Gen-Feb 2010
Italy	CIZ 38	Italian Friesian	BRS	15803	215	T3		CIZ (Dot. MORELLI)	Gen-Feb 2010
Italy	CIZ 39	Italian Friesian	15847, 16247	15803	215	T3		CIZ (Dot. MORELLI)	Gen-Feb 2010
Italy	CIZ 40	Italian Friesian	16164, 120, 173	15812	215	T3		CIZ (Dot. MORELLI)	Gen-Feb 2010
Italy	CIZ 41	Italian Friesian	16164, 120, 173	15803	215	T3		CIZ (Dot. MORELLI)	Gen-Feb 2010
Italy	CIZ 42	Italian Friesian	16231	15813	215	T3		CIZ (Dot. MORELLI)	Gen-Feb 2010
Italy	CIZ 43	Italian Friesian	169	15803	215	T3		CIZ (Dot. MORELLI)	Gen-Feb 2010
Italy	CIZ 44	Italian Friesian	169	15807	215	T3		CIZ (Dot. MORELLI)	Gen-Feb 2010
Italy	CIZ 45	Italian Friesian	BRS	15807	215	T3		CIZ (Dot. MORELLI)	Gen-Feb 2010
Italy	CIZ 46	Italian Friesian	16042, 173	15813	215	T3		CIZ (Dot. MORELLI)	Gen-Feb 2010
Italy	CIZ 47	Italian Friesian	169	15813	215	T3		CIZ (Dot. MORELLI)	Gen-Feb 2010
Italy	CIZ 48	Italian Friesian	169	15813	215	T3		CIZ (Dot. MORELLI)	Gen-Feb 2010
Italy	CIZ 49	Italian Friesian	16074, 16195, 169	15803	215	T3		CIZ (Dot. MORELLI)	Gen-Feb 2010
Italy	CIZ 50	Italian Friesian	169	15803	215	T3		CIZ (Dot. MORELLI)	Gen-Feb 2010
Italy	CIZ 51	Italian Friesian	15960, 16081, 16185, 169	15823	215	T3		CIZ (Dot. MORELLI)	Gen-Feb 2010
Italy	CIZ 52	Italian Friesian	16099, 16154, 169	15813	215	T3		CIZ (Dot. MORELLI)	Gen-Feb 2010
Italy	CIZ 53	Italian Friesian	169	15803	215	T3		CIZ (Dot. MORELLI)	Gen-Feb 2010
Italy	CIZ 54	Italian Friesian	16109	15807	215	T3		CIZ (Dot. MORELLI)	Gen-Feb 2010
Italy	CIZ 55	Italian Friesian	169	15803	215	T3		CIZ (Dot. MORELLI)	Gen-Feb 2010
Italy	CIZ 56	Italian Friesian	16147, 169	15803	215	T3		CIZ (Dot. MORELLI)	Gen-Feb 2010
Italy	CIZ 57	Italian Friesian	15947, 16247, 106, 169	15803	215	T3		CIZ (Dot. MORELLI)	Gen-Feb 2010
Italy	CIZ 58	Italian Friesian	16147, 169	15823	215	T3		CIZ (Dot. MORELLI)	Gen-Feb 2010
Italy	CIZ 59	Italian Friesian	16147, 169	15842	215	T3		CIZ (Dot. MORELLI)	Gen-Feb 2010
Italy	CIZ 60	Italian Friesian	16260, 169	15807	215	T3		CIZ (Dot. MORELLI)	Gen-Feb 2010
Italy	CIZ 61	Italian Friesian	169	15813	215	T3		CIZ (Dot. MORELLI)	Gen-Feb 2010
Italy	CIZ 62	Italian Friesian	16058, 16074, 16250	15812	215	T3		CIZ (Dot. MORELLI)	Gen-Feb 2010
Italy	CIZ 63	Italian Friesian	16022, 169	15803	215	T3		CIZ (Dot. MORELLI)	Gen-Feb 2010
Italy	CIZ 64	Italian Friesian	16101, 16119, 169	15803	215	T3		CIZ (Dot. MORELLI)	Gen-Feb 2010
Italy	CIZ 65	Italian Friesian	BRS	15835	215	T3		CIZ (Dot. MORELLI)	Gen-Feb 2010
Italy	CIZ 66	Italian Friesian	16233, 16302, 169	15803	215	T3		CIZ (Dot. MORELLI)	Gen-Feb 2010
Italy	CIZ 67	Italian Friesian	16058, 16229, 16231, 169	15803	215	T3		CIZ (Dot. MORELLI)	Gen-Feb 2010
Italy	CIZ 68	Italian Friesian	169	15803	215	T3		CIZ (Dot. MORELLI)	Gen-Feb 2010
Italy	CIZ 69	Italian Friesian	169	15803	215	T3		CIZ (Dot. MORELLI)	Gen-Feb 2010
Italy	CIZ 70	Italian Friesian	BRS	15803	215	T3		CIZ (Dot. MORELLI)	Gen-Feb 2010
Italy	CIZ 71	Italian Friesian	106, 169	15803	215	T3		CIZ (Dot. MORELLI)	Gen-Feb 2010
Italy	CIZ 72	Italian Friesian	16119	15813	215	T3		CIZ (Dot. MORELLI)	Gen-Feb 2010
Italy	CIZ 73	Italian Friesian	BRS	15891	215	T3		CIZ (Dot. MORELLI)	Gen-Feb 2010
Italy	CIZ 74	Italian Friesian	16247	15814	215	T3		CIZ (Dot. MORELLI)	Gen-Feb 2010
Italy	CIZ 75	Italian Friesian	15964, 16054, 16301, 169	15813	215	T3		CIZ (Dot. MORELLI)	Gen-Feb 2010
Italy	CIZ 76	Italian Friesian	BRS	15806	215	T3		CIZ (Dot. MORELLI)	Gen-Feb 2010
Italy	CIZ 77	Italian Friesian	16058, 173	15803	215	T3		CIZ (Dot. MORELLI)	Gen-Feb 2010
Italy	CIZ 78	Italian Friesian	106	15813	215	T3		CIZ (Dot. MORELLI)	Gen-Feb 2010
Italy	CIZ 79	Italian Friesian	169	15813	215	T3		CIZ (Dot. MORELLI)	Gen-Feb 2010
Italy	CIZ 80	Italian Friesian	169, 177	15813	215	T3		CIZ (Dot. MORELLI)	Gen-Feb 2010
Italy	CIZ 81	Italian Friesian	BRS	15803	215	T3		CIZ (Dot. MORELLI)	Gen-Feb 2010
Italy	CIZ 82	Italian Friesian	16022, 16049, 169	15803	215	T3		CIZ (Dot. MORELLI)	Gen-Feb 2010
Italy	CIZ 83	Italian Friesian	16074, 16195, 169	15803	215	T3		CIZ (Dot. MORELLI)	Gen-Feb 2010
Italy	CIZ 84	Italian Friesian	16122, 169	15803	215	T3		CIZ (Dot. MORELLI)	Gen-Feb 2010
Italy	CIZ 85	Italian Friesian	15846, 16049, 16110, 169	15803	215	T3		CIZ (Dot. MORELLI)	Gen-Feb 2010
Italy	CIZ 86	Italian Friesian	169	15803	215	T3		CIZ (Dot. MORELLI)	Gen-Feb 2010
Italy	CIZ 87	Italian Friesian	169	15803	215	T3		CIZ (Dot. MORELLI)	Gen-Feb 2010
Italy	CIZ 88	Italian Friesian	169	15812	215	T3		CIZ (Dot. MORELLI)	Gen-Feb 2010
Italy	CIZ 89	Italian Friesian	BRS	15812	215	T3		CIZ (Dot. MORELLI)	Gen-Feb 2010
Italy	CIZ 90	Italian Friesian	16195	15812	215	T3		CIZ (Dot. MORELLI)	Gen-Feb 2010
Italy	CIZ 91	Italian Friesian	106	15812	215	T3		CIZ (Dot. MORELLI)	Gen-Feb 2010
Italy	CIZ 92	Italian Friesian	16101, 16119	15812	215	T3		CIZ (Dot. MORELLI)	Gen-Feb 2010
Italy	CIZ 93	Italian Friesian	BRS	15813	215	T3		CIZ (Dot. MORELLI)	Gen-Feb 2010
Italy	CIZ 94	Italian Friesian	15882, 16197, 16255, 163	15813	215	T5		CIZ (Dot. MORELLI)	Gen-Feb 2010
Italy	CIZ 95	Italian Friesian	BRS	15813	215	T3		CIZ (Dot. MORELLI)	Gen-Feb 2010
Italy	CIZ 96	Italian Friesian	169	15813	215	T3		CIZ (Dot. MORELLI)	Gen-Feb 2010
Italy	CIZ 97	Italian Friesian	169	15817	215	T3		CIZ (Dot. MORELLI)	Gen-Feb 2010
Italy	CIZ 98	Italian Friesian	16074, 16250	15817	215	T3			Gen-Feb 2010
Italy	CIZ 99	Italian Friesian	169	15817	215	T3		CIZ (Dot. MORELLI)	Gen-Feb 2010
Italy	CIZ 100	Italian Friesian	16074, 16250	15823	90	T3		CIZ (Dot. MORELLI)	Gen-Feb 2010
Italy	CIZ 101	Italian Friesian	169	15803	215	T3		CIZ (Dot. MORELLI)	01.06.2010
Italy	CIZ 102	Italian Friesian	16126, 16127, 169	15803	215	T3		CIZ (Dot. MORELLI)	Gen-Feb 2010
Italy	CIZ 103	Italian Friesian	15947, 16247, 106, 169	15813	215	T3		CIZ (Dot. MORELLI)	Gen-Feb 2010
Italy	CIZ 104	Italian Friesian	BRS	15822	215	T3		CIZ (Dot. MORELLI)	Gen-Feb 2010
Italy	CIZ 105	Italian Friesian	106	15817	215	T3		CIZ (Dot. MORELLI)	Gen-Feb 2010
Italy	CIZ 107	Italian Friesian	BRS	15813	215	T3		CIZ (Dot. MORELLI)	Gen-Feb 2010
Italy	CIZ 106	Italian Friesian	16074, 16250	15813	215	T3		CIZ (Dot. MORELLI)	Gen-Feb 2010
Italy	CIZ 108	Italian Friesian	16022, 16049, 169	15823	215	T3		CIZ (Dot. MORELLI)	Gen-Feb 2010
Italy	CIZ 109	Italian Friesian	16127, 106, 169,	15803	215	T3		CIZ (Dot. MORELLI)	Gen-Feb 2010
Italy	CIZ 110	Italian Friesian	16057, 16125, 169	15803	215	T3		CIZ (Dot. MORELLI)	Gen-Feb 2010
Italy	CIZ 111	Italian Friesian	16139, 169	15803	215	T3		CIZ (Dot. MORELLI)	Gen-Feb 2010
Italy	CIZ 113	Italian Friesian	16231	15803	215	T3		CIZ (Dot. MORELLI)	Gen-Feb 2010
Italy	CIZ 114	Italian Friesian	169	15803	215	T3		CIZ (Dot. MORELLI)	Gen-Feb 2010
Italy	CIZ 115	Italian Friesian	169	15803	215	T3		CIZ (Dot. MORELLI)	Gen-Feb 2010
Italy	CIZ 116	Italian Friesian	169	15803	215	T3		CIZ (Dot. MORELLI)	Gen-Feb 2010
Italy	CIZ 117	Italian Friesian	16022, 16049, 169	15803	215	T3		CIZ (Dot. MORELLI)	Gen-Feb 2010
Italy	CIZ 118	Italian Friesian	16022, 169	15803	215	T3		CIZ (Dot. MORELLI)	Gen-Feb 2010
Italy	CIZ 119	Italian Friesian	169	15803	215	T3		CIZ (Dot. MORELLI)	Gen-Feb 2010
Italy	CIZ 120	Italian Friesian	16147, 169	15803	215	T3		CIZ (Dot. MORELLI)	Gen-Feb 2010
Italy	CIZ 121	Italian Friesian	16122, 16127, 106, 169	15803	215	T3		CIZ (Dot. MORELLI)	Gen-Feb 2010
Italy	CIZ 122	Italian Friesian	16247, 169	15817	215	T3		CIZ (Dot. MORELLI)	Gen-Feb 2010
Italy	CIZ 123	Italian Friesian	16109, 16139, 16167, 169	15803	215	T3		CIZ (Dot. MORELLI)	Gen-Feb 2010
Italy	CIZ 124	Italian Friesian	15947, 16247, 106, 169	15803	215	T3		CIZ (Dot. MORELLI)	Gen-Feb 2010
Italy	CIZ 125	Italian Friesian	15831, 16074, 16093, 8, 169, 190	15803	215	T3		CIZ (Dot. MORELLI)	Gen-Feb 2010
Italy	CIZ 126	Italian Friesian	16231, 169	15813	215	T3		CIZ (Dot. MORELLI)	Gen-Feb 2010
Italy	CIZ 127	Italian Friesian	16023, 169	15803	215	T3		CIZ (Dot. MORELLI)	Gen-Feb 2010
Italy	F1	Italian Friesian	16057, 16074, 16250	15803	215	T3		Ferretti (box1 cam.fredda)	2010-06-07
Italy	F2	Italian Friesian	16074, 16250	15823	215	T3		Ferretti (box1 cam.fredda)	2010-06-07
Italy	F3	Italian Friesian	16023, 169	15803	215	T3		Ferretti (box1 cam.fredda)	2010-06-07
Italy	F4	Italian Friesian	16084, 169	15817	215	T3		Ferretti (box1 cam.fredda)	2010-06-07
Italy	F5	Italian Friesian	16022, 169	15813	215	T3		Ferretti (box1 cam.fredda)	2010-05-21
Italy	F6	Italian Friesian	BRS	15803	215	T3		Ferretti (box1 cam.fredda)	2010-06-07
Italy	F7	Italian Friesian	169	15803	215	T3		Ferretti (box1 cam.fredda)	2010-06-07
Italy	F8	Italian Friesian	16062	15825	215	T3		Ferretti (box1 cam.fredda)	2010-05-21
Italy	F9	Italian Friesian	169, 177	15803	215	T3		Ferretti (box1 cam.fredda)	2010-06-07
Italy	F10	Italian Friesian	BRS	15819	215	T3		Ferretti (box1 cam.fredda)	2010-06-07
Italy	F11	Italian Friesian	15882, 16197, 16255, 163	15813	215	T5		Ferretti (box1 cam.fredda)	2010-06-07
Italy	F12	Italian Friesian	BRS	15819	215	T3		Ferretti (box1 cam.fredda)	2010-06-07
Italy	F13	Italian Friesian	BRS	15823	215	T3		Ferretti (box1 cam.fredda)	2010-06-07
Italy	F47	Italian Friesian	16083, 169	15807	215	T3		Ferretti (box1 cam.fredda)	2010-05-21
Italy	F14	Italian Friesian	16016, 16068, 16074, 16302, 144, 169	15823	215	T3		Ferretti (box1 cam.fredda)	2010-06-17
Italy	F15	Italian Friesian	16074, 16250	15823	215	T3		Ferretti (box1 cam.fredda)	2010-06-17
Italy	F16	Italian Friesian	16122, 16135, 169	15823	215	T3		Ferretti (box1 cam.fredda)	2010-06-17
Italy	F17	Italian Friesian	16093	15823	215	T3		Ferretti (box1 cam.fredda)	2010-06-17
Italy	F18	Italian Friesian	15960, 16042, 16228, 173	15807	215	T3		Ferretti (box1 cam.fredda)	2010-06-17
Italy	F19	Italian Friesian	169	15807	215	T3		Ferretti (box1 cam.fredda)	2010-06-17
Italy	F41	Italian Friesian	16260, 106, 169	15813	215	T3		Ferretti (box1 cam.fredda)	2010-06-17
Italy	F42	Italian Friesian	16302, 106	15813	215	T3		Ferretti (box1 cam.fredda)	2010-06-17
Italy	F43	Italian Friesian	106	15813	215	T3		Ferretti (box1 cam.fredda)	2010-06-17
Italy	F44	Italian Friesian	15891, 15939, 16085	15813	215	T3		Ferretti (box1 cam.fredda)	2010-06-17
Italy	F45	Italian Friesian	15882, 16255, 163	15813	215	T5		Ferretti (box1 cam.fredda)	2010-06-17
Italy	F46	Italian Friesian	BRS	15813	215	T3		Ferretti (box1 cam.fredda)	2010-06-17
Italy	F48	Italian Friesian	16141	15813	215	T3		Ferretti (box1 cam.fredda)	2010-06-17
Italy	F49	Italian Friesian	169	15807	215	T3		Ferretti (box1 cam.fredda)	2010-06-17
Italy	F50	Italian Friesian	16074, 16250	15807	215	T3		Ferretti (box1 cam.fredda)	2010-06-17
Italy	F51	Italian Friesian	16057C, 16185, 16247, 16255, 169	15807	215	T2		Ferretti (box1 cam.fredda)	2010-06-17
Italy	F52	Italian Friesian	16056, 16068, 169	15807	215	T3		Ferretti (box1 cam.fredda)	2010-06-17
Italy	F53	Italian Friesian	16122, 16127A, 106, 169	15817	215	T3		Ferretti (box1 cam.fredda)	2010-06-17
Italy	F54	Italian Friesian	BRS	15817	215	T3		Ferretti (box1 cam.fredda)	2010-06-17
Italy	F55	Italian Friesian	16109, 106, 169	15817	215	T3		Ferretti (box1 cam.fredda)	2010-06-17
Italy	F56	Italian Friesian	166, 169	15817	215	T3		Ferretti (box1 cam.fredda)	2010-06-17
Italy	F57	Italian Friesian	16049, 169	15817	215	T3		Ferretti (box1 cam.fredda)	2010-06-17
Italy	F58	Italian Friesian	169, 173	15817	215	T3		Ferretti (box1 cam.fredda)	2010-06-17
Italy	F59	Italian Friesian	16231	15813	215	T3		Ferretti (box1 cam.fredda)	2010-06-17
Italy	F60	Italian Friesian	16057	15813	215	T3		Ferretti (box1 cam.fredda)	2010-06-17
Italy	F61	Italian Friesian	16196, 169	15813	215	T3		Ferretti (box1 cam.fredda)	2010-06-17
Italy	F62	Italian Friesian	16057, 16125, 169	15807	215	T3		Ferretti (box1 cam.fredda)	2010-05-21
Italy	F63	Italian Friesian	16074, 16250	15813	215	T3		Ferretti (box1 cam.fredda)	2010-06-17
Italy	F64	Italian Friesian	16058, 16113	15813	215	T3		Ferretti (box1 cam.fredda)	2010-06-17
Italy	F65	Italian Friesian	16128-16131d, 169	15813	215	T3		Ferretti (box1 cam.fredda)	2010-06-17
Italy	F66	Italian Friesian	16128-16131d, 169	15813	215	T3		Ferretti (box1 cam.fredda)	2010-06-17
Italy	F67	Italian Friesian	16301, 173	15813	215	T3		Ferretti (box1 cam.fredda)	2010-06-17
Italy	F68	Italian Friesian	16231	15813	215	T3		Ferretti (box1 cam.fredda)	2010-06-17
Italy	F69	Italian Friesian	169	15813	215	T3		Ferretti (box1 cam.fredda)	2010-06-17
Italy	F70	Italian Friesian	16121	15813	215	T3		Ferretti (box1 cam.fredda)	2010-06-17
Italy	POD25	Italian Podolian	16074, 169	15807	215	T3		Ajmone	2008-11-23
Italy	POD26	Italian Podolian	106	15807	215	T3		Ajmone	2008-11-23
Italy	POD27	Italian Podolian	BRS	15807	215	T3		Ajmone	2008-11-23
Italy	POD28	Italian Podolian	169	15807	215	T3		Ajmone	2008-11-23
Italy	POD29	Italian Podolian	106, 169	15803	215	T3		Ajmone	2008-12-10
Italy	POD30	Italian Podolian	16050, 16113, 16255	15803	215	T1		Ajmone	2008-12-10
Italy	POD31	Italian Podolian	15883, 15920, 16074, 169	15813	215	T3		Ajmone	2008-11-23
Italy	POD32	Italian Podolian	16231, 169, 190	15803	215	T3		Ajmone	2008-12-10
Italy	POD33	Italian Podolian	16050, 16113, 16255	15803	215	T1		Ajmone	2008-12-10
Italy	POD34	Italian Podolian	16231, 119, 169, 190	15807	199	T3		Ajmone	2008-11-23
Italy	POD35	Italian Podolian	16051, 16057, 16061, 169, 173	15803	215	T3		Ajmone	2008-12-10
Italy	POD36	Italian Podolian	169	15803	215	T3		Ajmone	2008-12-10
Italy	POD37	Italian Podolian	8, 169	15807	215	T3		Ajmone	2008-11-23
Italy	POD38	Italian Podolian	8, 169	15807	215	T3		Ajmone	2008-11-23
Italy	POD39	Italian Podolian	8	15807	215	T3		Ajmone	2008-12-01
Italy	POD40	Italian Podolian	16058, 16127, 16164, 106	15807	215	T3		Ajmone	2008-12-01
Italy	POD41	Italian Podolian	16050, 16113, 16255, 106	15813	215	T1		Ajmone	2008-12-01
Italy	POD42	Italian Podolian	BRS	15803	215	T3		Ajmone	2008-12-10
Italy	POD43	Italian Podolian	169	15807	215	T3		Ajmone	2008-12-01
Italy	POD44	Italian Podolian	15878, 169	15803	215	T3		Ajmone	2008-12-01
Italy	POD45	Italian Podolian	BRS	15823	215	T3		Ajmone	2008-12-10
Italy	POD46	Italian Podolian	169, 173	15803	215	T3		Ajmone	2008-12-01
Italy	POD47	Italian Podolian	15913, 16232, 169	15803	215	T3		Ajmone	2008-12-01
Italy	POD48	Italian Podolian	169, 173	15813	215	T3		Ajmone	2009-06-22
Italy	POD49	Italian Podolian	BRS	15803	215	T3		Ajmone	2008-12-10
Italy	POD50	Italian Podolian	BRS	15803	215	T3		Ajmone	2008-12-10
Italy	POD51	Italian Podolian	BRS	15803	215	T3		Ajmone	2008-12-10
Italy	POD52	Italian Podolian	16119, 169	15803	215	T3		Ajmone	2008-12-10
Italy	POD53	Italian Podolian	8, 169	15803	215	T3		Ajmone	2008-12-10
Italy	POD54	Italian Podolian	16057, 16074, 169	15803	215	T3		Ajmone	2008-12-10
Italy	POD55	Italian Podolian	BRS	15806	215	T3		Ajmone	2008-12-10
Italy	POD57	Italian Podolian	16050, 16113, 16255, 169	15803	215	T1		Ajmone	2008-12-10
Italy	POD58	Italian Podolian	169	15803	215	T3		Ajmone	2008-12-10
Italy	POD59	Italian Podolian	16121, 16291, 169	15803	215	T3		Ajmone	2008-12-10
Italy	POD60	Italian Podolian	166	15803	215	T3		Ajmone	2008-12-10
Italy	POD61	Italian Podolian	15943H, 16119, 16231, 16250, 169	15803	215	T3		Ajmone	2008-12-10
Italy	POD62	Italian Podolian	16074, 169	15803	215	T3		Ajmone	2008-12-10
Italy	POD63	Italian Podolian	15943H, 16119, 16231, 16250, 169	15803	215	T3		Ajmone	2008-12-10
Italy	POD64	Italian Podolian	16050, 16113, 16255	15803	215	T1		Ajmone	2008-12-10
Italy	POD65	Italian Podolian	16200, 169	15803	215	T3		Ajmone	2008-12-10
Italy	POD66	Italian Podolian	169	15803	215	T3		Ajmone	2008-12-10
Italy	POD67	Italian Podolian	16057C, 16085, 16185, 16255, 169	15803	215	T2		Ajmone	2008-12-10
Italy	POD68	Italian Podolian	16057	15803	215	T3		Ajmone	2008-12-10
Italy	POD69	Italian Podolian	16057	15803	215	T3		Ajmone	2009-01-09
Italy	POD71	Italian Podolian	16057	15803	215	T3		Ajmone	2009-01-09
Italy	POD72	Italian Podolian	16133, 169, 173	15803	215	T3		Ajmone	2009-01-09
Italy	POD73	Italian Podolian	16147, 169	15803	215	T3		Ajmone	2009-01-09
Italy	POD74	Italian Podolian	16131, 106, 169	15803	215	T3		Ajmone	2009-01-09
Italy	POD75	Italian Podolian	16058, 169	15803	215	T3		Ajmone	2009-01-09
Italy	POD76	Italian Podolian	169	15803	215	T3		Ajmone	2009-01-09
Italy	POD77	Italian Podolian	16127, 106, 169	15803	215	T3		Ajmone	2009-01-09
Italy	POD78	Italian Podolian	15878	15803	215	T3		Ajmone	2009-01-09
Italy	POD79	Italian Podolian	16058, 16127, 106, 169, 190	15813	215	T3		Ajmone	2009-01-09
Italy	POD80	Italian Podolian	169	15803	215	T3		Ajmone	2009-01-09
Italy	POD81	Italian Podolian	16058, 16127, 106, 169	15813	215	T3		Ajmone	2009-01-09
Italy	POD82	Italian Podolian	16057, 16074, 169	15813	215	T3		Ajmone	2009-01-09
Italy	POD1-N	Italian Podolian	169	15813	215	T3		Peretti	2009-02-02
Italy	POD2-N	Italian Podolian	169, 173	15817	215	T3		Peretti	2009-02-02
Italy	POD3-N	Italian Podolian	16068, 16164, 16247, 169, 173	15813	215	T3		Peretti	2009-02-02
Italy	POD4-N	Italian Podolian	15952, 16058, 106, 169	15817	215	T3		Peretti	2009-02-02
Italy	POD5-N	Italian Podolian	16058, 169	15823	215	T3		Peretti	2009-03-19
Italy	POD6-N	Italian Podolian	16231, 16302, 169	15813	215	T3		Peretti	2009-03-19
Italy	POD7-N	Italian Podolian	16050, 16255, 169	15807	215	T1?		Peretti	2009-02-02
Italy	POD8-N	Italian Podolian	169	15807	215	T3		Peretti	2009-03-19
Italy	POD9-N	Italian Podolian	16231, 16302, 169	15807	215	T3		Peretti	2009-02-02
Italy	POD10-N	Italian Podolian	15952, 16058, 106, 169	15807	215	T3		Peretti	2009-02-02
Italy	POD11-N	Italian Podolian	16057C, 16185, 16255, 169	15807	215	T2		Peretti	2009-02-02
Italy	POD12-N	Italian Podolian	16231, 16302, 169	15834	215	T3		Peretti	2009-02-02
Italy	POD13-N	Italian Podolian	173	15807	215	T3		Peretti	2009-02-02
Italy	POD14-N	Italian Podolian	16231, 16302, 169	15807	215	T3		Peretti	2009-02-02
Italy	POD15-N	Italian Podolian	16057C, 16185, 16255, 169	15807	215	T2		Peretti	2009-02-02
Italy	POD16-N	Italian Podolian	16050, 16255, 169	15807	215	T1?	169 , 587+C, 2536A, 3361, 9636, 9682C, 11848, 12492, 13310C, 14210, 14609, 15410, 16050, 16255	Peretti	2009-02-02
Italy	POD17-N	Italian Podolian	16248d, 16301	15802	215	T3		Peretti	2009-02-02
Italy	POD18-N	Italian Podolian	169, 173	15807	215	T3		Peretti	2009-02-02
Italy	POD19-N	Italian Podolian	16050, 16255, 169	15807	215	T1?		Peretti	2009-02-02
Italy	POD20-N	Italian Podolian	16248d, 16301	15807	204	T3		Peretti	2009-02-02
Italy	PRI1	Italian Red Pied	16076, 16123, 169	15803	215	T3		Ajmone	2008-12-10
Italy	PRI2	Italian Red Pied	119, 169	15803	215	T3		Ajmone	2008-12-10
Italy	PRI3	Italian Red Pied	16083, 16122, 169, 215+T	15803	215	T3		Ajmone	2008-12-10
Italy	PRI4	Italian Red Pied	16069, 169	15803	215	T3		Ajmone	2008-12-10
Italy	PRI5	Italian Red Pied	16049	15803	215	T3		Ajmone	2008-12-10
Italy	PRI6	Italian Red Pied	16057C, 16058, 16185, 16255, 169	15803	215	T2		Ajmone	2008-12-10
Italy	PRI7	Italian Red Pied	169	15803	215	T3		Ajmone	2008-12-10
Italy	PRI8	Italian Red Pied	BRS	15803	215	T3		Ajmone	2008-12-10
Italy	PRI10	Italian Red Pied	173	15803	215	T3		Ajmone	2008-12-10
Italy	PRI11	Italian Red Pied	16196, 169	15803	215	T3		Ajmone	2008-12-10
Italy	PRI12	Italian Red Pied	169	15803	215	T3		Ajmone	2008-12-10
Italy	PRI13	Italian Red Pied	16109, 106, 169	15803	215	T3		Ajmone	2008-12-10
Italy	PRI14	Italian Red Pied	16042, 173 , 232	15803	215	T3		Ajmone	2008-12-10
Italy	PRI15	Italian Red Pied	15960, 16139	15803	215	T3		Ajmone	2008-12-10
Italy	PRI16	Italian Red Pied	16085	15803	215	T3		Ajmone	2008-12-10
Italy	PRI17	Italian Red Pied	BRS	15803	215	T3		Ajmone	2008-12-10
Italy	PRI18	Italian Red Pied	16074, 16135, 8, 169	15803	215	T3	587+C, 1600d, 2536A, 8682C, 13255, 13310C	Ajmone	2008-11-23
Italy	PRI19	Italian Red Pied	15953G, 16112, 16255, 169, 243T	15807	363	Q	169, 243T, 587+C, 1457, 2536A, 2558, 3238, 3415T, 5501, 7918, 8318, 8370C, 9682C, 10717A, 10927, 11000, 11089, 11766, 12433, 12468, 12675, 12750, 13005, 13310C, 13620, 14036, 14108, 15134, 15627, 15953G, 16112, 16255	Ajmone	2008-11-23
Italy	PRI20	Italian Red Pied	16057C, 16185, 16255, 169	15807	215	T2		Ajmone	2008-11-23
Italy	PRI21	Italian Red Pied	15956, 169	15807	215	T3		Ajmone	2008-11-23
Italy	PRI22	Italian Red Pied	16117,16139, 16301, 169	15807	215	T3		Ajmone	2008-11-23
Italy	PRI23	Italian Red Pied	4, 8, 169	15807	215	T3		Ajmone	2008-11-23
Italy	PRI24	Italian Red Pied	BRS	15807	215	T3		Ajmone	2008-11-23
Italy	PRI25	Italian Red Pied	16058, 16229, 2, 169	15803	215	T3		Ajmone	2008-12-10
Italy	PRI26	Italian Red Pied	16076, 169	15807	215	T3		Ajmone	2008-11-23
Italy	PRI27	Italian Red Pied	16250, 169	15803	215	T3		Ajmone	2008-12-10
Italy	PRI28	Italian Red Pied	16022, 16050, 16113, 16255, 169	15803	215	T1		Ajmone	2008-12-10
Italy	PRI29	Italian Red Pied	16042, 16058, 16231	15803	215	T3		Ajmone	2008-12-10
Italy	PRI30	Italian Red Pied	16143, 143, 169	15803	215	T3		Ajmone	2008-12-10
Italy	PRI31	Italian Red Pied	16195	15803	215	T3		Ajmone	2008-12-10
Italy	PRI32	Italian Red Pied	16141	15803	215	T3		Ajmone	2008-12-01
Italy	PRI33	Italian Red Pied	15893, 169	15803	215	T3		Ajmone	2008-12-01
Italy	PRI34	Italian Red Pied	15893, 16117, 16118, 169	15803	215	T3		Ajmone	2008-12-10
Italy	PRI35	Italian Red Pied	16139, 16164, 169	15803	215	T3		Ajmone	2008-12-01
Italy	PRI36	Italian Red Pied	106	15807	215	T3		Ajmone	2008-12-10
Italy	PRI37	Italian Red Pied	15946, 15964, 16122, 16260, 169	15803	215	T3		Ajmone	2008-12-01
Italy	PRI38	Italian Red Pied	16057, 106, 169	15803	215	T3		Ajmone	2008-12-01
Italy	PRI39	Italian Red Pied	16070	15803	215	T3		Ajmone	2008-12-01
Italy	PRI40	Italian Red Pied	16074, 16250, 215+T	15803	215	T3		Ajmone	2008-12-01
Italy	PRI41	Italian Red Pied	16074, 16250, 16302	15803	215	T3		Ajmone	2008-12-01
Italy	PRI42	Italian Red Pied	16122, 169	15803	215	T3		Ajmone	2008-12-10
Italy	PRI43	Italian Red Pied	169	15803	215	T3		Ajmone	2008-12-10
Italy	PRI44	Italian Red Pied	16058, 16301	15803	215	T3		Ajmone	2008-12-10
Italy	PRI45	Italian Red Pied	15965, 169, 177	15803	215	T3		Ajmone	2008-12-10
Italy	PRI46	Italian Red Pied	16058, 16133, 16246, 16302, 169	15803	215	T3		Ajmone	2008-12-10
Italy	PRI47	Italian Red Pied	15965, 169	15803	215	T3		Ajmone	2008-12-10
Italy	PRI48	Italian Red Pied	16057, 106, 169	15803	215	T3		Ajmone	2008-12-10
Italy	PRI49	Italian Red Pied	16301, 166	15803	215	T3		Ajmone	2008-12-10
Italy	PRI50	Italian Red Pied	16231, 106, 169	15803	215	T3		Ajmone	2008-12-10
Italy	PRI51	Italian Red Pied	16057C, 16127, 16185, 16255, 169	15803	215	T2		Ajmone	2008-12-10
Italy	PRI52	Italian Red Pied	16057, 16122, 16128, 106, 169	15803	215	T3		Ajmone	2008-12-10
Italy	PRI53	Italian Red Pied	15932, 15988, 16042, 173	15803	215	T3		Ajmone	2008-12-10
Italy	PRI54	Italian Red Pied	16073, 8	15803	215	T3		Ajmone	2008-12-10
Italy	PRI55	Italian Red Pied	16057C, 16058, 16185, 16255, 169	15803	215	T2		Ajmone	2008-12-10
Italy	PRI56	Italian Red Pied	119, 169	15803	215	T3		Ajmone	2008-12-10
Italy	PRI57	Italian Red Pied	16022, 169	15803	215	T3		Ajmone	2008-12-10
Italy	PEZ2	Italian Red Pied	BRS	15807	215	T3		Ferretti (box3 cam.fredda)	2010-05-21
Italy	PEZ4	Italian Red Pied	15856, 190	15807	215	T3		Ferretti (box3 cam.fredda)	2010-05-21
Italy	PEZ5	Italian Red Pied	16057, 16122, 16128, 169	15823	215	T3		Ferretti (box3 cam.fredda)	2010-06-01
Italy	PEZ6	Italian Red Pied	16049, 169	15807	215	T3		Ferretti (box3 cam.fredda)	2010-05-21
Italy	PEZ7	Italian Red Pied	16085	15803	215	T3		Ferretti (box3 cam.fredda)	2010-06-01
Italy	PEZ9	Italian Red Pied	16074, 16113, 16250, 57	15807	215	T3		Ferretti (box3 cam.fredda)	2010-05-21
Italy	PEZ10	Italian Red Pied	169	15803	215	T3		Ferretti (box3 cam.fredda)	2010-06-01
Italy	PEZ14	Italian Red Pied	15965, 169	15823	215	T3		Ferretti (box3 cam.fredda)	2010-05-21
Italy	PEZ15	Italian Red Pied	169	15803	215	T3		Ferretti (box3 cam.fredda)	2010-06-01
Italy	PEZ17	Italian Red Pied	16113, 16301	15803	215	T3		Ferretti (box3 cam.fredda)	2010-06-01
Italy	PEZ19	Italian Red Pied	16046, 173	15803	215	T3		Ferretti (box3 cam.fredda)	2010-06-01
Italy	PEZ20	Italian Red Pied	16074, 8, 169	15807	215	T3		Ferretti (box3 cam.fredda)	2010-05-21
Italy	PEZ21	Italian Red Pied	16076, 16250	15803	215	T3		Ferretti (box3 cam.fredda)	2010-06-01
Italy	PEZ22	Italian Red Pied	15882, 16255, 163	15803	215	T5		Ferretti (box3 cam.fredda)	2010-06-01
Italy	PEZ26	Italian Red Pied	BRS	15803	215	T3		Ferretti (box3 cam.fredda)	2010-06-01
Italy	PEZ27	Italian Red Pied	BRS	15803	215	T3		Ferretti (box3 cam.fredda)	2010-06-01
Italy	PEZ28	Italian Red Pied	16119, 169, 177	15803	215	T3		Ferretti (box3 cam.fredda)	2010-06-01
Italy	PR30	Italian Red Pied	16301	15803	215	T3		Ferretti (box2 cam.fredda)	2010-06-07
Italy	PR31	Italian Red Pied	16069, 169	15803	215	T3		Ferretti (box2 cam.fredda)	2010-06-07
Italy	PR32	Italian Red Pied	16141, 173	15803	215	T3		Ferretti (box2 cam.fredda)	2010-06-07
Italy	PR33	Italian Red Pied	16141, 173	15803	215	T3		Ferretti (box2 cam.fredda)	2010-06-07
Italy	PR34	Italian Red Pied	16031, 16057, 16122, 16128, 16291, 169	15807	215	T3		Ferretti (box2 cam.fredda)	2010-05-21
Italy	PR35	Italian Red Pied	BRS	15803	215	T3		Ferretti (box2 cam.fredda)	2010-06-07
Italy	PR36	Italian Red Pied	16074, 16247, 173	15803	215	T3		Ferretti (box2 cam.fredda)	2010-06-07
Italy	PR37	Italian Red Pied	169	15803	215	T3		Ferretti (box2 cam.fredda)	2010-06-07
Italy	PR38	Italian Red Pied	16074, 16085, 16200, 215+T	15803	215	T3		Ferretti (box2 cam.fredda)	2010-06-07
Italy	PR39	Italian Red Pied	15838, 15957, 16127, 16301G, 169	15803	215	T3		Ferretti (box2 cam.fredda)	2010-06-07
Italy	PR40	Italian Red Pied	16092, 169	15803	215	T3		Ferretti (box2 cam.fredda)	2010-06-07
Italy	PR41	Italian Red Pied	16050, 16058, 169	15803	215	T3		Ferretti (box2 cam.fredda)	2010-06-07
Italy	PR42	Italian Red Pied	16057C, 16185, 16255, 106, 169	15803	215	T2		Ferretti (box2 cam.fredda)	2010-06-07
Italy	PR43	Italian Red Pied	8, 169	15803	215	T3		Ferretti (box2 cam.fredda)	2010-06-07
Italy	PR44	Italian Red Pied	16092, 169	15803	215	T3		Ferretti (box2 cam.fredda)	2010-06-07
Italy	PR45	Italian Red Pied	BRS	15803	215	T3		Ferretti (box2 cam.fredda)	2010-06-07
Italy	PR46	Italian Red Pied	119, 169	15803	215	T3		Ferretti (box2 cam.fredda)	2010-06-07
Italy	PR47	Italian Red Pied	15838, 15957, 16127, 16301G, 169	15803	215	T3		Ferretti (box2 cam.fredda)	2010-06-07
Italy	PR48	Italian Red Pied	16057C, 16185, 16255, 169	15803	215	T2		Ferretti (box2 cam.fredda)	2010-06-07
Italy	PR49	Italian Red Pied	16196, 169	15803	215	T3		Ferretti (box2 cam.fredda)	2010-06-07
Italy	PR50	Italian Red Pied	16127	15803	215	T3		Ferretti (box2 cam.fredda)	2010-06-07
Italy	PR51	Italian Red Pied	15932, 16042, 16139, 16302	15807	215	T3		Ferretti (box2 cam.fredda)	2010-05-21
Italy	PR52	Italian Red Pied	169	15813	215	T3		Ferretti (box2 cam.fredda)	2010-06-07
Italy	PR53	Italian Red Pied	16057C, 16135, 16185, 16255, 169	15817	215	T2		Ferretti (box2 cam.fredda)	2010-06-07
Italy	PR54	Italian Red Pied	16057C, 16135, 16185, 16255, 169	15803	215	T2		Ferretti (box2 cam.fredda)	2010-06-07
Italy	PR55	Italian Red Pied	169	15807	215	T3		Ferretti (box2 cam.fredda)	2010-05-21
Italy	PR56	Italian Red Pied	169, 190	15803	215	T3		Ferretti (box2 cam.fredda)	2010-06-07
Italy	PR57	Italian Red Pied	16232, 16302	15803	215	T3		Ferretti (box2 cam.fredda)	2010-06-07
Italy	PR58	Italian Red Pied	16057C, 16185, 16255, 106, 169	15803	215	T2		Ferretti (box2 cam.fredda)	2010-06-07
Italy	PR59	Italian Red Pied	16139, 178	15803	215	T3		Ferretti (box2 cam.fredda)	2010-06-07
Italy	PR60	Italian Red Pied	16109, 169	15803	215	T3		Ferretti (box2 cam.fredda)	2010-06-07
Italy	PR61	Italian Red Pied	16073, 8, 169	15803	215	T3		Ferretti (box2 cam.fredda)	2010-06-07
Italy	PR62	Italian Red Pied	15922, 169	15803	215	T3		Ferretti (box2 cam.fredda)	2010-06-07
Italy	PR63	Italian Red Pied	16147, 169	15823	215	T3		Ferretti (box2 cam.fredda)	2010-06-07
Italy	PR64	Italian Red Pied	169	15823	215	T3		Ferretti (box2 cam.fredda)	2010-06-07
Italy	PR65	Italian Red Pied	16074	15823	215	T3		Ferretti (box2 cam.fredda)	2010-06-07
Italy	PR66	Italian Red Pied	169	15823	215	T3		Ferretti (box2 cam.fredda)	2010-06-07
Italy	PR67	Italian Red Pied	169	15803	215	T3		Ferretti (box2 cam.fredda)	2010-06-07
Italy	PR68	Italian Red Pied	16057, 16108, 16248d, 16301, 166	15803	215	T3		Ferretti (box2 cam.fredda)	2010-06-07
Italy	PR70	Italian Red Pied	16074, 16135, 8, 169	15803	215	T3		Ferretti (box2 cam.fredda)	2010-06-07
Italy	PR71	Italian Red Pied	16084	15803	215	T3		Ferretti (box2 cam.fredda)	2010-06-07
Italy	PR72	Italian Red Pied	16141	15803	215	T3		Ferretti (box2 cam.fredda)	2010-06-07
Italy	PR73	Italian Red Pied	16083, 16085, 16122, 16291	15803	215	T3		Ferretti (box2 cam.fredda)	2010-06-07
Italy	PR74	Italian Red Pied	169	15803	215	T3		Ferretti (box2 cam.fredda)	2010-06-07
Italy	PR75	Italian Red Pied	16031, 16057, 16122, 16128, 16291, 169	15803	215	T3		Ferretti (box2 cam.fredda)	2010-06-07
Italy	PR77	Italian Red Pied	169	15803	215	T3		Ferretti (box2 cam.fredda)	2010-06-07
Italy	PR78	Italian Red Pied	16260, 169	15803	215	T3		Ferretti (box2 cam.fredda)	2010-06-07
Italy	PR79	Italian Red Pied	16139, 16231, 16247, 16302, 166, 169	15803	215	T3		Ferretti (box2 cam.fredda)	2010-05-21
Italy	PR80	Italian Red Pied	8, 169	15807	215	T3		Ferretti (box2 cam.fredda)	2010-06-07
Italy	PR81	Italian Red Pied	16042, 16083, 173	15817	215	T3		Ferretti (box2 cam.fredda)	2010-06-07
Italy	PR82	Italian Red Pied	15924, 15930, 16057C, 16084, 16121, 16185, 16255, 106, 169	15803	215	T2		Ferretti (box2 cam.fredda)	2010-06-07
Italy	PR83	Italian Red Pied	169	15803	215	T3		Ferretti (box2 cam.fredda)	2010-06-07
Jersey	JER1	Jersey	169	15817	215	T3		Ajmone	2009-04-22
Jersey	JER2	Jersey	16074, 16250	15823	215	T3		Ajmone	2009-05-06
Jersey	JER3	Jersey	16133	15813	215	T3		Ajmone	2009-04-30
Jersey	JER4	Jersey	169	15823	215	T3		Ajmone	2009-05-06
Jersey	JER5	Jersey	16042, 16047, 16055, 16130, 16260, 8, 173	15817	215	T3		Ajmone	2009-04-22
Jersey	JER6	Jersey	BRS	15823	215	T3		Ajmone	2009-05-06
Jersey	JER7	Jersey	15939, 169	15813	215	T3		Ajmone	2009-04-22
Jersey	JER8	Jersey	16195	15817	215	T3		Ajmone	2009-04-22
Jersey	JER9	Jersey	169	15813	215	T3		Ajmone	2009-04-22
Jersey	JER10	Jersey	16022, 16074, 16250	15817	215	T3		Ajmone	2009-04-22
Jersey	JER11	Jersey	16022, 16074, 16250	15813	215	T3		Ajmone	2009-04-22
Jersey	JER12	Jersey	BRS	15817	215	T3		Ajmone	2009-04-22
Jersey	JER13	Jersey	169, 215+T	15813	215	T3		Ajmone	2009-04-22
Jersey	JER14	Jersey	16022, 16302, 173	15817	215	T3		Ajmone	2009-04-22
Jersey	JER15	Jersey	16074, 16250	15813	215	T3		Ajmone	2009-04-22
Jersey	JER16	Jersey	169, 215+T	15817	215	T3		Ajmone	2009-05-06
Jersey	JER17	Jersey	16139	15842	215	T3		Ajmone	2009-05-06
Jersey	JER18	Jersey	169	15823	215	T3		Ajmone	2009-05-06
France	LMI1	Limousine	16122, 16231	15808	215	T3		Ajmone	2009-02-02
France	LMI2	Limousine	16040, 16232	15808	215	T3		Ajmone	2009-02-02
France	LMI3	Limousine	16047, 169	15808	215	T3		Ajmone	2009-02-02
France	LMI4	Limousine	16246, 16248, 169	15808	215	T3		Ajmone	2009-02-02
France	LMI5	Limousine	16079, 16301, 169, 173	15808	215	T3		Ajmone	2009-02-02
France	LMI6	Limousine	16135, 8, 169, 190	15808	215	T3		Ajmone	2009-02-02
France	LMI7	Limousine	16141	15807	215	T3		Ajmone	2009-03-19
France	LMI8	Limousine	16057C, 16135, 16185, 16195, 16255, 115, 169	15807	215	T2		Ajmone	2009-02-02
France	LMI9	Limousine	15852+A, 16137	15807	215	T3		Ajmone	2009-02-02
France	LMI10	Limousine	173	15807	215	T3		Ajmone	2009-02-02
France	LMI11	Limousine	169	15807	215	T3		Ajmone	2009-02-02
France	LMI12	Limousine	16248d, 16301, 178	15807	215	T3		Ajmone	2009-02-02
France	LMI13	Limousine	16231, 16301, 169	15807	215	T3		Ajmone	2009-02-02
France	LMI14	Limousine	16049, 16057, 16074, 16088, 169	15807	215	T3		Ajmone	2009-02-02
France	LMI15	Limousine	16057, 16074, 16088, 169	15807	215	T3		Ajmone	2009-02-02
France	LMI16	Limousine	16050, 16113, 16122, 16133, 16231, 16255, 106, 169	15807	215	T1		Ajmone	2009-02-02
France	LMI17	Limousine	169	15807	215	T3		Ajmone	2009-02-02
France	LMI18	Limousine	BRS	15807	215	T3		Ajmone	2009-02-02
France	LMI19	Limousine	16139	15807	215	T3		Ajmone	2009-02-02
France	LMI20	Limousine	16050, 16113, 16122(H?), 16133, 16231, 16255, 106, 169	15807	215	T1		Ajmone	2009-02-02
France	LMI21	Limousine	16195, 169	15807	215	T3		Ajmone	2009-02-02
France	LMI22	Limousine	16077, 169	15807	215	T3		Ajmone	2009-02-02
France	LMI23	Limousine	15905, 16120, 16126, 169	15807	215	T3		Ajmone	2009-02-02
France	LMI24	Limousine	16074, 16119, 16250, 173	15807	215	T3		Ajmone	2009-02-02
France	LMI25	Limousine	8, 169	15807	215	T3		Ajmone	2009-02-02
France	LMI26	Limousine	16057, 16231, 169	15807	215	T3		Ajmone	2009-02-02
France	LMI27	Limousine	15961, 248	15807	215	T3		Ajmone	2009-02-02
France	LMI28	Limousine	16042, 16074, 173	15807	215	T3		Ajmone	2009-02-02
France	LMI29	Limousine	163	15807	215	T3		Ajmone	2009-02-02
France	LMI30	Limousine	16022, 169	15807	215	T3		Ajmone	2009-02-02
France	LMI31	Limousine	16057, 16074, 16088, 169	15807	215	T3		Ajmone	2009-02-02
France	LMI32	Limousine	169	15807	215	T3		Ajmone	2009-02-02
France	LMI33	Limousine	16042, 106	15807	215	T3		Ajmone	2009-02-02
France	LMI34	Limousine	16057, 16121C	15807	215	T3		Ajmone	2009-02-02
France	LMI35	Limousine	16042, 106, 173	15807	215	T3		Ajmone	2009-02-02
France	LMI36	Limousine	169, 173, 177	15807	215	T3		Ajmone	2009-02-02
France	LMI37	Limousine	15959, 16119, 169, 173	15807	215	T3		Ajmone	2009-02-02
France	LMI38	Limousine	15954	15834	215	T3		Ajmone	2009-02-02
France	LMI39	Limousine	BRS	15807	215	T3		Ajmone	2009-02-02
France	LMI40	Limousine	BRS	15807	215	T3		Ajmone	2009-02-02
France	LMI41	Limousine	15961, 16138, 169	15807	215	T3		Ajmone	2009-02-02
France	LMI42	Limousine	16057, 16121C	15807	215	T3		Ajmone	2009-02-02
France	LMI43	Limousine	169, 177	15807	215	T3		Ajmone	2009-02-02
France	LMI44	Limousine	169	15813	215	T3		Ajmone	2009-02-02
France	LMI45	Limousine	15959, 16119, 169, 173	15807	215	T3		Ajmone	2009-02-02
France	LMI46	Limousine	15948, 16196, 16301, 169	15807	215	T3		Ajmone	2009-02-02
France	LMI47	Limousine	15961, 16138, 169	15807	215	T3		Ajmone	2009-02-02
France	LMI48	Limousine	15959, 16119, 169, 173	15813	215	T3		Ajmone	2009-02-02
France	LMI49	Limousine	BRS	15807	215	T3		Ajmone	2009-02-02
France	LMI50	Limousine	16050, 16113, 16133, 16231, 16255, 169	15807	193	T1		Ajmone	2009-02-02
Italy	MCG2	Marchigiana	16068, 169	15807	215	T3		Ajmone	2009-08-31
Italy	MCG3	Marchigiana	16057C, 16185, 16255, 169	15807	215	T2		Ajmone	2009-08-31
Italy	MCG4	Marchigiana	16084	15807	189	T3		Ajmone	2009-08-31
Italy	MCG5	Marchigiana	16050, 16113, 16255, 169	15817	215	T1		Ajmone	2009-09-21
Italy	MCG6	Marchigiana	16140	15807	199	T3		Ajmone	2009-08-31
Italy	MCG7	Marchigiana	169	15807	215	T3		Ajmone	2009-08-31
Italy	MCG8	Marchigiana	15877, 16247	15817	215	T3		Ajmone	2009-09-21
Italy	MCG9	Marchigiana	16140	15807	215	T3		Ajmone	2009-08-31
Italy	MCG10	Marchigiana	16058, 16127, 106, 169	15807	215	T3		Ajmone	2009-08-31
Italy	MCG11	Marchigiana	169	15807	215	T3		Ajmone	2009-08-31
Italy	MCG351	Marchigiana	16057C, 16185, 16255, 169	15803	215	T2		Ajmone	2009-08-31
Italy	MCG352	Marchigiana	16050, 16057, 169	15803	215	T3		Ajmone	2009-08-31
Italy	MCG353	Marchigiana	15961, 16197, 16301, 169	15803	215	T3		Ajmone	2009-08-31
Italy	MCG354	Marchigiana	169	15803	215	T3		Ajmone	2009-08-31
Italy	MCG355	Marchigiana	16248d, 16301	15803	215	T3		Ajmone	2009-08-31
Italy	MCG356	Marchigiana	16231, 169	15803	215	T3		Ajmone	2009-08-31
Italy	MCG357	Marchigiana	16127, 169, 173	15803	215	T3		Ajmone	2009-08-31
Italy	MCG358	Marchigiana	15846, 16022, 16050, 16113, 16255, 16301, 169	15803	215	T1		Ajmone	2009-08-31
Italy	MCG359	Marchigiana	166, 173	15803	215	T3		Ajmone	2009-08-31
Italy	MCG360	Marchigiana	16055, 16136, 16231, 16301, 169	15803	215	T3		Ajmone	2009-08-31
Italy	MCG361	Marchigiana	16129, 16242, 166	15803	215	T3		Ajmone	2009-08-31
Italy	MCG362	Marchigiana	16085, 16200, 169	15803	215	T3		Ajmone	2009-08-31
Italy	MCG363	Marchigiana	16050, 16113, 16255, 169, 173	15807	215	T1		Ajmone	2009-08-31
Italy	MCG364	Marchigiana	16022, 16050, 16113, 16255, 16291, 169, 178	15817	215	T1		Ajmone	2009-09-21
Italy	MCG365	Marchigiana	16055, 16136, 16231, 16301, 169	15803	215	T3		Ajmone	2009-08-31
Italy	MCG366	Marchigiana	173	15803	215	T3		Ajmone	2009-08-31
Italy	MCG367	Marchigiana	16058, 16074, 16140, 16231, 16250	15803	215	T3		Ajmone	2009-08-31
Italy	MCG368	Marchigiana	169	15803	215	T3		Ajmone	2009-08-31
Italy	MCG369	Marchigiana	169	15803	215	T3		Ajmone	2009-08-31
Italy	MCG370	Marchigiana	16051, 8, 169	15803	215	T3		Ajmone	2009-08-31
Italy	MCG371	Marchigiana	16062, 16246	15803	215	T3		Ajmone	2009-08-31
Italy	MCG372	Marchigiana	16117, 16301, 169	15803	215	T3		Ajmone	2009-08-31
Italy	MCG373	Marchigiana	16058, 16127, 16164, 106, 169, 173	15807	215	T3		Ajmone	2009-08-31
Italy	MCG374	Marchigiana	169	15807	215	T3		Ajmone	2009-08-31
Italy	MCG375	Marchigiana	15818, 15900, 15951, 15953G, 15984T, 16057, 16076, 16084, 16085, 16121, 16122, 16127, 16135, 16137, 16200, 16200+A, 16231, 16248, 16250, 16264, 16301, 8, 24, 106, 166, 221+C, 234+T, 249, 296, 300	15803	363	R	8, 24, 106, 166, 221+C, 234+T, 249, 296, 300, 587+C, 780, 893, 1599-1600d, 2042, 2536A, 2558, 2568, 2979, 3439, 3550, 3600, 4190, 4628, 4853, 4975, 5501, 5743, 5890, 6079, 6118, 6436, 6475, 6538, 6772, 6983, 7330, 7356, 7359, 7514, 8188, 8370C, 8494, 8520, 9005, 9176, 9659, 9682C, 9805, 9864, 9978, 10331, 10691G, 10984, 11000, 11134, 11200, 11392, 11419, 11749, 11755, 11842, 12045, 12234, 12468, …	Ajmone	2009-08-31
Italy	MCG376	Marchigiana	15878, 169	15803	215	T3		Ajmone	2009-08-31
Italy	MCG377	Marchigiana	15831, 16068, 16164, 169, 173	15803	215	T3		Ajmone	2009-08-31
Italy	MCG378	Marchigiana	16050, 16113, 16255, 8, 169	15803	215	T1		Ajmone	2009-08-31
Italy	MCG379	Marchigiana	16057C, 16185, 16255, 169	15803	215	T2		Ajmone	2009-08-31
Italy	MCG380	Marchigiana	16051, 8, 169	15803	215	T3		Ajmone	2009-08-31
Italy	MCG381	Marchigiana	16062, 16246	15807	215	T3		Ajmone	2009-09-07
Italy	MCG382	Marchigiana	169	15803	215	T3		Ajmone	2009-08-31
Italy	MCG383	Marchigiana	16050, 16113, 16139, 16255, 16302, 169	15803	215	T1		Ajmone	2009-08-31
Italy	MCG384	Marchigiana	169	15803	215	T3		Ajmone	2009-08-31
Italy	MCG385	Marchigiana	BRS	15807	215	T3		Ajmone	2009-08-31
Italy	MCG386	Marchigiana	16301	15807	215	T3		Ajmone	2009-08-31
Italy	MCG387	Marchigiana	16119, 173	15807	215	T3		Ajmone	2009-08-31
Italy	MCG388	Marchigiana	BRS	15807	192	T3		Ajmone	2009-08-31
Italy	MCG389	Marchigiana	16119, 169	15807	215	T3		Ajmone	2009-08-31
Italy	MCG390	Marchigiana	169	15807	215	T3		Ajmone	2009-08-31
Italy	MCG391	Marchigiana	15955, 16049, 16135, 169	15807	215	T3		Ajmone	2009-08-31
Italy	MCG392	Marchigiana	16051, 8, 169	15807	215	T3		Ajmone	2009-08-31
Italy	MCG393	Marchigiana	16049, 16133, 16165	15807	215	T3		Ajmone	2009-08-31
Italy	MCG394	Marchigiana	16062, 16246	15813	215	T3		Ajmone	2009-09-11
Italy	MCG395	Marchigiana	169	15807	215	T3		Ajmone	2009-08-31
Italy	MCG396	Marchigiana	16122, 16231, 169	15807	215	T3		Ajmone	2009-08-31
Italy	MCG397	Marchigiana	169 , 247	15807	215	T3		Ajmone	2009-08-31
Italy	MCG398	Marchigiana	16093, 169, 190	15807	215	T3		Ajmone	2009-08-31
Italy	MCG399	Marchigiana	16022, 16050, 16113, 16255, 16291, 169, 178	15807	215	T1		Ajmone	2009-08-31
Italy	MCG400	Marchigiana	BRS	15807	215	T3		Ajmone	2009-08-31
Italy	MCG401	Marchigiana	16119, 169	15817	215	T3		Ajmone	2009-09-21
Italy	MCG402	Marchigiana	16058, 16074, 16140, 16231, 16250	15807	215	T3		Ajmone	2009-08-31
Italy	MCG403	Marchigiana	16119, 169	15807	215	T3		Ajmone	2009-08-31
Italy	MCG404	Marchigiana	16248d, 16301	15807	215	T3		Ajmone	2009-08-31
Italy	MCG405	Marchigiana	16074, 16250, 106, 173	15807	215	T3		Ajmone	2009-08-31
Italy	MCG406	Marchigiana	16051, 8, 169	15807	215	T3		Ajmone	2009-08-31
Italy	MCG407	Marchigiana	16068, 16164, 16247, 169, 173	15807	215	T3		Ajmone	2009-08-31
Italy	MCG408	Marchigiana	169	15807	215	T3		Ajmone	2009-08-31
Italy	MCG447	Marchigiana	16119, 169	15803	215	T3		Ajmone	2009-06-05
Italy	MCG448	Marchigiana	16015, 16095, 16301	15807	215	T3		Ajmone	2009-06-05
Italy	MCG449	Marchigiana	16055, 16165, 169	15807	215	T3		Ajmone	2009-06-05
Italy	MCG450	Marchigiana	16022, 16050, 16113, 16255, 16291, 169, 178	15807	215	T1		Ajmone	2009-06-05
Italy	MCG451	Marchigiana	169	15807	215	T3		Ajmone	2009-06-05
Italy	MCG452	Marchigiana	16050, 16113, 16141, 16164, 16255, 169	15807	215	T1		Ajmone	2009-06-05
Italy	MCG453	Marchigiana	169, 173	15807	215	T3		Ajmone	2009-06-05
Italy	MCG454	Marchigiana	169	15807	215	T3		Ajmone	2009-06-05
Italy	MCG455	Marchigiana	16121, 169, 190	15823	215	T3		Ajmone	2009-06-05
Italy	MCG456	Marchigiana	16165, 169	15823	215	T3		Ajmone	2009-06-05
Italy	MCG457	Marchigiana	16127, 169, 173	15813	215	T3		Ajmone	2009-06-22
Italy	MCG458	Marchigiana	16110A, 16142, 169	15813	215	T3		Ajmone	2009-06-22
Italy	MCG459	Marchigiana	16068, 16164, 16247, 169, 173	15813	215	T3		Ajmone	2009-06-22
Italy	MCG460	Marchigiana	15960	15813	215	T3		Ajmone	2009-06-22
Italy	MCG461	Marchigiana	15817, 16084	15813	215	T3		Ajmone	2009-06-22
Italy	MCG462	Marchigiana	169	15803	215	T3		Ajmone	2009-06-22
Italy	MCG463A	Marchigiana	16197, 16301, 169	15803	215	T3		Ajmone	2009-06-22
Italy	MCG463B	Marchigiana	16122, 16231, 169	15803	170	T3		Ajmone	2009-06-22
Italy	MCG464	Marchigiana	16068, 16164, 16247, 169, 173	15803	215	T3		Ajmone	2009-06-22
Italy	MCG465	Marchigiana	16122, 169	15803	215	T3		Ajmone	2009-06-22
Italy	MCG466	Marchigiana	16049, 16058, 16127, 106, 169	15803	170	T3		Ajmone	2009-06-22
Italy	MCG467	Marchigiana	169	15803	215	T3		Ajmone	2009-06-22
Italy	MCG468	Marchigiana	16057C, 16128, 16185, 16255, 169	15803	215	T2		Ajmone	2009-06-22
Italy	MCG469	Marchigiana	16050, 16113, 16255, 16264, 169	15803	215	T1		Ajmone	2009-06-22
Italy	MCG470	Marchigiana	16110A, 16142, 169	15803	215	T3		Ajmone	2009-06-22
Italy	MCG471	Marchigiana	169	15803	215	T3		Ajmone	2009-06-22
Italy	MCG472	Marchigiana	16110A, 16142, 169	15803	215	T3		Ajmone	2009-06-22
Italy	MCG473	Marchigiana	169	15803	215	T3		Ajmone	2009-06-22
Italy	MCG474	Marchigiana	16119, 173	15803	215	T3		Ajmone	2009-06-22
Italy	MCG475	Marchigiana	16294	15803	215	T3		Ajmone	2009-06-22
Italy	MCG476	Marchigiana	16055, 16136, 16231, 16301, 169	15803	215	T3		Ajmone	2009-06-22
Italy	MCG477	Marchigiana	16260, 169	15803	215	T3		Ajmone	2009-06-22
Italy	MCG478	Marchigiana	16119, 16231, 16250, 169	15803	215	T3		Ajmone	2009-06-22
Italy	MCG479	Marchigiana	16119, 169	15803	215	T3		Ajmone	2009-06-22
Italy	MCG480	Marchigiana	16058, 16074, 16140, 16231, 16250	15803	215	T3		Ajmone	2009-06-22
Italy	MCG481	Marchigiana	169	15803	215	T3		Ajmone	2009-06-22
Italy	MCG482	Marchigiana	16231, 169	15803	215	T3		Ajmone	2009-06-22
Italy	MCG483	Marchigiana	16165, 169	15803	215	T3		Ajmone	2009-06-22
Italy	MCG484	Marchigiana	16301	15803	199	T3		Ajmone	2009-06-22
Italy	MCG485	Marchigiana	169	15803	215	T3		Ajmone	2009-06-22
Italy	MCG486	Marchigiana	16121, 169	15803	215	T3		Ajmone	2009-06-22
Italy	MCG487	Marchigiana	16068, 16164, 16247, 169, 173	15803	215	T3		Ajmone	2009-06-22
Italy	MCG488	Marchigiana	16121, 169, 190	15823	199	T3		Ajmone	2009-07-02
Italy	MCG489	Marchigiana	16022, 16050, 16113, 16255, 16291, 169, 178	15823	215	T1		Ajmone	2009-07-02
Italy	MCG490	Marchigiana	BRS	15823	215	T3		Ajmone	2009-07-02
Italy	MCG491	Marchigiana	16057C, 16185, 16255, 169	15823	215	T2		Ajmone	2009-07-02
Italy	MCG540	Marchigiana	15961, 16142, 16197, 16301	15817	67	T3		Ajmone	2009-07-02
Italy	MCG541	Marchigiana	16147, 16248, 16260, 8, 24, 169	15817	215	T3		Ajmone	2009-07-02
Italy	MCG542	Marchigiana	16117, 16122, 16301, 169	15807	215	T3		Ajmone	2009-07-02
Italy	MCG543	Marchigiana	16232, 16302 , 351C	15813	215	T3		Ajmone	2009-07-02
Italy	MCG544	Marchigiana	15954, 16022, 16121, 169	15807	215	T3		Ajmone	2009-07-02
Italy	MCG545	Marchigiana	16074	15807	121	T3		Ajmone	2009-07-02
Italy	MCG546	Marchigiana	16050, 16231, 169	15807	215	T3		Ajmone	2009-07-02
Italy	MCG547	Marchigiana	169	15813	215	T3		Ajmone	2009-07-02
Italy	MCG548	Marchigiana	15961, 16197, 16301, 169	15813	215	T3		Ajmone	2009-07-02
Italy	MCG549	Marchigiana	169	15813	215	T3		Ajmone	2009-07-02
Italy	MCG550	Marchigiana	16051, 8, 169	15838	215	T3		Ajmone	2009-07-02
Italy	MCG551	Marchigiana	16121, 169, 190	15813	215	T3		Ajmone	2009-07-02
Italy	MCG552	Marchigiana	8, 169	15813	215	T3		Ajmone	2009-07-02
Italy	MCG553	Marchigiana	16197, 16301, 169	15803	170	T3		Ajmone	2009-07-02
Italy	MCG554	Marchigiana	16119, 173	15813	215	T3		Ajmone	2009-07-02
Italy	MCG555	Marchigiana	106, 169	15823	215	T3		Ajmone	2009-07-02
Italy	MCG556	Marchigiana	16231, 169	15803	215	T3		Ajmone	2009-06-22
Italy	MCG557	Marchigiana	16068, 16164, 16247, 169, 173	15803	215	T3		Ajmone	2009-06-22
Italy	MCG558	Marchigiana	16122, 16231, 169	15803	215	T3		Ajmone	2009-06-22
Italy	MCG559	Marchigiana	15961, 16197, 16301, 169	15803	215	T3		Ajmone	2009-06-22
Italy	MCG603	Marchigiana	16068, 16164, 16247, 169, 173	15803	215	T3		Ajmone	2009-07-14
Italy	MCG604	Marchigiana	15877	15803	215	T3		Ajmone	2009-07-14
Italy	MCG605	Marchigiana	8, 169	15803	78(175)	T3		Ajmone	2009-07-14
Italy	MCG606	Marchigiana	15961, 16197, 16301, 169	15803	215	T3		Ajmone	2009-07-14
Italy	MCG607	Marchigiana	16068, 16164, 16247, 169, 173	15803	215	T3		Ajmone	2009-07-14
Italy	MAR_3	Maremmana	169	15803	215	T3		Ajmone (12 Feb 2008)	2008-03-02
Italy	MAR_4	Maremmana	16074, 16301, 8, 173	15803	215	T3		Ajmone (12 Feb 2008)	2008-03-02
Italy	MAR_5	Maremmana	16068, 16247, 169, 173	15803	215	T3		Ajmone (12 Feb 2008)	2008-03-02
Italy	MAR_7	Maremmana	BRS	15803	215	T3		Ajmone (12 Feb 2008)	2008-03-02
Italy	MAR_8	Maremmana	15965, 16057C, 16058, 16185, 16246, 16255, 169	15806	188	T2		Ajmone (12 Feb 2008)	2008-03-02
Italy	MAR_9	Maremmana	15965, 16057C, 16058, 16185, 16246, 16255, 169	15803	215	T2	169, 243T, 587+C, 2239, 2536A, 3550, 6202, 6742, 7850, 9682C, 10708, 13310C, 14840, 15965, 16057C, 16058, 16185, 16246, 16255	Ajmone (12 Feb 2008)	2008-03-02
Italy	MAR_10	Maremmana	16050, 16113, 16255, 8, 169	15803	215	T1	8, 169, 587+C, 2055+C, 2536A, 9682C, 11188, 13310C, 16050, 16113, 16255	Ajmone (12 Feb 2008)	2008-03-02
Italy	MAR_12	Maremmana	16050, 16113, 16255, 169	15803	215	T1	169, 587+C, 2055+C, 2536A, 3404, 9682C, 10561, 12730, 13162, 13310C, 16050, 16113, 16255	Ajmone (12 Feb 2008)	2008-03-02
Italy	MAR_13	Maremmana	16133, 16139	15805	215	T3		Ajmone (12 Feb 2008)	2008-03-02
Italy	MAR_14	Maremmana	15964, 169	15803	215	T3		Ajmone (12 Feb 2008)	2008-03-02
Italy	MAR_15	Maremmana	16074, 16301, 8, 169, 173	15805	215	T3		Ajmone (12 Feb 2008)	2008-03-02
Italy	MAR_26	Maremmana	BRS	15803	215	T3		Ajmone (12 Feb 2008)	2008-03-02
Italy	MAR_27	Maremmana	16058, 169	15803	215	T3		Ajmone (12 Feb 2008)	2008-03-02
Italy	MAR_28	Maremmana	16119, 169	15823	215	T3		Ajmone (12 Feb 2008)	2008-03-02
Italy	MAR_29	Maremmana	16119, 169	15803	215	T3		Ajmone (12 Feb 2008)	2008-03-02
Italy	MAR_31	Maremmana	BRS	15803	215	T3		Ajmone (12 Feb 2008)	2008-03-02
Italy	MAR_32	Maremmana	15965, 16057C, 16058, 16185, 16246, 16255, 169	15803	215	T2		Ajmone (12 Feb 2008)	2008-03-02
Italy	MAR_35	Maremmana	16147, 16260, 8, 24, 169	15803	215	T3		Ajmone (12 Feb 2008)	2008-03-02
Italy	MAR_36	Maremmana	16050, 16113, 16255, 169	15807	215	T1		Ajmone (12 Feb 2008)	2008-03-02
Italy	MAR_41	Maremmana	169, 173	15803	215	T3		Ajmone (12 Feb 2008)	2008-03-02
Italy	MAR_49	Maremmana	16058, 16127, 16164, 106, 169	15807	215	T3		Ajmone (12 Feb 2008)	2008-03-02
Italy	MOD1	Modicana	169	15799	215	T3		Ajmone (06 Aug. 2008)	2008-09-08
Italy	MOD2	Modicana	169	15799	215	T3		Ajmone (06 Aug. 2008)	2008-09-08
Italy	MOD3	Modicana	16084	15799	215	T3		Ajmone (06 Aug. 2008)	2008-09-08
Italy	MOD4	Modicana	BRS	15799	215	T3		Ajmone (06 Aug. 2008)	2008-09-08
Italy	MOD5	Modicana	BRS	15808	215	T3		Ajmone (06 Aug. 2008)	2008-09-08
Italy	MOD6	Modicana	169	15799	215	T3		Ajmone (06 Aug. 2008)	2008-09-08
Italy	MOD7	Modicana	169	15799	215	T3		Ajmone (06 Aug. 2008)	2008-09-08
Italy	MOD8	Modicana	16084	15799	215	T3		Ajmone (06 Aug. 2008)	2008-09-08
Italy	MOD9	Modicana	169	15808	215	T3		Ajmone (06 Aug. 2008)	2008-09-08
Italy	MOD10	Modicana	169, 215+T	15808	215	T3		Ajmone (06 Aug. 2008)	2008-09-08
Italy	MOD11	Modicana	16140, 16246H, 16260, 173	15799	215	T3		Ajmone (06 Aug. 2008)	2008-09-08
Italy	MOD12	Modicana	BRS	15797	215	T3		Ajmone (06 Aug. 2008)	2008-09-08
Italy	MUP1	Mucca Pisana	16086, 169	15807	215	T3		Ajmone	2009-03-19
Italy	MUP2	Mucca Pisana	16126, 169	15807	215	T3		Ajmone	2009-03-19
Italy	MUP3	Mucca Pisana	16086, 169	15807	215	T3		Ajmone	2009-03-19
Italy	MUP4	Mucca Pisana	16247, 169, 173	15807	215	T3		Ajmone	2009-03-19
Italy	MUP5	Mucca Pisana	16042	15807	215	T3		Ajmone	2009-03-19
Italy	MUP6	Mucca Pisana	16042	15807	215	T3		Ajmone	2009-03-19
Italy	MUP7	Mucca Pisana	16126, 169	15823	215	T3		Ajmone	2009-03-19
Italy	MUP8	Mucca Pisana	16086, 169	15807	215	T3		Ajmone	2009-03-19
Italy	MUP9	Mucca Pisana	16126, 169	15823	215	T3		Ajmone	2009-03-19
Italy	MUP10	Mucca Pisana	16042	15813	215	T3		Ajmone	2009-03-19
Italy	MUP11	Mucca Pisana	16126, 169	15809	183	T3		Ajmone	2009-03-19
Italy	MUP12	Mucca Pisana	15964, 16054T, 16139, 16301, 169	15813	215	T3		Ajmone	2009-03-19
Italy	MUP13	Mucca Pisana	16126, 169	15813	215	T3		Ajmone	2009-03-19
Italy	MUP14	Mucca Pisana	15910, 16302, 169	15813	215	T3		Ajmone	2009-03-19
Italy	MUP15	Mucca Pisana	15910, 16302, 169	15809	215	T3		Ajmone	2009-03-19
Italy	MUP16	Mucca Pisana	16086, 169	15807	215	T3		Ajmone	2009-03-19
Italy	MUP17	Mucca Pisana	15813, 16247, 169, 173	15807	215	T3		Ajmone	2009-03-19
Italy	MUP18	Mucca Pisana	16126, 169	15813	215	T3		Ajmone	2009-03-19
Italy	MUP19	Mucca Pisana	15910, 16302, 169	15807	215	T3		Ajmone	2009-03-19
Italy	MUP20	Mucca Pisana	BRS	15807	215	T3		Ajmone	2009-03-19
Italy	MUP21	Mucca Pisana	16126, 169	15813	215	T3		Ajmone	2009-03-19
Italy	MUP22	Mucca Pisana	15813, 16247, 169, 173	15813	215	T3		Ajmone	2009-03-19
Italy	MUP41	Mucca Pisana	16147, 8, 24, 169	15813	215	T3		Ajmone	2009-03-19
Italy	MUP42	Mucca Pisana	16126, 169	15813	215	T3		Ajmone	2009-03-19
Italy	MUP43	Mucca Pisana	15813, 16247, 169, 173	15807	199	T3		Ajmone	2009-03-19
Italy	MUP44	Mucca Pisana	15813, 16247, 169, 173	15813	215	T3		Ajmone	2009-03-19
Italy	MUP45	Mucca Pisana	16126, 169	15813	215	T3		Ajmone	2009-03-19
Italy	MUP46	Mucca Pisana	16126, 169	15813	215	T3		Ajmone	2009-03-19
Italy	MUP47	Mucca Pisana	16126, 169	15803	215	T3		Ajmone	2009-03-19
Italy	MUP48	Mucca Pisana	16126, 169	15803	215	T3		Ajmone	2009-03-19
Italy	MUP49	Mucca Pisana	15910, 16302, 169	15813	215	T3		Ajmone	2009-03-19
Italy	MUP50	Mucca Pisana	16126, 169	15803	215	T3		Ajmone	2009-03-19
Italy	MUP51	Mucca Pisana	BRS	15803	215	T3		Ajmone	2009-03-19
Italy	CH5	Ottonese	169	15803	215	T3		Chierico (March 2008)	2008-04-08
Italy	CH6	Ottonese	16058	15803	215	T3		Chierico (March 2008)	2008-04-01
Italy	CH7	Ottonese	16142, 16231, 16301, 169	15803	215	T3		Chierico (March 2008)	2008-04-01
Italy	CH17	Ottonese	16058	15803	215	T3		Chierico (March 2008)	2008-04-01
Italy	CH25	Ottonese	BRS	15803	215	T3		Chierico (March 2008)	2008-04-01
Italy	CH33	Ottonese	BRS	15803	215	T3		Chierico (March 2008)	2008-04-01
Italy	CH35	Ottonese	16167, 169	15803	215	T3		Chierico (March 2008)	2008-04-01
Italy	GUS1	Pettiazza	169	15813	215	T3		Ajmone	2009-07-14
Italy	MGG3	Pettiazza	169	15803	215	T3		Ajmone	2009-07-14
Italy	MGG4	Pettiazza	169	15803	215	T3		Ajmone	2009-07-14
Italy	MGG5	Pettiazza	169	15803	215	T3		Ajmone	2009-07-14
Italy	SGAV20	Pettiazza	169	15803	215	T3		Ajmone	2009-07-14
Italy	URZ1	Pettiazza	16022, 16058, 16260, 169	15803	215	T3		Ajmone	2009-07-14
Italy	URZ13	Pettiazza	16022, 16058, 16260, 169	15803	215	T3		Ajmone	2009-07-14
Italy	URZ2	Pettiazza	16022, 16058, 16260, 169	15803	215	T3		Ajmone	2009-07-14
Italy	URZ3	Pettiazza	16022, 16058, 16260, 169	15803	215	T3		Ajmone	2009-07-14
Italy	URZ5	Pettiazza	16022, 16058, 16260, 169	15803	215	T3		Ajmone	2009-07-14
Italy	URZ6	Pettiazza	16022, 16058, 16260, 169	15803	215	T3		Ajmone	2009-07-14
Italy	URZ7	Pettiazza	16022, 16058, 16260, 169	15803	215	T3		Ajmone	2009-07-14
Italy	URZ8	Pettiazza	16133, 169	15803	215	T3		Ajmone	2009-07-14
Italy	URZ9	Pettiazza	16022, 16058, 16260, 169	15803	215	T3		Ajmone	2009-07-14
Italy	VLG10	Pettiazza	106, 169	15813	215	T3		Ajmone	2009-07-14
Italy	VLG11	Pettiazza	106, 169	15803	215	T3		Ajmone	2009-07-14
Italy	VLG12	Pettiazza	106, 169	15823	215	T3		Ajmone	2009-07-14
Italy	VLG13	Pettiazza	106, 169	15803	215	T3		Ajmone	2009-07-14
Italy	VLG14	Pettiazza	169	15803	215	T3		Ajmone	2009-07-14
Italy	VLG15	Pettiazza	15960T, 15965, 106, 169	15813	215	T3		Ajmone	2009-07-14
Italy	VLG2	Pettiazza	106, 169	15813	215	T3		Ajmone	2009-07-14
Italy	VLG3	Pettiazza	106, 169	15813	215	T3		Ajmone	2009-07-14
Italy	VLG4	Pettiazza	169	15813	215	T3		Ajmone	2009-07-14
Italy	VLG5	Pettiazza	15960T, 15965, 106, 169	15813	215	T3		Ajmone	2009-07-14
Italy	VLG6	Pettiazza	106, 169	15804	215	T3		Ajmone	2009-07-14
Italy	VLG7	Pettiazza	15960T, 15965, 106, 169	15817	215	T3		Ajmone	2009-07-14
Italy	VLG8	Pettiazza	106, 169	15823	215	T3		Ajmone	2009-07-14
Italy	VLG9	Pettiazza	15960T, 15965, 106, 169	15823	215	T3		Ajmone	2009-07-14
Italy	VLS21	Pettiazza	169	15803	215	T3		Ajmone	2009-07-14
Italy	VLS22	Pettiazza	169	15803	215	T3		Ajmone	2009-07-14
Italy	VLS23	Pettiazza	169	15803	215	T3		Ajmone	2009-07-14
Italy	VLS24	Pettiazza	169	15803	215	T3		Ajmone	2009-07-14
Italy	VLS25	Pettiazza	169	15813	215	T3		Ajmone	2009-07-14
Italy	VLS26	Pettiazza	169	15817	215	T3		Ajmone	2009-07-14
Italy	VLS27	Pettiazza	169	15803	215	T3		Ajmone	2009-08-06
Italy	117T	Piedmontese	16057C, 16058, 16125, 16185, 16255, 169	15803	215	T2		Ferretti	2008-03-02
Italy	122T	Piedmontese	16142, 16264, 169, 201	15803	215	T3		Ferretti	2008-03-02
Italy	124T	Piedmontese	15891, 15939, 16085, 173	15803	215	T3		Ferretti	2008-03-02
Italy	127T	Piedmontese	15891, 15939, 16085, 173	15803	215	T3		Ferretti	2008-03-02
Italy	128T	Piedmontese	169	15803	215	T3		Ferretti	2008-03-02
Italy	129T	Piedmontese	16302, 119, 169	15803	215	T3		Ferretti	2008-03-02
Italy	132T	Piedmontese	BRS	15803	215	T3		Ferretti	2008-03-02
Italy	134T	Piedmontese	BRS	15803	215	T3		Ferretti	2008-03-02
Italy	138T	Piedmontese	16142, 16264, 169, 201	15803	215	T3		Ferretti	2008-03-02
Italy	139T	Piedmontese	16110, 169	15803	215	T3		Ferretti	2008-03-02
Italy	141T	Piedmontese	16073, 169	15803	215	T3		Ferretti	2008-03-02
Italy	143T	Piedmontese	16022, 169	15803	215	T3		Ferretti	2008-03-02
Italy	148T	Piedmontese	16050	15803	215	T3		Ferretti	2008-03-02
Italy	166T	Piedmontese	16231	15803	215	T3		Ferretti	2008-03-02
Italy	170T	Piedmontese	178	15803	215	T3		Ferretti	2008-02-18
Italy	172T	Piedmontese	16074, 16250	15803	215	T3		Ferretti	2008-02-18
Italy	175T	Piedmontese	15952, 16022, 16141	15803	215	T3		Ferretti	2008-03-02
Italy	177T	Piedmontese	16086, 169	15803	215	T3		Ferretti	2008-03-02
Italy	178T	Piedmontese	16074, 16250	15803	215	T3		Ferretti	2008-03-02
Italy	179T	Piedmontese	16074, 16250	15803	215	T3		Ferretti	2008-03-02
Italy	180T	Piedmontese	169, 190	15807	215	T3		Ferretti	2008-03-02
Italy	181T	Piedmontese	16042, 173	15803	215	T3		Ferretti	2008-03-02
Italy	194T	Piedmontese	16050, 16058, 106, 169	15803	215	T3		Ferretti	2008-03-02
Italy	195T	Piedmontese	16118	15807	215	T3		Ferretti	2008-03-02
Italy	196T	Piedmontese	16118	15803	215	T3		Ferretti	2008-03-02
Italy	197T	Piedmontese	169	15803	215	T3		Ferretti	2008-03-02
Italy	198T	Piedmontese	16074, 16250	15803	215	T3		Ferretti	2008-03-02
Italy	199T	Piedmontese	169	15803	215	T3		Ferretti	2008-03-02
Italy	201T	Piedmontese	BRS	15803	215	T3		Ferretti	2008-03-02
Italy	202T	Piedmontese	BRS	15803	215	T3		Ferretti	2008-03-02
Italy	203T	Piedmontese	16074,16250, 57	15803	215	T3		Ferretti	2008-03-02
Italy	205T	Piedmontese	16022, 169	15803	215	T3		Ferretti	2008-03-02
Italy	239T	Piedmontese	16048, 169	15803	215	T3		Ferretti	2008-03-02
Italy	260T	Piedmontese	15900	15803	114	T3		Ferretti	2008-03-02
Italy	263T	Piedmontese	169	15803	215	T3		Ferretti	2008-02-18
Italy	268T	Piedmontese	15883, 16109, 16131	15803	215	T3		Ferretti	2008-03-02
Italy	270T	Piedmontese	16058, 16074, 16250	15803	215	T3		Ferretti	2008-03-11
Italy	271T	Piedmontese	16042, 16057, 173	15803	215	T3		Ferretti	2008-03-11
Italy	567T	Piedmontese	16004, 169	15803	215	T3		Ferretti	2008-03-02
Italy	568T	Piedmontese	16022, 169	15803	215	T3		Ferretti	2008-03-02
Italy	570T	Piedmontese	16110, 16316, 163	15803	215	T3		Ferretti	2008-03-02
Italy	573T	Piedmontese	16048, 169	15803	215	T3		Ferretti	2008-03-02
Italy	575T	Piedmontese	16139, 169	15803	215	T3		Ferretti	2008-03-02
Italy	576T	Piedmontese	16147, 16260, 169	15803	215	T3		Ferretti	2008-03-11
Italy	577T	Piedmontese	16042, 173	15803	215	T3		Ferretti	2008-03-02
Italy	578T	Piedmontese	16056, 169	15803	215	T3		Ferretti	2008-03-02
Italy	579T	Piedmontese	16004, 16110, 169	15803	215	T3		Ferretti	2008-03-02
Italy	581T	Piedmontese	15921, 16231, 169	15803	215	T3		Ferretti	2008-03-02
Italy	PIM1	Piedmontese	15965, 16137	15813	215	T3		Ajmone (12 Feb 2008)	2009-02-11
Italy	PIM10	Piedmontese	169	15813	215	T3		Ajmone (12 Feb 2008)	2009-02-11
Italy	PIM14	Piedmontese	16250, 169	15803	215	T3		Ajmone (12 Feb 2008)	2008-03-02
Italy	PIM17	Piedmontese	169	16330	215	T3		Ajmone (12 Feb 2008)	2009-02-11
Italy	PIM19	Piedmontese	BRS	15807	215	T3		Ajmone (12 Feb 2008)	2009-02-11
Italy	PIM21	Piedmontese	16058, 169	15807	215	T3
Italy	PIM24	Piedmontese	16062, 16135	15807	147	T3		Ajmone (12 Feb 2008)	2009-02-11
Italy	PIM27	Piedmontese	16055, 16301	15803	215	T3		Ajmone (12 Feb 2008)	2008-03-02
Italy	PIM37	Piedmontese	15838, 169	15803	215	T3		Ajmone (12 Feb 2008)	2008-03-02
Italy	PIM38	Piedmontese	15838, 169	15803	215	T3		Ajmone (12 Feb 2008)	2008-03-02
Italy	PIM40	Piedmontese	BRS	15803	215	T3		Ajmone (12 Feb 2008)	2008-03-02
Italy	PIM41	Piedmontese	BRS	15804	148	T3		Ajmone (12 Feb 2008)	2009-02-11
Italy	PIM45	Piedmontese	16108, 106, 169	15803	215	T3		Ajmone (12 Feb 2008)	2008-03-02
Italy	PIM47	Piedmontese	BRS	15803	215	T3		Ajmone (12 Feb 2008)	2008-03-02
Italy	PIM49	Piedmontese	16140	15803	215	T3		Ajmone (12 Feb 2008)	2008-03-02
Italy	PIM50	Piedmontese	16140	15803	215	T3		Ajmone (12 Feb 2008)	2008-03-02
Italy	PIM51	Piedmontese	BRS	15807	147	T3		Ajmone (12 Feb 2008)	2009-02-11
Italy	PIM53	Piedmontese	15960	15807	97	T3		Ajmone (12 Feb 2008)	2009-02-11
Italy	PIM55	Piedmontese	16050, 16058, 106	15813	147	T3		Ajmone (12 Feb 2008)	2009-02-11
Italy	PIM56	Piedmontese	BRS	15986	147	T3		Ajmone (12 Feb 2008)	2009-02-11
Italy	PIM58	Piedmontese	16302	15986	147	T3		Ajmone (12 Feb 2008)	2009-02-11
Italy	PIM59	Piedmontese	16057C, 16058, 16125, 16185, 16255	15986	147	T2		Ajmone (12 Feb 2008)	2009-02-11
Italy	REG6	Reggiana	169	15803	215	T3		Ferretti (box3 cam.fredda)	2010-06-01
Italy	REG7	Reggiana	169	15803	215	T3		Ferretti (box3 cam.fredda)	2010-06-01
Italy	REG8	Reggiana	16050, 16113, 16255, 16260, 169	15803	215	T1		Ferretti (box3 cam.fredda)	2010-06-01
Italy	REG9	Reggiana	15956, 169	15803	215	T3		Ferretti (box3 cam.fredda)	2010-06-01
Italy	REG12	Reggiana	169	15803	215	T3		Ferretti (box3 cam.fredda)	2010-06-01
Italy	REG13	Reggiana	16075, 16126, 169	15823	215	T3		Ferretti (box3 cam.fredda)	2010-05-21
Italy	REG15	Reggiana	169	15807	215	T3		Ferretti (box3 cam.fredda)	2010-05-21
Italy	REG16	Reggiana	169	15803	215	T3		Ferretti (box3 cam.fredda)	2010-06-01
Italy	REG17	Reggiana	16074, 169	15817	215	T3		Ferretti (box3 cam.fredda)	2010-06-01
Italy	REG20	Reggiana	16042, 106, 173	15803	215	T3		Ferretti (box3 cam.fredda)	2010-06-01
Italy	REG21	Reggiana	16075, 16126, 169	15823	215	T3		Ferretti (box3 cam.fredda)	2010-06-17
Italy	REG22	Reggiana	169	15807	215	T3		Ferretti (box3 cam.fredda)	2010-05-21
Italy	REG23	Reggiana	16050, 16113, 16255, 16260, 169	15803	215	T1		Ferretti (box3 cam.fredda)	2010-06-01
Italy	REG24	Reggiana	169	15803	215	T3		Ferretti (box3 cam.fredda)	2010-06-01
Italy	REG25	Reggiana	15956, 169	15803	215	T3		Ferretti (box3 cam.fredda)	2010-06-01
Italy	REG26	Reggiana	15956, 169	15803	215	T3		Ferretti (box3 cam.fredda)	2010-06-01
Italy	REG27	Reggiana	16049	15803	215	T3		Ferretti (box3 cam.fredda)	2010-06-01
Italy	REG28	Reggiana	169	15803	215	T3		Ferretti (box3 cam.fredda)	2010-06-01
Italy	R21	Reggiana	169	15823	215	T3		Ferretti (box2 cam.fredda)	2010-05-21
Italy	R22	Reggiana	16057, 16119, 169	15803	215	T3		Ferretti (box2 cam.fredda)	2010-06-07
Italy	R23	Reggiana	169	15803	215	T3		Ferretti (box2 cam.fredda)	2010-06-07
Italy	R24	Reggiana	169	15803	215	T3		Ferretti (box2 cam.fredda)	2010-06-07
Italy	R26	Reggiana	15956, 169	15803	215	T3		Ferretti (box2 cam.fredda)	2010-06-07
Italy	R28	Reggiana	16058, 169	15813	215	T3		Ferretti (box2 cam.fredda)	2010-06-07
Italy	R33	Reggiana	16074, 169	15803	215	T3		Ferretti (box2 cam.fredda)	2010-06-07
Italy	R34	Reggiana	169	15803	215	T3		Ferretti (box2 cam.fredda)	2010-06-07
Italy	R35	Reggiana	16049	15803	215	T3		Ferretti (box2 cam.fredda)	2010-06-07
Italy	R36	Reggiana	16049	15823	215	T3		Ferretti (box2 cam.fredda)	2010-05-21
Italy	R37	Reggiana	16074, 169	15803	215	T3		Ferretti (box2 cam.fredda)	2010-06-07
Italy	R38	Reggiana	16074, 169	15803	215	T3		Ferretti (box2 cam.fredda)	2010-06-07
Italy	R39	Reggiana	15956, 106, 166, 169	15803	215	T3		Ferretti (box2 cam.fredda)	2010-06-07
Italy	R40	Reggiana	16058, 169	15803	215	T3		Ferretti (box2 cam.fredda)	2010-06-07
Italy	R41	Reggiana	169	15803	215	T3		Ferretti (box2 cam.fredda)	2010-06-07
Italy	R42	Reggiana	169	15803	215	T3		Ferretti (box2 cam.fredda)	2010-06-07
Italy	R43	Reggiana	16118	15803	215	T3		Ferretti (box2 cam.fredda)	2010-06-07
Italy	R44	Reggiana	16092, 169, 173	15823	215	T3		Ferretti (box2 cam.fredda)	2010-05-21
Italy	R45	Reggiana	16110, 169	15803	215	T3		Ferretti (box2 cam.fredda)	2010-06-07
Italy	R46	Reggiana	119, 169, 190	15803	215	T3		Ferretti (box2 cam.fredda)	2010-06-07
Italy	CH8	Rendena	16200, 16301	15813	215	T3		Chierico (March 2008)	2008-04-01
Italy	ROM242	Romagnola	16050, 16113, 16255, 106, 169	15803	215	T1		Ajmone	2009-08-31
Italy	ROM243	Romagnola	16195	15803	215	T3		Ajmone	2009-08-31
Italy	ROM244	Romagnola	169	15803	215	T3		Ajmone	2009-08-31
Italy	ROM245	Romagnola	16057C, 16135, 16185, 16255, 169	15803	215	T2		Ajmone	2009-08-31
Italy	ROM246	Romagnola	16165, 16200, 16301, 169	15803	215	T3		Ajmone	2009-08-31
Italy	ROM247	Romagnola	16147, 16260, 8, 24, 169	15803	215	T3		Ajmone	2009-08-31
Italy	ROM248	Romagnola	16231, 169	15803	215	T3		Ajmone	2009-08-31
Italy	ROM249	Romagnola	16074, 169	15803	215	T3		Ajmone	2009-08-31
Italy	ROM250	Romagnola	15985, 16022	15803	215	T3		Ajmone	2009-08-31
Italy	ROM251	Romagnola	169	15803	215	T3		Ajmone	2009-08-31
Italy	ROM252	Romagnola	15952, 169	15803	215	T3		Ajmone	2009-08-31
Italy	ROM253	Romagnola	BRS	15803	215	T3		Ajmone	2009-08-31
Italy	ROM254	Romagnola	16042, 173	15803	215	T3		Ajmone	2009-08-31
Italy	ROM255	Romagnola	15952, 169	15803	215	T3		Ajmone	2009-08-31
Italy	ROM256	Romagnola	16165, 16200, 16301, 169	15803	215	T3		Ajmone	2009-08-31
Italy	ROM257	Romagnola	16057C, 16110, 16135, 16185, 16231, 16255, 169	15803	215	T2		Ajmone	2009-08-31
Italy	ROM258	Romagnola	16057C, 16135, 16185, 16255, 169	15803	215	T2		Ajmone	2009-08-31
Italy	ROM259	Romagnola	16057, 16232, 169	15803	215	T3		Ajmone	2009-08-31
Italy	ROM260	Romagnola	169	15803	215	T3		Ajmone	2009-08-31
Italy	ROM261	Romagnola	16185	15803	215	T3		Ajmone	2009-08-31
Italy	ROM262	Romagnola	15952, 169	15803	215	T3		Ajmone	2009-08-31
Italy	ROM263	Romagnola	16109, 169	15803	215	T3		Ajmone	2009-08-31
Italy	ROM264	Romagnola	169	15803	215	T3		Ajmone	2009-08-31
Italy	ROM265	Romagnola	16042, 16108, 173	15803	215	T3		Ajmone	2009-08-31
Italy	ROM266	Romagnola	BRS	15803	215	T3		Ajmone	2009-08-31
Italy	ROM267	Romagnola	15985, 16022	15803	215	T3		Ajmone	2009-08-31
Italy	ROM268	Romagnola	16057C, 16135, 16185, 16255, 169	15803	215	T2		Ajmone	2009-08-31
Italy	ROM270	Romagnola	16050, 16113, 16255, 16302, 169	15803	215	T1		Ajmone	2009-08-31
Italy	ROM271	Romagnola	16113, 16200, 16301	15803	215	T3		Ajmone	2009-08-31
Italy	ROM272	Romagnola	8, 169	15803	215	T3		Ajmone	2009-08-31
Italy	ROM273	Romagnola	BRS	15803	215	T3		Ajmone	2009-08-31
Italy	ROM274	Romagnola	15955, 16122, 16135, 169	15803	215	T3		Ajmone	2009-08-31
Italy	ROM276	Romagnola	16195	15803	215	T3		Ajmone	2009-08-31
Italy	ROM277	Romagnola	16084	15807	215	T3		Ajmone	2009-08-31
Italy	ROM278	Romagnola	16057C, 16110, 16135, 16185, 16231, 16255, 169	15803	215	T2		Ajmone	2009-08-31
Italy	ROM279	Romagnola	16110A, 16142, 169	15803	215	T3		Ajmone	2009-08-31
Italy	ROM435	Romagnola	16057, 16232, 169	15807	215	T3		Ajmone	2009-03-19
Italy	ROM436	Romagnola	15838, 169	15823	215	T3		Ajmone	2009-03-19
Italy	ROM437	Romagnola	16058, 16127, 106, 169	15807	215	T3		Ajmone	2009-03-19
Italy	ROM438	Romagnola	16057C, 16110, 16135, 16185, 16231, 16255, 169	15807	215	T2		Ajmone	2009-03-19
Italy	ROM439	Romagnola	16050, 16056, 16302, 119, 166, 169	15807	215	T3		Ajmone	2009-03-19
Italy	ROM440	Romagnola	16195	15807	215	T3		Ajmone	2009-03-19
Italy	ROM441	Romagnola	15952, 169	15813	215	T3		Ajmone	2009-03-19
Italy	ROM442	Romagnola	15952, 169	15813	215	T3		Ajmone	2009-03-19
Italy	ROM443	Romagnola	BRS	15813	215	T3		Ajmone	2009-03-19
Italy	ROM444	Romagnola	16113, 16200, 16301	15813	215	T3		Ajmone	2009-03-19
Italy	ROM445	Romagnola	15921, 15953G, 16255, 169	15813	363	Q	169, 587+C, 2536A, 2558, 3238, 3415T, 5501, 6436, 7918, 8318, 8370C, 9682C, 10717A, 10927, 11000, 11089, 12433, 12468, 12675, 12750, 13005, 13310C, 14036, 14108, 15134, 15156, 15627, 15921, 15953G, 16255	Ajmone	2009-03-19
Italy	ROM446	Romagnola	15964, 16054T, 16139, 16301, 57, 169	15813	215	T3		Ajmone	2009-03-19
Italy	ROM447	Romagnola	15952, 169	15807	215	T3		Ajmone	2009-03-19
Italy	ROM448	Romagnola	15964, 16057C, 16058, 16185, 16255, 16301, 57, 169	15807	215	T2		Ajmone	2009-03-19
Italy	ROM449	Romagnola	16055, 16110A, 16142, 16301, 169, 190	15807	215	T3		Ajmone	2009-03-19
Italy	ROM450	Romagnola	16232, 16296, 169	15807	215	T3		Ajmone	2009-03-19
Italy	ROM451	Romagnola	BRS	15807	215	T3		Ajmone	2009-03-19
Italy	ROM452	Romagnola	16231, 178	15807	215	T3		Ajmone	2009-03-19
Italy	ROM453	Romagnola	16042, 173	15807	215	T3		Ajmone	2009-03-19
Italy	ROM454	Romagnola	16109, 169	15807	215	T3		Ajmone	2009-03-19
Italy	ROM455	Romagnola	16042, 173	15807	215	T3		Ajmone	2009-03-19
Italy	ROM456	Romagnola	16195	15807	215	T3		Ajmone	2009-03-19
Italy	ROM457	Romagnola	16057, 106, 169	15807	215	T3		Ajmone	2009-03-19
Italy	ROM458	Romagnola	169	15807	215	T3		Ajmone	2009-03-19
Italy	ROM459	Romagnola	16108, 169	15813	215	T3		Ajmone	2009-03-19
Italy	ROM460	Romagnola	16057C, 16135, 16185, 16255, 169	15813	215	T2		Ajmone	2009-03-19
Italy	ROM461	Romagnola	16057C, 16185, 16255, 169	15813	215	T2		Ajmone	2009-03-19
Italy	ROM462	Romagnola	15985, 16022	15813	215	T3		Ajmone	2009-03-19
Italy	ROM463	Romagnola	169	15813	215	T3		Ajmone	2009-03-19
Italy	ROM464	Romagnola	16095, 16195, 16231, 169	15813	215	T3		Ajmone	2009-03-19
Italy	ROM465	Romagnola	16108, 169	15807	215	T3		Ajmone	2009-03-19
Italy	ROM466	Romagnola	16050, 16056, 16302, 119, 166, 169	15807	215	T3		Ajmone	2009-03-19
Italy	ROM467	Romagnola	16083, 169	15807	215	T3		Ajmone	2009-03-19
Italy	ROM468	Romagnola	169	15807	215	T3		Ajmone	2009-03-19
Italy	ROM469	Romagnola	16042, 173	15807	215	T3		Ajmone	2009-03-19
Italy	ROM470	Romagnola	15985, 16022	15807	215	T3		Ajmone	2009-03-19
Italy	ROM471	Romagnola	16057C, 16135, 16185, 16255, 169	15807	215	T2		Ajmone	2009-02-02
Italy	ROM472	Romagnola	BRS	15807	215	T3		Ajmone	2009-02-02
Italy	ROM473	Romagnola	15952, 169	15807	215	T3		Ajmone	2009-02-02
Italy	ROM474	Romagnola	16042, 169, 173	15807	215	T3		Ajmone	2009-02-02
Italy	ROM475	Romagnola	15953G, 16112, 16255, 169, 243T	15807	363	Q	169, 243T, 587+C, 1457, 2536A, 2558, 3238, 3415T, 5501, 7918, 8318, 8370C, 8617, 9682C, 10717A, 10927, 11000, 11089, 11766, 12433, 12468, 12675, 12750, 13005, 13310C, 13506, 13620, 14036, 14108, 15134, 15953G, 16112, 16255	Ajmone	2009-02-02
Italy	ROM476	Romagnola	16113, 169	15807	215	T3		Ajmone	2009-02-02
Italy	ROM477	Romagnola	16042, 173	15807	215	T3		Ajmone	2009-02-02
Italy	ROM478	Romagnola	15818, 15900, 15951, 15953G, 15984T, 16057, 16076, 16084, 16085, 16121, 16122, 16127, 16135, 16137, 16200, 16200+A, 16231, 16248, 16250, 16264, 16301, 8, 24, 106, 166 , 221+C, 234+T, 249, 296, 300	15803	363	R	8, 24, 106, 166, 221+C, 234+T, 249, 296, 300, 587+C, 780, 893, 1599-1600d, 2042, 2536A, 2558, 2568, 2979, 3439, 3550, 3600, 4190, 4628, 4853, 4975, 5501, 5743, 5890, 6079, 6118, 6436, 6475, 6538, 6772, 6983, 7330, 7356, 7359, 7514, 8188, 8370C, 8494, 8520, 9005, 9176, 9659, 9682C, 9805, 9864, 9978, 10331, 10691G, 10984, 11000, 11134, 11200, 11392, 11419, 11749, 11755, 11842, 12045, 12234, 12468, …	Ajmone	2009-02-02
Italy	ROM479	Romagnola	16083, 169	15807	215	T3		Ajmone	2009-02-02
Italy	ROM480	Romagnola	16050, 16053, 16113, 16122, 16133, 16196, 16255, 169	15813	215	T1		Ajmone	2009-02-02
Italy	ROM481	Romagnola	169	15807	215	T3		Ajmone	2009-02-02
Italy	ROM482	Romagnola	16200, 169	15807	215	T3		Ajmone	2009-02-02
Italy	ROM483	Romagnola	16195	15807	215	T3		Ajmone	2009-02-02
Italy	ROM484	Romagnola	106	15807	215	T3		Ajmone	2009-02-02
Italy	ROM485	Romagnola	BRS	15813	215	T3		Ajmone	2009-06-05
Italy	ROM486	Romagnola	16113, 16200, 16301	15813	215	T3		Ajmone	2009-06-05
Italy	ROM487	Romagnola	169	15813	215	T3		Ajmone	2009-06-05
Italy	ROM488	Romagnola	15985, 16022	15813	215	T3		Ajmone	2009-06-05
Italy	ROM489	Romagnola	16231, 169	15813	215	T3		Ajmone	2009-06-05
Italy	ROM490	Romagnola	16050, 16056, 16302, 119, 166, 169	15813	215	T3		Ajmone	2009-06-05
Italy	ROM491	Romagnola	16057, 106, 169	15813	215	T3		Ajmone	2009-06-05
Italy	ROM492	Romagnola	16231, 178	15813	215	T3		Ajmone	2009-06-05
Italy	ROM493	Romagnola	BRS	15807	215	T3		Ajmone	2009-06-05
Italy	ROM494	Romagnola	16195	15807	215	T3		Ajmone	2009-06-05
Italy	ROM495	Romagnola	16050, 16056, 16302, 119, 166, 169	15807	215	T3		Ajmone	2009-06-05
Italy	ROM496	Romagnola	15952, 169	15807	215	T3		Ajmone	2009-06-05
Italy	ROM497	Romagnola	15838, 169	15807	215	T3		Ajmone	2009-06-05
Italy	ROM498	Romagnola	15818, 15846, 15900, 15951, 15953G, 16057, 16076, 16084, 16085 16121, 16122, 16127, 16135, 16137, 16200+A, 16231, 16248, 16250, 16264, 16301, 8, 106, 166, 173, 201, 215+T, 221+2C, 234+T, 249, 296, 300, (363+C?)	15803	363	R	8, 106, 166, 173, 201, 215+T, 221+2C, 234+T, 249, 296, 300, 587+C, 780, 893, 1599-1600d, 2042, 2536A, 2558, 2568, 2979, 3302, 3439, 3550, 3600, 4190, 4361, 4853, 5501, 5614, 5743, 5890, 5935, 6079, 6118, 6160, 6436, 6475, 6772, 6983, 7330, 7356, 7359, 7514, 7931, 8188, 8370C, 8494, 8767, 9005, 9176, 9480, 9659, 9682C, 9864, 9978, 10331, 10691G, 10927, 11000, 11134, 11392, 11419, 11755, 11842, 120…	Ajmone	2009-06-05
Italy	ROM499	Romagnola	16231, 178	15807	215	T3		Ajmone	2009-06-05
Italy	ROM500	Romagnola	169	15807	215	T3		Ajmone	2009-06-05
Italy	ROM501	Romagnola	16042, 16108, 173	15807	183	T3		Ajmone	2009-06-05
Italy	ROM502	Romagnola	16083, 169	15807	183	T3		Ajmone	2009-06-05
Italy	ROM503	Romagnola	16108, 169	15807	215	T3		Ajmone	2009-06-05
Italy	ROM504	Romagnola	16057, 106, 169	15807	183	T3		Ajmone	2009-06-05
Italy	ROM505	Romagnola	16195	15807	215	T3		Ajmone	2009-06-05
Italy	ROM506	Romagnola	16165, 16200, 16301, 169	15807	183	T3		Ajmone	2009-06-05
Italy	ROM507	Romagnola	16042, 16108, 173	15807	215	T3		Ajmone	2009-06-05
Italy	ROM508	Romagnola	15952, 169	15807	215	T3		Ajmone	2009-06-05
Italy	ROM509	Romagnola	16195	15803	215	T3		Ajmone	2009-06-05
Italy	ROM510	Romagnola	16133, 16139	15803	183	T3		Ajmone	2009-06-05
Italy	ROM511	Romagnola	16049, 16122, 166, 169	15803	183	T3		Ajmone	2009-06-05
Italy	ROM512	Romagnola	16139, 169	15803	183	T3		Ajmone	2009-06-05
Italy	ROM513	Romagnola	169	15803	183	T3		Ajmone	2009-06-05
Italy	ROM514	Romagnola	16042, 173	15803	183	T3		Ajmone	2009-06-05
Italy	ROM515	Romagnola	16042, 173	15803	215	T3		Ajmone	2009-06-05
Italy	ROM516	Romagnola	15952, 169	15803	215	T3		Ajmone	2009-06-05
Italy	ROM517	Romagnola	16110, 169	15803	215	T3		Ajmone	2009-06-05
Italy	ROM518	Romagnola	16147, 16260, 8, 24, 169	15803	215	T3		Ajmone	2009-06-05
Italy	ROM519	Romagnola	BRS	15803	215	T3		Ajmone	2009-06-05
Italy	ROM520	Romagnola	16050, 16113, 16255, 16302, 169	15803	215	T1		Ajmone	2009-06-05
Italy	ROM521	Romagnola	16200, 169	15803	215	T3		Ajmone	2009-06-05
Italy	ROM522	Romagnola	15985, 16022	15803	215	T3		Ajmone	2009-06-05
Italy	ROM523	Romagnola	16057C, 16110, 16135, 16185, 16231, 16255, 169	15823	215	T2		Ajmone	2009-06-05
Italy	ROM524	Romagnola	BRS	15813	215	T3		Ajmone	2009-06-05
Italy	ROM525	Romagnola	16119, 169	15813	215	T3		Ajmone	2009-06-05
Italy	ROM526	Romagnola	16057C, 16135, 16185, 16255, 169	15813	215	T2		Ajmone	2009-06-05
Italy	ROM527	Romagnola	169	15813	215	T3		Ajmone	2009-06-05
Italy	ROM528	Romagnola	169	15813	215	T3		Ajmone	2009-06-05
Italy	ROM529	Romagnola	169	15813	215	T3		Ajmone	2009-06-05
Italy	ROM530	Romagnola	16058, 16247	15813	215	T3		Ajmone	2009-06-05
Italy	ROM531	Romagnola	16139, 169	15813	215	T3		Ajmone	2009-06-05
Italy	ROM532	Romagnola	16195	15813	215	T3		Ajmone	2009-06-05
Italy	ROM533	Romagnola	16083, 169	15813	215	T3		Ajmone	2009-06-05
Italy	ROM534	Romagnola	15953G, 16112, 16255, 169, 243T	15803	363	Q	169, 243T, 587+C, 1457, 2536A, 2558, 3238, 3415T, 5501, 7918, 8318, 8370C, 8617, 9682C, 10717A, 10927, 11000, 11089, 11766, 12433, 12468, 12675, 12750, 13005, 13310C, 13506, 13620, 14036, 14108, 15134, 15953G, 16112, 16255	Ajmone	2009-06-05
Italy	ROM535	Romagnola	15955, 16122, 16135, 169	15813	215	T3		Ajmone	2009-06-05
Italy	ROM536	Romagnola	16057C, 16110, 16135, 16185, 16231, 16255, 169	15813	215	T2		Ajmone	2009-06-05
Italy	ROM537	Romagnola	15952, 169	15803	215	T3		Ajmone	2009-06-05
Italy	ROM538	Romagnola	16042, 173	15803	215	T3		Ajmone	2009-06-05
Italy	ROM539	Romagnola	15985, 16022	15803	215	T3		Ajmone	2009-06-05
Italy	ROM540	Romagnola	BRS	15803	215	T3		Ajmone	2009-06-05
Italy	ROM541	Romagnola	16108, 169	15803	215	T3		Ajmone	2009-06-05
Italy	ROM542	Romagnola	16050, 16113, 16255, 106, 169	15803	215	T1		Ajmone	2009-06-05
Italy	ROM543	Romagnola	15952, 169	15803	215	T3		Ajmone	2009-06-05
Italy	ROM544	Romagnola	16057, 106, 169	15803	215	T3		Ajmone	2009-06-05
Italy	ROM545	Romagnola	16195	15803	170	T3		Ajmone	2009-06-05
Italy	ROM546	Romagnola	16110, 16142, 169	15803	183	T3		Ajmone	2009-06-05
Italy	ROM547	Romagnola	169	15803	183	T3		Ajmone	2009-06-05
Italy	ROM548	Romagnola	15952, 169	15803	183	T3		Ajmone	2009-06-05
Italy	ROM549	Romagnola	169	15803	215	T3		Ajmone	2009-06-05
Italy	ROM550	Romagnola	15921, 15953G, 16255, 169	15803	363	Q	169, 587+C, 2536A, 2558, 3238, 3415T, 5501, 6436, 7918, 8318, 8370C, 9682C, 10717A, 10927, 11000, 11089, 12433, 12468, 12675, 12750, 13005, 13310C, 14036, 14108, 15134, 15156, 15627, 15921, 15953G, 16255	Ajmone	2009-06-05
Italy	ROM551	Romagnola	16057, 106, 169	15803	215	T3		Ajmone	2009-06-05
Italy	ROM552	Romagnola	16231, 178	15803	183	T3		Ajmone	2009-06-05
Italy	ROM553	Romagnola	15818, 15846, 15900, 15951, 15953G, 16057, 16076, 16084, 16085, 16121, 16122, 16127, 16135, 16137, 16200+A, 16231, 16248, 16250, 16264, 16301, 8, 106, 166, 173, 201, 215+T, 221+2C, 234+T, 249, 296, 300	15803	363	R	8, 106, 166, 173, 201, 215+T, 221+2C, 234+T, 249, 296, 300, 587+C, 780, 893, 1599-1600d, 2042, 2536A, 2558, 2568, 2979, 3302, 3439, 3550, 3600, 4190, 4361, 4853, 5501, 5614, 5743, 5890, 5935, 6079, 6118, 6160, 6436, 6475, 6772, 6983, 7330, 7356, 7359, 7514, 7931, 8188, 8370C, 8494, 8767, 9005, 9176, 9480, 9659, 9682C, 9864, 9978, 10331, 10691G, 10927, 11000, 11134, 11392, 11419, 11755, 11842, 120…	Ajmone	2009-06-05
Italy	ROM554	Romagnola	16050, 16056, 16302, 119, 166, 169	15803	215	T3		Ajmone	2009-06-05
Italy	ROM555	Romagnola	15952, 169	15803	215	T3		Ajmone	2009-06-05
Italy	ROM556	Romagnola	16057, 106, 169	15803	215	T3		Ajmone	2009-06-05
Italy	ROM557	Romagnola	16057C, 16135, 16185, 16255, 169	15803	170	T2		Ajmone	2009-06-05
Italy	ROM558	Romagnola	16050, 16113, 16255, 16302, 169	15803	215	T1		Ajmone	2009-06-05
Italy	ROM559	Romagnola	16050, 16056, 16302, 119, 166, 169	15803	215	T3		Ajmone	2009-06-05
Italy	ROM560	Romagnola	16195	15803	215	T3		Ajmone	2009-06-05
Italy	ROM561	Romagnola	15818, 15846, 15900, 15951, 15953G, 16057, 16076, 16084, 16085, 16121, 16122, 16127, 16135, 16137, 16200+A, 16231, 16248, 16250, 16264, 16301, 8, 106, 166, 173, 201, 215+T, 221+2C, 234+T, 249, 296, 300	15803	363	R	8, 106, 166, 173, 201, 215+T, 221+2C, 234+T, 249, 296, 300, 587+C, 780, 893, 1599-1600d, 2042, 2536A, 2558, 2568, 2979, 3302, 3439, 3550, 3600, 4190, 4361, 4853, 5501, 5614, 5743, 5890, 5935, 6079, 6118, 6160, 6436, 6475, 6772, 6983, 7330, 7356, 7359, 7514, 7931, 8188, 8370C, 8494, 8767, 9005, 9176, 9480, 9659, 9682C, 9864, 9978, 10331, 10691G, 10927, 11000, 11134, 11392, 11419, 11755, 11842, 120…	Ajmone	2009-06-05
Italy	ROM562	Romagnola	16068, 16164, 16247, 169, 173	15803	215	T3		Ajmone	2009-06-05
Italy	ROM563	Romagnola	16083, 169	15803	215	T3		Ajmone	2009-06-05
Italy	ROM564	Romagnola	16042, 16231	15803	215	T3		Ajmone	2009-06-05
Italy	ROM576	Romagnola	16057C, 16110, 16135, 16185, 16231, 16255, 169	15803	215	T2		Ajmone	2009-06-05
Italy	ROM577	Romagnola	16042, 173	15803	215	T3		Ajmone	2009-06-05
Italy	ROM578	Romagnola	15985, 16022	15803	215	T3		Ajmone	2009-06-05
Italy	ROM579	Romagnola	16050, 16056, 16302, 119, 166, 169	15803	215	T3		Ajmone	2009-06-05
Italy	ROM580	Romagnola	BRS	15803	215	T3		Ajmone	2009-06-05
Italy	ROM581	Romagnola	16109, 169	15803	215	T3		Ajmone	2009-06-05
Italy	ROM582	Romagnola	16058, 16122, 16137, 16229, 169	15807	215	T3		Ajmone	2009-06-05
Italy	ROM583	Romagnola	16083, 169	15807	215	T3		Ajmone	2009-06-05
Italy	ROM584	Romagnola	15818, 15846, 15900, 15951, 15953G, 16057, 16076, 16084, 16085, 16121, 16122, 16127, 16135, 16137, 16200+A, 16231, 16248, 16250, 16264, 16301, 8, 106, 166, 173, 201, 215+T, 221+2C, 234+T, 249, 296, 300	15803	363	R	8, 106, 166, 173, 201, 215+T, 221+2C, 234+T, 249, 296, 300, 587+C, 780, 893, 1599-1600d, 2042, 2536A, 2558, 2568, 2979, 3302, 3439, 3550, 3600, 4190, 4361, 4853, 5501, 5614, 5743, 5890, 5935, 6079, 6118, 6160, 6436, 6475, 6772, 6983, 7330, 7356, 7359, 7514, 7931, 8188, 8370C, 8494, 8767, 9005, 9176, 9480, 9659, 9682C, 9864, 9978, 10331, 10691G, 10927, 11000, 11134, 11392, 11419, 11755, 11842, 120…	Ajmone	2009-06-05
Italy	ROM585	Romagnola	16195	15807	215	T3		Ajmone	2009-06-05
Italy	ROM586	Romagnola	16083, 169	15803	215	T3		Ajmone	2009-06-22
Italy	ROM587	Romagnola	16057, 16232, 169	15803	215	T3		Ajmone	2009-06-22
Italy	ROM588	Romagnola	169	15803	215	T3		Ajmone	2009-06-22
Italy	ROM589	Romagnola	16057, 106, 169	15803	215	T3		Ajmone	2009-06-22
Italy	ROM590	Romagnola	15953G, 16112, 16255, 169, 243T	15803	363	Q	169, 243T, 587+C, 1457, 2536A, 2558, 3238, 3415T, 5501, 7918, 8318, 8370C, 8617, 9682C, 10717A, 10927, 11000, 11089, 11766, 12433, 12468, 12675, 12750, 13005, 13310C, 13506, 13620, 14036, 14108, 15134, 15953G, 16112, 16255	Ajmone	2009-06-22
Italy	ROM591	Romagnola	15952, 169	15803	215	T3		Ajmone	2009-06-22
Italy	ROM592	Romagnola	16119	15803	215	T3		Ajmone	2009-06-22
Italy	ROM593	Romagnola	16057C, 16135, 16185, 16255, 169	15803	215	T2		Ajmone	2009-06-22
Italy	ROM594	Romagnola	169	15803	215	T3		Ajmone	2009-06-22
Italy	ROM596	Romagnola	16108, 169	15803	215	T3		Ajmone	2009-06-22
Italy	ROM597	Romagnola	16083, 169	15803	215	T3		Ajmone	2009-06-22
Italy	ROM598	Romagnola	16042, 173	15803	215	T3		Ajmone	2009-06-22
Italy	ROM599	Romagnola	16147, 16260, 8, 24, 169	15803	215	T3		Ajmone	2009-06-22
Italy	ROM600	Romagnola	15818, 15846, 15900, 15951, 15953G, 16057, 16076, 16084, 16085, 16121, 16122, 16127, 16135, 16137, 16200+A, 16231, 16248, 16250, 16264, 16301, 8, 106, 166, 173, 201, 215+T, 221+2C, 234+T, 249, 296, 300	15803	363	R	8, 106, 166, 173, 201, 215+T, 221+2C, 234+T, 249, 296, 300, 587+C, 780, 893, 1599-1600d, 2042, 2536A, 2558, 2568, 2979, 3302, 3439, 3550, 3600, 4190, 4361, 4853, 5501, 5614, 5743, 5890, 5935, 6079, 6118, 6160, 6436, 6475, 6772, 6983, 7330, 7356, 7359, 7514, 7931, 8188, 8370C, 8494, 8767, 9005, 9176, 9480, 9659, 9682C, 9864, 9978, 10331, 10691G, 10927, 11000, 11134, 11392, 11419, 11755, 11842, 120…	Ajmone	2009-06-22
Italy	ROM601	Romagnola	BRS	15803	215	T3		Ajmone	2009-06-22
Italy	ROM602	Romagnola	15952, 169	15803	215	T3		Ajmone	2009-06-22
Italy	ROM603	Romagnola	16248, 106, 166, 169	15803	215	T3		Ajmone	2009-06-22
Italy	ROM604	Romagnola	16050, 16113, 16255, 106, 169	15803	215	T1		Ajmone	2009-06-22
Italy	ROM605	Romagnola	16050, 16113, 16255, 16302, 169	15803	215	T1		Ajmone	2009-06-22
Italy	ROM606	Romagnola	16126, 169	15817	215	T3		Ajmone	2009-06-22
Italy	ROM607	Romagnola	16022	15803	215	T3		Ajmone	2009-06-22
Italy	ROM608	Romagnola	16113, 16200, 16301	15803	215	T3		Ajmone	2009-06-22
Italy	ROM609	Romagnola	16139, 169	15803	215	T3		Ajmone	2009-06-22
Italy	ROM610	Romagnola	16050, 16113, 16255, 16302, 169	15803	215	T1		Ajmone	2009-06-22
Italy	ROM611	Romagnola	16022, 169, 173	15803	215	T3		Ajmone	2009-06-22
Italy	ROM612	Romagnola	BRS	15803	215	T3		Ajmone	2009-07-14
Italy	ROM613	Romagnola	15952, 169	15803	215	T3		Ajmone	2009-07-14
Italy	ROM614	Romagnola	16057C, 16135, 16185, 16255, 169	15803	215	T2		Ajmone	2009-07-14
Italy	ROM615	Romagnola	15985, 16022	15803	215	T3		Ajmone	2009-07-14
Italy	ROM616	Romagnola	15964, 16057C, 16058, 16185, 16255, 16301, 57, 169	15803	215	T2		Ajmone	2009-07-14
Italy	ROM617	Romagnola	16108, 169	15803	215	T3		Ajmone	2009-07-14
Italy	ROM618	Romagnola	16109, 169	15803	215	T3		Ajmone	2009-07-14
Italy	ROM619	Romagnola	16083, 169	15803	215	T3		Ajmone	2009-07-14
Italy	ROM620	Romagnola	16232, 16296, 16301, 169	15803	215	T3		Ajmone	2009-07-14
Italy	ROM621	Romagnola	16200, 169	15803	215	T3		Ajmone	2009-07-14
Italy	ROM622	Romagnola	16042, 173	15803	215	T3		Ajmone	2009-07-14
Italy	ROM623	Romagnola	BRS	15803	215	T3		Ajmone	2009-07-14
Italy	ROM624	Romagnola	16108, 169	15803	215	T3		Ajmone	2009-07-14
Italy	ROM625	Romagnola	15985, 16022	15803	215	T3		Ajmone	2009-07-14
Italy	ROM626	Romagnola	15985, 16022	15803	215	T3		Ajmone	2009-07-14
Italy	ROM627	Romagnola	BRS	15803	215	T3		Ajmone	2009-07-14
Italy	ROM628	Romagnola	16057, 16232, 169	15803	215	T3		Ajmone	2009-07-14
Italy	ROM629	Romagnola	16195	15803	215	T3		Ajmone	2009-07-14
Italy	ROM630	Romagnola	15964, 16057C, 16058, 16185, 16255, 16301, 57, 169	15803	215	T2		Ajmone	2009-07-14
Italy	ROM631	Romagnola	169	15803	215	T3		Ajmone	2009-07-14
Italy	ROM632	Romagnola	16195	15803	215	T3		Ajmone	2009-07-14
Italy	CH1	Savoiarda	16069, 169	15803	215	T3		Chierico (March 2008)	2008-04-08
Italy	CH2	Savoiarda	16057, 169	15803	215	T3		Chierico (March 2008)	2008-04-01
Switzerland	30F	Simmental	15949, 16301	15803	215	T3		Ferretti	2008-02-18
Switzerland	6F	Simmental	16022, 16057, 106	15803	215	T3		Ferretti	2008-02-18
Switzerland	16F	Simmental	16042, 16099, 16301	15803	215	T3		Ferretti	2008-02-18
Switzerland	29F	Simmental	16042, 16099, 16301	15803	215	T3		Ferretti	2008-02-18
Switzerland	2F	Simmental	16042, 173 , 232	15803	215	T3		Ferretti	2008-02-18
Switzerland	23F	Simmental	16135, 169	15803	215	T3		Ferretti	2008-02-18
Switzerland	33YF	Simmental	16135, 169, 177	15803	215	T3		Ferretti	2008-02-18
Switzerland	22YF	Simmental	169, 177	15803	215	T3		Ferretti	2008-02-18
Sweden	SRP1	Swedish Red Polled	8, 169	15803	215	T3		Ajmone-Lenstra May2010	2010-06-01
Sweden	SRP2	Swedish Red Polled	8, 169	15803	215	T3		Ajmone-Lenstra May2010	2010-06-01
Sweden	SRP3	Swedish Red Polled	16139, 16195, 169	15803	215	T3		Ajmone-Lenstra May2010	2010-06-01
Sweden	SRP4	Swedish Red Polled	16057, 16200	15803	215	T3		Ajmone-Lenstra May2010	2010-06-01
Sweden	SRP5	Swedish Red Polled	16119, 169	15803	215	T3		Ajmone-Lenstra May2010	2010-06-01
Sweden	SRP6	Swedish Red Polled	16119, 169	15803	215	T3		Ajmone-Lenstra May2010	2010-06-01
Sweden	SRP7	Swedish Red Polled	16139, 16195, 169	15803	215	T3		Ajmone-Lenstra May2010	2010-06-01
Sweden	SRP8	Swedish Red Polled	16139, 16195, 169	15803	215	T3		Ajmone-Lenstra May2010	2010-06-01
Sweden	SRP9	Swedish Red Polled	16139, 16195, 169	15803	215	T3		Ajmone-Lenstra May2010	2010-06-01
Sweden	SRP10	Swedish Red Polled	16057C, 16135, 16185, 16255, 169	15803	215	T2		Ajmone-Lenstra May2010	2010-06-01
Switzerland	13F	Simmental	BRS	15803	215	T3		Ferretti	2008-02-18
Switzerland	19F	Swiss Brown	173	15803	215	T3		Ferretti	2008-02-18
Norway	TEL15	Telemark	BRS	15803	215	T3		Ajmone-Lenstra May2010	2010-06-01
Norway	TEL17	Telemark	BRS	15803	215	T3		Ajmone-Lenstra May2010	2010-06-01
Norway	TEL18	Telemark	BRS	15803	215	T3		Ajmone-Lenstra May2010	2010-06-01
Norway	TEL24	Telemark	15878	15803	215	T3		Ajmone-Lenstra May2010	2010-06-01
Norway	TEL27	Telemark	15878	15803	215	T3		Ajmone-Lenstra May2010	2010-06-01
Unknown	9	Unknown	16042	15803	215	T3		Ferretti	2008-02-14
Unknown	42	Unknown	16022, 169	15803	215	T3		Ferretti	2008-02-14
Unknown	57	Unknown	16122,16232,16250,16295,106,169	15803	215	T3		Ferretti	2008-02-14
Unknown	59	Unknown	16197, 169	15803	215	T3		Ferretti	2008-02-14
Unknown	61	Unknown	15922, 16016	15803	81	T3		Ferretti	2008-02-14
Unknown	63	Unknown	16232, 169	15803	215	T3		Ferretti	2008-02-18
Unknown	88	Unknown	16195	15803	80	T3		Ferretti	2008-02-14
Unknown	93	Unknown	16062	15803	215	T3		Ferretti	2008-02-14
Italy	95	Unknown	16074, 16250	15803	147	T3		Ferretti	2008-02-18
Unknown	117	Unknown	16012,16022,169	15803	215	T3		Ferretti	2008-02-14
Unknown	118	Unknown	BRS	15803	215	T3		Ferretti	2008-02-14
Unknown	119	Unknown	169	15803	215	T3		Ferretti	2008-02-14
Unknown	128	Unknown	169	15803	215	T3		Ferretti	2008-02-14
Unknown	135	Unknown	16231, 169	15803	215	T3		Ferretti	2008-02-14
Unknown	155	Unknown	16069, 169	15803	215	T3		Ferretti	2008-02-14
Unknown	164	Unknown	16164, 169	15803	215	T3		Ferretti	2008-02-14
Unknown	175	Unknown	15985,16138, 169	15803	215	T3		Ferretti	2008-02-14
Unknown	180	Unknown	16247	15803	215	T3		Ferretti	2008-02-14
Unknown	199	Unknown	15825	15803	215	T3		Ferretti	2008-02-14
Unknown	201	Unknown	BRS	15803	148	T3		Ferretti	2008-02-18
Unknown	205	Unknown	16062, 16108, 16302	15803	215	T3		Ferretti	2008-02-14
Unknown	225	Unknown	16057, 169, 173	15803	215	T3		Ferretti	2008-02-14
Unknown	255	Unknown	16139,16154,173	15803	215	T3		Ferretti	2008-02-14
Unknown	268	Unknown	15943, 16057C, 16185, 16255, 16302, 169, 173	15803	215	T2	169, 173, 587+C, 2536A, 6202, 6742, 7406, 9682C, 10278, 10708, 13310C, 13632, 15943, 16057C, 16185, 16255, 16302	Ferretti	2008-02-18
Unknown	312	Unknown	16247, 169	15803	215	T3		Ferretti	2008-02-14
Unknown	7GD	Unknown	16086, 169	15803	215	T3		Ferretti	2008-02-14
Unknown	8GD	Unknown	BRS	15803	215	T3		Ferretti	2008-02-14
Unknown	9GD	Unknown	16127,16232,16302, 169	15803	215	T3		Ferretti	2008-02-14
Unknown	13GD	Unknown	16316, 163	15803	215	T3		Ferretti	2008-02-14
Unknown	14GD	Unknown	16085, 169	15803	215	T3		Ferretti	2008-02-14
Unknown	16GD	Unknown	16074, 169	15803	215	T3		Ferretti	2008-02-14
Unknown	19GD	Unknown	16260, 169	15803	215	T3		Ferretti	2008-02-14
Italy	BOV1	Unknown	16147, 16260, 169	15796	215	T3		Ferretti	2008-01-28
Italy	BOV2	Unknown	BRS	15807	215	T3		Ferretti	2008-05-04
Italy	BOV5	Unknown	16301	15804	215	T3		Ferretti	2008-01-28
Italy	BOV8	Unknown	16301	15804	215	T3		Ferretti	2008-01-28
Italy	BOV9	Unknown	16301	15804	215	T3		Ferretti	2008-01-28
Italy	BOV12	Unknown	BRS	15803	215	T3		Ferretti	2008-05-04
Italy	BOV13	Unknown	15960, 16264, 16301	15803	215	T3		Ferretti	2008-05-04
Italy	BOV14	Unknown	169	15796	215	T3		Ferretti	2008-01-28
Italy	BOV15	Unknown	BRS	15805	215	T3		Ferretti	2008-05-04
Italy	BOV16	Unknown	16057C, 16185, 16255, 169, 177	15796	215	T2	169, 177, 587+C, 2536A, 4167, 5701, 6202, 6742, 7285, 9682C, 10708, 13310C, 16057C, 16185, 16255	Ferretti	2008-01-28
Italy	BOV19	Unknown	16301	15796	215	T3		Ferretti	2008-01-28
Italy	BOV20	Unknown	BRS	15803	215	T3		Ferretti	2008-01-28
Italy	BOV21	Unknown	16301	15803	215	T3		Ferretti	2008-05-04
Italy	BOV22	Unknown	16301, 169	15803	202	T3		Ferretti	2008-05-04
Italy	BOV23	Unknown	15883, 15920, 16074, 169	15805	215	T3		Ferretti	2008-01-28
Italy	BOV24	Unknown	15960, 16264	15803	215	T3		Ferretti	2008-01-28
Italy	BOV25	Unknown	16301	15803	215	T3		Ferretti	2008-01-28
Italy	BOV26	Unknown	169	15803	215	T3		Ferretti	2008-01-28
Italy	BOV29	Unknown	169	15803	215	T3		Ferretti	2008-01-28
Italy	BOV32	Unknown	16301	15803	215	T3		Ferretti	2008-01-28
Italy	BOV34	Unknown	16057C, 16185, 16255, 169, 177	15803	215	T2		Ferretti	2008-01-28
Italy	BOV35	Unknown	BRS	15803	215	T3		Ferretti	2008-05-04
Italy	BOV49	Unknown	16069, 169	15804	215	T3		Ferretti	2008-01-28
Italy	BOV50	Unknown	15883, 15920, 16074, 169	15804	215	T3		Ferretti	2008-01-28
Italy	CH9	Unknown	16200, 16301	15803	215	T3		Chierico (March 2008)	2008-04-01
Italy	CH3	Valdostana	16057, 106, 169	15803	215	T3		Chierico	2008-04-01
Italy	CH26	Valdostana	169	15808	215	T3		Chierico	2008-04-06
Italy	VPR6	Valdostana Pezzata Rossa	16057C, 16058, 16125, 16185, 16255, 169	15803	215	T2		Ajmone	2009-04-09
Italy	VPR1	Valdostana Pezzata Rossa	169	15803	215	T3		Ajmone	2009-04-09
Italy	VPR2	Valdostana Pezzata Rossa	15882, 16197, 16255, 163	15817	215	T5	163, 221+C, 587+C, 2536A, 4252, 8024, 9089, 9232, 9682C, 10879, 12981, 13005, 13310C, 15882, 16197, 16255	Ajmone	2009-04-22
Italy	VPR3	Valdostana Pezzata Rossa	169	15803	215	T3		Ajmone	2009-04-09
Italy	VPR4	Valdostana Pezzata Rossa	16122, 169	15803	215	T3		Ajmone	2009-04-09
Italy	VPR5	Valdostana Pezzata Rossa	16231, 169	15803	215	T3		Ajmone	2009-04-09
Italy	VPR7	Valdostana Pezzata Rossa	15873, 15964, 16054T, 16110, 16301	15803	114	T3		Ajmone	2009-04-09
Italy	VPR8	Valdostana Pezzata Rossa	16050, 16058, 106, 169	15813	215	T3		Ajmone	2009-04-09
Italy	VPR9	Valdostana Pezzata Rossa	16026, 16204, 169	15813	215	T3		Ajmone	2009-04-09
Italy	VPR10	Valdostana Pezzata Rossa	15852+A, 16050, 16058, 106, 169	15813	215	T3		Ajmone	2009-04-09
Italy	VPR11	Valdostana Pezzata Rossa	16109, 106, 169	15813	215	T3		Ajmone	2009-04-09
Italy	VPR12	Valdostana Pezzata Rossa	16109, 106, 169	15813	215	T3		Ajmone	2009-04-09
Italy	VPR13	Valdostana Pezzata Rossa	16231, 169	15813	215	T3		Ajmone	2009-04-09
Italy	VPR14	Valdostana Pezzata Rossa	16122, 169	15813	215	T3		Ajmone	2009-04-09
Italy	VPR15	Valdostana Pezzata Rossa	16200	15813	215	T3		Ajmone	2009-04-09
Italy	VPR16	Valdostana Pezzata Rossa	16057, 16250	15813	215	T3		Ajmone	2009-04-09
Italy	VPR17	Valdostana Pezzata Rossa	15882, 16197, 16255, 163	15813	215	T5	163, 221+C, 587+C, 2536A, 4252, 8024, 9089, 9232, 9682C, 10879, 11407, 12981, 13005, 13310C, 15882, 16197, 16255	Ajmone	2009-04-09
Italy	VPR18	Valdostana Pezzata Rossa	16092, 169	15813	215	T3		Ajmone	2009-04-09
Italy	VPR19	Valdostana Pezzata Rossa	16119	15813	215	T3		Ajmone	2009-04-09
Italy	VPR20	Valdostana Pezzata Rossa	16122, 169	15807	215	T3		Ajmone	2009-04-09
Italy	VPR21	Valdostana Pezzata Rossa	15882, 16197, 16255, 163	15807	215	T5	163, 221+C, 587+C, 2536A, 4252, 8024, 9089, 9232, 9682C, 10879, 11407, 12981, 13005, 13310C, 15882, 16197, 16255	Ajmone	2009-04-09
Italy	VPR22	Valdostana Pezzata Rossa	BRS	15807	215	T3		Ajmone	2009-04-09
Italy	VPR23	Valdostana Pezzata Rossa	15882, 16197, 16255, 163	15807	215	T5	163, 221+C, 587+C, 2536A, 4252, 8024, 9089, 9232, 9682C, 10861, 10879, 12981, 13005, 13310C, 15882, 16197, 16255	Ajmone	2009-04-09
Italy	VPR24	Valdostana Pezzata Rossa	15960, 16058, 169	15807	215	T3		Ajmone	2009-04-09
Italy	VPR25	Valdostana Pezzata Rossa	16122, 169	15807	175	T3		Ajmone	2009-04-09
Italy	VPR26	Valdostana Pezzata Rossa	16200	15807	199	T3		Ajmone	2009-04-09
Italy	VPR27	Valdostana Pezzata Rossa	16042, 82, 173	15807	175	T3		Ajmone	2009-04-09
Italy	VPR28	Valdostana Pezzata Rossa	16084, 119, 169	15807	199	T3		Ajmone	2009-04-22
Italy	VPR29	Valdostana Pezzata Rossa	15882, 16197, 16255, 163	15817	215	T5		Ajmone	2009-04-22
Italy	VPR30	Valdostana Pezzata Rossa	16200	15830	215	T3		Ajmone	2009-04-22
Italy	VPR31	Valdostana Pezzata Rossa	16200	15813	215	T3		Ajmone	2009-04-22
Italy	VPR32	Valdostana Pezzata Rossa	16200	15813	215	T3		Ajmone	2009-05-06
Italy	VPR33	Valdostana Pezzata Rossa	15882, 16197, 16255, 163	15817	215	T5		Ajmone	2009-04-22
Italy	VPR34	Valdostana Pezzata Rossa	16042, 173	15813	215	T3		Ajmone	2009-04-22
Italy	VPR35	Valdostana Pezzata Rossa	16084, 16195	15830	215	T3		Ajmone	2009-04-22
Italy	VPR36	Valdostana Pezzata Rossa	16117, 16301, 169	15813	215	T3		Ajmone	2009-04-22
Italy	VPR37	Valdostana Pezzata Rossa	16042, 173	15813	215	T3		Ajmone	2009-04-22
Italy	VPR38	Valdostana Pezzata Rossa	16117, 16301, 169	15813	215	T3		Ajmone	2009-04-22
Italy	VPR39	Valdostana Pezzata Rossa	16068, 16137, 8, 169	15813	215	T3		Ajmone	2009-05-06
Italy	VPR40	Valdostana Pezzata Rossa	16117, 16301, 169	15813	215	T3		Ajmone	2009-05-06
Italy	VPR41	Valdostana Pezzata Rossa	16084, 16195, 16260	15813	215	T3		Ajmone	2009-04-22
Italy	VPR42	Valdostana Pezzata Rossa	16117, 16301, 169	15813	215	T3		Ajmone	2009-05-06
Italy	VPR43	Valdostana Pezzata Rossa	16231, 169	15813	215	T3		Ajmone	2009-04-22
Italy	VPR49	Valdostana Pezzata Rossa	16109, 16138	15813	215	T3		Ajmone	2009-04-22
Italy	VPR50	Valdostana Pezzata Rossa	169	15813	215	T3		Ajmone	2009-04-22
Italy	VPR51	Valdostana Pezzata Rossa	15882, 16197, 16255, 163	15807	215	T5		Ajmone	2009-04-22
Italy	VPR52	Valdostana Pezzata Rossa	169	15813	215	T3		Ajmone	2009-04-22
Italy	VPR53	Valdostana Pezzata Rossa	169	15830	215	T3		Ajmone	2009-04-22
Italy	VPR55	Valdostana Pezzata Rossa	169	15813	215	T3		Ajmone	2009-04-22
Italy	VPR57	Valdostana Pezzata Rossa	169	15827	215	T3		Ajmone	2009-04-22
Norway	VPO7	Vestland Red Polled	16200, 106	15803	215	T3		Ajmone-Lenstra May2010	2010-06-01
Norway	VPO10	Vestland Red Polled	16200, 106	15803	215	T3		Ajmone-Lenstra May2010	2010-06-01
Norway	VPO11	Vestland Red Polled	16016, 169	15803	215	T3		Ajmone-Lenstra May2010	2010-06-01
Norway	VPO15	Vestland Red Polled	169	15803	215	T3		Ajmone-Lenstra May2010	2010-06-01
Norway	VPO17	Vestland Red Polled	16004, 16108, 16110, 169	15803	215	T3		Ajmone-Lenstra May2010	2010-06-01
Bulgary	BG1	Bulgarian Grey	16092, 169	15807	215	T3		Bulgaria (Semino)	2010-03-01
Bulgary	BG2	Bulgarian Grey	16200, 16232, 169	15823	215	T3		Bulgaria (Semino)	2010-02-16
Bulgary	BG3	Bulgarian Grey	16074, 169	15807	215	T3		Bulgaria (Semino)	2010-03-01
Bulgary	BG4	Bulgarian Grey	16057C, 16131, 16185, 16255, 173	15823	215	T2		Bulgaria (Semino)	2010-02-16
Bulgary	BG5	Bulgarian Grey	16074, 169	15823	215	T3		Bulgaria (Semino)	2010-02-16
Bulgary	BG6	Bulgarian Grey	16057C, 16131, 16185, 16255, 173	15807	215	T2		Bulgaria (Semino)	2010-03-01
Bulgary	BG7	Bulgarian Grey	16092, 169	15807	215	T3		Bulgaria (Semino)	2010-02-16
Bulgary	BG8	Bulgarian Grey	16200, 16232, 169	15807	215	T3		Bulgaria (Semino)	2010-03-01
Bulgary	BG9	Bulgarian Grey	16092, 169	15807	215	T3		Bulgaria (Semino)	2010-03-01
Bulgary	BG10	Bulgarian Grey	16074, 169	15807	215	T3		Bulgaria (Semino)	2010-03-01
Bulgary	BG11	Bulgarian Grey	16249, 169	15807	215	T3		Bulgaria (Semino)	2010-03-01
Bulgary	BG12	Bulgarian Grey	16092, 169	15807	215	T3		Bulgaria (Semino)	2010-03-01
Bulgary	BG13	Bulgarian Grey	169	15820	215	T3		Bulgaria (Semino)	2010-02-16
Bulgary	BG14	Bulgarian Grey	BRS	15807	215	T3		Bulgaria (Semino)	2010-03-01
Bulgary	BG15	Bulgarian Grey	16092, 169	15803	215	T3		Bulgaria (Semino)	2010-06-01
Bulgary	BG16	Bulgarian Grey	16249, 169	15807	215	T3		Bulgaria (Semino)	2010-03-01
Bulgary	BG17	Bulgarian Grey	16200, 16232, 169	15820	215	T3		Bulgaria (Semino)	2010-02-16
Bulgary	BG18	Bulgarian Grey	16074, 169	15813	215	T3		Bulgaria (Semino)	18-02-1010
Bulgary	BG19	Bulgarian Grey	16057C, 16131, 16185, 16255, 173	15807	215	T2		Bulgaria (Semino)	2010-03-01
Bulgary	BG20	Bulgarian Grey	16057C, 16131, 16185, 16255, 173	15807	215	T2		Bulgaria (Semino)	2010-03-01
Bulgary	BG21	Bulgarian Grey	16084, 16085, 16200	15807	215	T3		Bulgaria (Semino)	2010-03-01
Bulgary	BG22	Bulgarian Grey	16092, 169	15807	215	T3		Bulgaria (Semino)	2010-03-01
Bulgary	BG23	Bulgarian Grey	16092, 169	15813	215	T3		Bulgaria (Semino)	18-02-1010
Bulgary	BG24	Bulgarian Grey	16249, 169	15807	215	T3		Bulgaria (Semino)	2010-03-01
Bulgary	BG25	Bulgarian Grey	16084, 16085, 16200	15807	215	T3		Bulgaria (Semino)	2010-03-01
Bulgary	BG26	Bulgarian Grey	16057C, 16131, 16185, 16255, 173	15807	215	T2		Bulgaria (Semino)	2010-03-01
Bulgary	BG27	Bulgarian Grey	16074, 169	15807	215	T3		Bulgaria (Semino)	2010-03-01
Bulgary	BG28	Bulgarian Grey	16057C, 16131, 16185, 16255, 173	15807	215	T2		Bulgaria (Semino)	2010-03-01
Bulgary	BG29	Bulgarian Grey	16084, 16085, 16200	15807	215	T3		Bulgaria (Semino)	2010-03-01
Bulgary	BG30	Bulgarian Grey	16057C, 16131, 16185, 16255, 173	15807	215	T2		Bulgaria (Semino)	2010-03-01
Italy	L6	Maremmana	16057, 16074, 16200, 169	15803	215	T3		Ajmone (12 Feb 2008)	2008-03-02

## Sheet: mod np from-to senza Q-R
Country	Subject	Breed	Control-region	from np	to np	Clade
Italy	NA1	Agerolese	169	15823	215	T3
Italy	NA2	Agerolese	169	15823	215	T3
Italy	NA3	Agerolese	169	15823	215	T3
Italy	NA4	Agerolese	106	15823	215	T3
Italy	NA5	Agerolese	16048T, 106, 169	15823	215	T3
Italy	NA6	Agerolese	16101	15823	215	T3
Italy	NA7	Agerolese	16133, 16164, 169	15823	215	T3
Italy	NA8	Agerolese	16255, 169	15823	215	T1'2'3'
Italy	NA9	Agerolese	16042, 16231	15823	215	T3
Italy	NA10	Agerolese	16135, 16250	15823	215	T3
Italy	NA11	Agerolese	16042, 16231	15823	215	T3
Italy	NA12	Agerolese	169	15823	215	T3
Italy	NA13	Agerolese	169	15823	215	T3
Italy	PER1	Agerolese	16074, 169	15823	215	T3
Italy	PER2	Agerolese	169, 173	15823	215	T3
Italy	PER3	Agerolese	16074, 169	15823	215	T3
Italy	PER4	Agerolese	169	15823	215	T3
Italy	PER5	Agerolese	16050, 16113, 16119, 16167, 16255, 169	15823	215	T1
Italy	PER6	Agerolese	16260	15823	215	T3
Italy	PER7	Agerolese	16074, 169	15823	215	T3
Italy	PER8	Agerolese	16122, 169	15823	215	T3
Italy	PER9	Agerolese	16051, 8, 169	15823	10	T3
Italy	PER10	Agerolese	16016, 16050, 16113, 16255, 169	15823	215	T1
Italy	PER13	Agerolese	16185	15823	215	T3
Italy	PER14	Agerolese	173	15823	215	T3
Italy	PER15	Agerolese	16084	15823	215	T3
Italy	PER16	Agerolese	16052, 16074, 16231, 169	15823	215	T3
Italy	PER17	Agerolese	16050, 16113, 16255, 169	15823	215	T1
Italy	PER18	Agerolese	16084	15823	215	T3
Italy	PER19	Agerolese	16185	15823	215	T3
Italy	PER20	Agerolese	16050, 16113, 16255, 169	15823	215	T1
Italy	PER21	Agerolese	16185	15823	215	T3
Italy	CH13	Bianca Val Padana	16200	15823	215	T3
Italy	CH14	Bianca Val Padana	16200	15823	215	T3
Italy	CH15	Bianca Val Padana	8	15823	215	T3
Italy	CH16	Bianca Val Padana	16200	15823	215	T3
Norway	BTR11	Blacksided Trondheim	16231, 203	15823	215	T3
Norway	BTR13	Blacksided Trondheim	16022, 16074, 16250	15823	215	T3
Norway	BTR19	Blacksided Trondheim	16022, 16074, 16250	15823	215	T3
Norway	BTR22	Blacksided Trondheim	16022, 16074, 16250	15823	215	T3
Norway	BTR29	Blacksided Trondheim	16231, 203	15823	215	T3
Italy	1/10TO	Brown	169	15823	215	T3
Italy	1/8TO	Brown	16085, 169	15823	215	T3
Italy	BS3	Brown	16302, 169	15823	215	T3
Italy	BS7	Brown	16247, 169	15823	215	T3
Italy	BS11	Brown	169	15823	215	T3
Italy	CH28	Burlina	BRS	15823	215	T3
Italy	CAB4	Cabannina	15956, 16229, 169, 170	15823	195	T3
Italy	CAB5	Cabannina	15956, 16229, 169, 170	15823	215	T3
Italy	CAB8	Cabannina	16074, 16255, 169	15823	215	T1'2'3'
Italy	CAB11	Cabannina	15956, 16229, 170	15823	215	T3
Italy	CAB12	Cabannina	169	15823	215	T3
Italy	CAB13	Cabannina	169	15823	215	T3
Italy	CAB14	Cabannina	169	15823	215	T3
Italy	CAB15	Cabannina	16057, 169	15823	215	T3
Italy	CAB16	Cabannina	BRS	15823	215	T3
Italy	CAB17	Cabannina	BRS	15823	215	T3
Italy	CAB18	Cabannina	169	15823	215	T3
Italy	CAB19	Cabannina	15956, 16229, 169, 170	15823	215	T3
Italy	CAB20	Cabannina	16122	15823	215	T3
Italy	CAB21	Cabannina	16122	15823	215	T3
Italy	CAB22	Cabannina	16122	15823	215	T3
Italy	CAB23	Cabannina	169	15836	215	T3
Italy	CAB24	Cabannina	169	15823	215	T3
Italy	CAB25	Cabannina	BRS	15823	215	T3
Italy	CAB26	Cabannina	BRS	15835	215	T3
Italy	CAB27	Cabannina	16139, 8, 169	15823	215	T3
Italy	CAB28	Cabannina	16139, 8, 169	15823	215	T3
Italy	CAB29	Cabannina	16139, 8, 169	15823	215	T3
Italy	CAB30	Cabannina	16047, 16119, 16164, 16302, 169	15823	215	T3
Italy	CAB31	Cabannina	16047, 16119, 16164, 16302, 169	15823	215	T3
Italy	CAB32	Cabannina	16117,16139, 16301, 169	15823	215	T3
Italy	CAB33	Cabannina	BRS	15823	114	T3
Italy	CAB35	Cabannina	16232, 169	15823	215	T3
Italy	CAB36	Cabannina	16113	16011	11	T3
Italy	CAB37	Cabannina	16113, 16302, 169	15823	215	T3
Italy	CAB38	Cabannina	15865, 16058, 169	15839	215	T3
Italy	CAB40	Cabannina	16113, 16302, 169	15823	215	T3
Italy	CAB41	Cabannina	16058, 169	15823	215	T3
Italy	CH10	Cabannina	169	15823	215	T3
Italy	CH20	Cabannina	169	15823	215	T3
Italy	CH21	Cabannina	16057C, 16128, 16185, 16230, 16255, 169	15823	215	T2
Italy	CH23	Cabannina	16232, 169	15823	215	T3
Italy	CH27	Cabannina	169	15823	215	T3
Italy	CAL1	Calvana	15893, 169	15823	215	T3
Italy	CAL2	Calvana	15893, 169	15823	215	T3
Italy	CAL3	Calvana	16110, 16248d, 16301	15823	215	T3
Italy	CAL4	Calvana	15893, 169	15823	215	T3
Italy	CAL7	Calvana	169	15823	215	T3
Italy	CAL9	Calvana	15939, 16113, 16248, 16255, 8, 169	15823	215	T1
Italy	CAL10	Calvana	15893, 169	15823	215	T3
Italy	CAL13	Calvana	15852+A, 169	15823	215	T3
Italy	CAL15	Calvana	15852+A, 169	15823	215	T3
Italy	CAL16	Calvana	169	15823	215	T3
Italy	CAL18	Calvana	16057, 169	15823	215	T3
Italy	CAL21	Calvana	16247A, 16301, 169	15823	215	T3
Italy	CAL22	Calvana	16247A, 16301, 169	15823	215	T3
Italy	CAL23	Calvana	169	15823	215	T3
Italy	CAL24	Calvana	15939, 16113, 16248, 16255, 8, 169	15823	215	T1
Italy	CAL25	Calvana	16068, 16164, 16247, 169, 173	15823	215	T3
Italy	CAL29	Calvana	16196, 16231, 169	15823	215	T3
Italy	CAL30	Calvana	16196, 16231, 169	15823	215	T3
Italy	CAL32	Calvana	BRS	15823	140	T3
Italy	CAL33	Calvana	BRS	15823	215	T3
Italy	CAL34	Calvana	BRS	15823	215	T3
Italy	CAL35	Calvana	BRS	15823	215	T3
Italy	CAL36	Calvana	BRS	15823	215	T3
Italy	CAL37	Calvana	BRS	15823	215	T3
Italy	CAL39	Calvana	15836, 16042	15823	215	T3
Italy	CHI1	Chianina	16050, 169	15823	215	T3
Italy	CHI2	Chianina	16058, 16062, 16127, 16164, 106, 169	15823	215	T3
Italy	CHI4	Chianina	16051, 8, 169	15823	215	T3
Italy	CHI5	Chianina	15915, 16248d, 16301, 173	15823	215	T3
Italy	CHI6	Chianina	16050, 16057C, 16141, 16185, 16255, 169, 170	15823	215	T2
Italy	CHI7	Chianina	BRS	15823	215	T3
Italy	CHI8	Chianina	169	15823	215	T3
Italy	CHI9	Chianina	16147, 16260, 8, 24, 169	15823	215	T3
Italy	CHI10	Chianina	169	15823	215	T3
Italy	CHI11	Chianina	16042, 169	15823	215	T3
Italy	CHI30	Chianina	BRS	15823	215	T3
Italy	CHI193	Chianina	16022, 16050, 16113, 16255, 169, 178	15823	215	T1
Italy	CHI194	Chianina	16294, 169, 183	15823	215	T3
Italy	CHI195	Chianina	16057C, 16110, 16135, 16185, 16231, 16255, 16301, 169	15823	215	T2
Italy	CHI196	Chianina	16050, 16057C, 16141, 16185, 16255, 169, 170	15823	215	T2
Italy	CHI197	Chianina	15961, 16197, 16301, 169	15823	215	T3
Italy	CHI198	Chianina	16058, 16127, 16164, 106, 169	15823	215	T3
Italy	CHI199	Chianina	16057C, 16062, 16185, 16247, 16255, 16301, 169	15823	215	T2
Italy	CHI200	Chianina	BRS	15823	215	T3
Italy	CHI201	Chianina	16165, 169	15823	215	T3
Italy	CHI202	Chianina	16084	15823	215	T3
Italy	CHI203	Chianina	16301, 173	15823	215	T3
Italy	CHI204	Chianina	169	15823	215	T3
Italy	CHI205	Chianina	16058, 16074, 16140, 16231, 16250	15823	215	T3
Italy	CHI206	Chianina	16050, 16231, 169	15823	215	T3
Italy	CHI207	Chianina	16147, 16260, 8, 24, 169	15823	215	T3
Italy	CHI208	Chianina	16050, 16057C, 16141, 16185, 16255, 169, 170	15823	215	T2
Italy	CHI209	Chianina	16092, 169	15823	215	T3
Italy	CHI210	Chianina	16057C, 16128, 16185, 16255, 169	15823	215	T2
Italy	CHI211	Chianina	16057C, 16110, 16135, 16185, 16231, 16255, 16301, 169	15823	215	T2
Italy	CHI213	Chianina	16143	15823	215	T3
Italy	CHI214	Chianina	16147, 8, 24, 169	15823	215	T3
Italy	CHI216	Chianina	16057, 16302, 169	15823	215	T3
Italy	CHI217	Chianina	16113, 16255, 8, 169	15823	215	T1
Italy	CHI218	Chianina	169	15823	215	T3
Italy	CHI219	Chianina	16062, 16246	15823	215	T3
Italy	CHI220	Chianina	16068, 169	15823	215	T3
Italy	CHI221	Chianina	16042, 16302	15823	215	T3
Italy	CHI330	Chianina	16049, 16084, 173	15823	215	T3
Italy	CHI331	Chianina	16050, 16057C, 16141, 16185, 16255, 169, 170	15823	215	T2
Italy	CHI332	Chianina	16074, 16200	15823	215	T3
Italy	CHI333	Chianina	169	15823	215	T3
Italy	CHI334	Chianina	16147, 16260, 8, 24, 169	15823	215	T3
Italy	CHI335	Chianina	169	15823	215	T3
Italy	CHI336	Chianina	16050, 16113, 16255, 169	15823	215	T1
Italy	CHI337	Chianina	16147, 16260, 8, 24, 169	15823	215	T3
Italy	CHI338	Chianina	16110, 16248d, 16301	15823	215	T3
Italy	CHI339	Chianina	169	15823	215	T3
Italy	CHI340	Chianina	16068, 16164, 16247, 169, 173	15823	215	T3
Italy	CHI341	Chianina	16057C, 16128, 16185, 16255, 169	15823	215	T2
Italy	CHI342	Chianina	16057C, 16110, 16135, 16185, 16231, 16255, 16301, 169	15823	215	T2
Italy	CHI343	Chianina	16050, 16057C, 16141, 16185, 16255, 169, 170	15823	215	T2
Italy	CHI344	Chianina	16050, 16113, 16255, 106, 169	15823	215	T1
Italy	CHI345	Chianina	BRS	15823	215	T3
Italy	CHI346	Chianina	16113, 16255, 8, 169	15823	215	T1
Italy	CHI347	Chianina	16050, 16057C, 16141, 16185, 16255, 169, 170	15823	215	T2
Italy	CHI348	Chianina	16301, 173	15823	215	T3
Italy	CHI349	Chianina	16057C, 16062, 16185, 16247, 16255, 16301, 169	15823	215	T2
Italy	CHI350	Chianina	16050, 16113, 16255, 169	15823	215	T1
Italy	CHI351	Chianina	15964, 16121	15823	215	T3
Italy	CHI352	Chianina	16068, 16164, 16247, 169	15823	215	T3
Italy	CHI353	Chianina	16073, 16248, 169	15823	215	T3
Italy	CHI354	Chianina	16057C, 16110, 16135, 16185, 16231, 16255, 16301, 169	15823	215	T2
Italy	CHI355	Chianina	16057, 169	15823	215	T3
Italy	CHI356	Chianina	16050, 169	15823	215	T3
Italy	CHI357	Chianina	169	15823	215	T3
Italy	CHI358	Chianina	15961, 169	15823	215	T3
Italy	CHI359	Chianina	BRS	15823	215	T3
Italy	CHI360	Chianina	169, 203	15823	215	T3
Italy	CHI361	Chianina	16058, 16074, 16140, 16231, 16250	15823	215	T3
Italy	CHI362	Chianina	16058, 16133, 106, 169	15823	215	T3
Italy	CHI363	Chianina	16050, 16231, 169	15823	215	T3
Italy	CHI364	Chianina	BRS	15823	215	T3
Italy	CHI365	Chianina	15904, 169	15823	215	T3
Italy	CHI366	Chianina	169, 173	15823	215	T3
Italy	CHI367	Chianina	106	15823	215	T3
Italy	CHI368	Chianina	15964, 16121	15823	215	T3
Italy	CHI369	Chianina	16050, 16057C, 16141, 16185, 16255, 169, 170	15823	215	T2
Italy	CHI370	Chianina	16231, 16301	15823	215	T3
Italy	CHI371	Chianina	BRS	15823	215	T3
Italy	CHI372	Chianina	16074, 16200	15823	215	T3
Italy	CHI373	Chianina	16058, 16127, 16164, 106, 169	15823	215	T3
Italy	CHI374	Chianina	15961, 169	15823	215	T3
Italy	CHI375	Chianina	BRS	15823	215	T3
Italy	CHI376	Chianina	16058, 16133, 106, 169	15823	215	T3
Italy	CHI377	Chianina	BRS	15823	215	T3
Italy	CHI378	Chianina	16231, 16301	15823	215	T3
Italy	CHI379	Chianina	16092	15823	215	T3
Italy	CHI380	Chianina	106, 169	15823	215	T3
Italy	CHI381	Chianina	169	15823	215	T3
Italy	CHI382	Chianina	16049, 16133, 16165	15823	215	T3
Italy	CHI383	Chianina	16196, 169	15823	215	T3
Italy	CHI384	Chianina	16042	15823	215	T3
Italy	CHI385	Chianina	16143	15823	215	T3
Italy	CHI386	Chianina	16231, 16301, 169	15823	215	T3
Italy	CHI387	Chianina	16050, 169	15823	215	T3
Italy	CHI388	Chianina	16050, 16057C, 16141, 16185, 16255, 169, 170	15823	215	T2
Italy	CHI389	Chianina	169	15823	215	T3
Italy	CHI390	Chianina	16084	15823	215	T3
Italy	CHI391	Chianina	16140, 16260, 16264, 173	15823	215	T3
Italy	CHI392	Chianina	169	15823	215	T3
Italy	CHI393	Chianina	16147, 16260, 8, 24, 169	15823	215	T3
Italy	CHI394	Chianina	16062, 16246	15823	215	T3
Italy	CHI395	Chianina	16042	15823	215	T3
Italy	CHI396	Chianina	16231, 16264, 169	15823	215	T3
Italy	CHI397	Chianina	16050, 16113, 16255, 169	15823	215	T1
Italy	CHI398	Chianina	16084	15823	215	T3
Italy	CHI399	Chianina	BRS	15823	215	T3
Italy	CHI400	Chianina	16058, 16127, 106, 169	15823	215	T3
Italy	CHI401	Chianina	15964, 16121	15823	215	T3
Italy	CHI402	Chianina	15950, 16122, 106, 169	15823	215	T3
Italy	CHI403	Chianina	16301, 173	15823	215	T3
Italy	CHI404	Chianina	16147, 16260, 8, 24,169	15823	215	T3
Italy	CHI405	Chianina	16248, 169	15823	215	T3
Italy	CHI406	Chianina	169	15823	215	T3
Italy	CHI407	Chianina	16084	15823	215	T3
Italy	CHI408	Chianina	BRS	15823	215	T3
Italy	CHI409	Chianina	16143	15823	215	T3
Italy	CHI410	Chianina	15856	15823	215	T3
Italy	CHI411	Chianina	15982, 16113, 169	15823	215	T3
Italy	CHI412	Chianina	16058, 16119, 16127, 16247, 106, 169	15823	215	T3
Italy	CHI414	Chianina	16022, 16050, 16113, 16255, 169, 178	15823	215	T1
Italy	CHI415	Chianina	16058, 16127, 16164, 106, 169	15823	215	T3
Italy	CHI416	Chianina	16074, 16200	15823	215	T3
Italy	CHI417	Chianina	16147, 8, 24, 169	15823	215	T3
Italy	CHI418	Chianina	15960, 16042, 16122, 16228, 173	15823	215	T3
Italy	CHI419	Chianina	BRS	15823	215	T3
Italy	CHI420	Chianina	16050, 16056, 16302, 166, 169	15823	215	T3
Italy	CHI421	Chianina	16057, 16122, 16128, 169	15823	215	T3
Italy	CHI422	Chianina	16231, 16301, 169	15823	215	T3
Italy	CHI423	Chianina	16050, 16056, 16302, 166, 169	15823	215	T3
Italy	CHI424	Chianina	8, 169	15823	186	T3
Italy	CHI425	Chianina	16022, 16050, 16113, 16255, 169, 178	15823	215	T1
Italy	CHI426	Chianina	16196, 169	15823	215	T3
Italy	CHI427	Chianina	16119, 169	15823	215	T3
Italy	CHI428	Chianina	16022, 169	15823	215	T3
Italy	CHI429	Chianina	16231, 16301	15823	186	T3
Italy	CHI430	Chianina	BRS	15823	183	T3
Italy	CHI431	Chianina	BRS	15823	199	T3
Italy	CHI432	Chianina	16113, 16255, 8, 169	15823	215	T1
Italy	CHI433	Chianina	16022	15830	215	T3
Italy	CHI434	Chianina	169	15823	215	T3
Italy	CHI435	Chianina	16118	15837	215	T3
Italy	CHI436	Chianina	169, 190	15823	215	T3
Italy	CHI437	Chianina	16058, 16074, 16140, 16231, 16250	15823	215	T3
Italy	CHI438	Chianina	16062, 16135, 106, 169	15823	215	T3
Italy	CHI439	Chianina	15955, 16049, 16135, 169	15823	215	T3
Italy	CHI440	Chianina	16058, 16133, 106, 169	15823	215	T3
Italy	CHI441	Chianina	16042	15823	215	T3
Italy	CHI442	Chianina	16231, 16301	15823	215	T3
Italy	CHI443	Chianina	16058, 16127, 16133, 106, 169	15845	170	T3
Italy	CHI444	Chianina	16062, 16135, 106, 169	15823	215	T3
Italy	CHI445	Chianina	15913, 16232, 169	15823	215	T3
Italy	CHI446	Chianina	16231, 169	15823	215	T3
Italy	CHI447	Chianina	16050, 16113, 16255, 169	15823	215	T1
Italy	CHI448	Chianina	16062, 16246	15823	215	T3
Italy	CHI449	Chianina	169	15823	215	T3
Italy	CHI450	Chianina	BRS	15823	215	T3
Italy	CHI451	Chianina	BRS	15823	215	T3
Italy	CHI452	Chianina	169	15823	215	T3
Italy	CHI453	Chianina	16147, 16260, 8, 24, 169	15823	215	T3
Italy	CHI454	Chianina	169	15823	215	T3
Italy	CHI455	Chianina	16301, 173	15823	215	T3
Italy	CHI456	Chianina	16073, 16248, 169	15823	215	T3
Italy	CHI457	Chianina	16139, 169	15823	215	T3
Italy	CHI458	Chianina	BRS	15823	215	T3
Italy	CHI459	Chianina	16113, 16255, 8, 169	15823	215	T1
Italy	CHI460	Chianina	BRS	15823	215	T3
Italy	CHI461	Chianina	15985, 16057C, 16074, 16185, 16255, 169	15823	215	T2
Italy	CHI462	Chianina	15904, 169	15823	215	T3
Italy	CHI463	Chianina	16143	15823	215	T3
Italy	CHI464	Chianina	16050, 16057C, 16141, 16185, 16255, 169, 170	15823	215	T2
Italy	CHI465	Chianina	169	15823	215	T3
Italy	CHI468	Chianina	16084	15823	215	T3
Italy	CHI469	Chianina	16058, 16074, 16140, 16231, 16250	15823	215	T3
Italy	CHI470	Chianina	BRS	15823	215	T3
Italy	CHI471	Chianina	16301	15823	215	T3
Italy	CHI472	Chianina	16057C, 16110, 16135, 16185, 16231, 16255, 16301, 169	15823	215	T2
Italy	CHI473	Chianina	16231, 16301	15823	215	T3
Italy	CHI474	Chianina	15934, 15938, 16057, 169	15823	215	T3
Italy	CHI475	Chianina	BRS	15823	215	T3
Italy	CHI476	Chianina	16082, 169	15823	215	T3
Italy	CHI477	Chianina	15960, 16042, 16122, 16228, 173	15823	215	T3
Italy	CHI478	Chianina	16058, 16074, 16140, 16231, 16250	15823	215	T3
Italy	CHI479	Chianina	16118	15823	215	T3
Italy	CHI480	Chianina	169	15823	215	T3
Italy	CHI481	Chianina	16050, 16113, 16255, 8, 169	15823	215	T1
Italy	CHI482	Chianina	16058, 16127, 106, 169	15823	215	T3
Italy	CHI483	Chianina	16196, 169	15823	215	T3
Italy	CHI484	Chianina	16154, 169	15823	215	T3
Italy	CHI485	Chianina	16122, 169	15823	215	T3
Italy	CHI486	Chianina	16057C, 16058, 16125, 16185, 16255, 169	15823	215	T2
Italy	CHI487	Chianina	169	15823	215	T3
Italy	CHI488	Chianina	16058, 16133, 106, 169	15823	215	T3
Italy	CHI489	Chianina	15960, 16042, 16122, 16228, 173	15823	215	T3
Italy	CHI491	Chianina	15934, 15938, 16057, 169	15823	215	T3
Italy	CHI492	Chianina	169	15823	215	T3
Italy	CHI493	Chianina	16057, 8, 169	15823	215	T3
Italy	CHI494	Chianina	16042	15823	215	T3
Italy	CHI495	Chianina	16050, 16056, 16302, 166, 169	15823	215	T3
Italy	CHI496	Chianina	16022, 169	15823	215	T3
Italy	CHI497	Chianina	16058, 16062, 16127, 16164, 106, 169	15823	215	T3
Italy	CHI498	Chianina	15904, 169	15823	215	T3
Italy	CHI499	Chianina	16118	15823	215	T3
Italy	CHI500	Chianina	16147, 16260, 8, 24, 169	15823	215	T3
Italy	CHI501	Chianina	16092, 169	15823	215	T3
Italy	CHI502	Chianina	16122, 169	15823	170	T3
Italy	CHI503	Chianina	16140, 16260, 16264, 173	15823	215	T3
Italy	CHI504	Chianina	169	15823	215	T3
Italy	CHI505	Chianina	16058, 16127, 106, 169	15823	215	T3
Italy	CHI506	Chianina	16057C, 16062, 16185, 16247, 16255, 16301, 169	15823	215	T2
Italy	CHI507	Chianina	BRS	15823	186	T3
Italy	CHI508	Chianina	16068, 169	15823	215	T3
Italy	CHI509	Chianina	16301, 173	15823	215	T3
Italy	CHI510	Chianina	16125, 169	15823	215	T3
Italy	CHI511	Chianina	16196, 169	15823	215	T3
Italy	CHI512	Chianina	BRS	15823	215	T3
Italy	CHI513	Chianina	15960, 16042, 16122, 16228, 173	15823	215	T3
Italy	CHI514	Chianina	16196, 169	15823	215	T3
Italy	CHI515	Chianina	16301, 173	15823	215	T3
Italy	CHI516	Chianina	16231, 16301, 169	15823	215	T3
Italy	CHI517	Chianina	16231, 169	15823	215	T3
Italy	CHI518	Chianina	16050, 16231, 169	15823	215	T3
Italy	CHI519	Chianina	16050, 16057C, 16141, 16185, 16255, 169, 170	15823	215	T2
Italy	CHI520	Chianina	169	15823	215	T3
Italy	CHI521	Chianina	16058, 16119, 16127, 16247, 106, 169	15823	215	T3
Italy	CHI522	Chianina	16022, 169	15823	215	T3
Italy	CHI523	Chianina	16119, 16302, 169	15823	215	T3
Italy	CHI524	Chianina	16113, 16255, 8, 169	15823	215	T1
Italy	CHI525	Chianina	16113, 16255, 8, 169	15823	215	T1
Italy	CHI526	Chianina	16110A, 16112, 119, 169	15823	215	T3
Italy	CHI527	Chianina	8, 169	15823	215	T3
Italy	CHI528	Chianina	16068, 16164, 16247, 169, 173	15823	215	T3
Italy	CHI529	Chianina	16147, 16260, 8, 24, 169	15823	215	T3
Italy	CHI530	Chianina	169	15823	215	T3
Italy	CHI531	Chianina	169	15823	215	T3
Italy	CHI532	Chianina	16050, 16076, 16113, 16115, 16255, 106, 169	15823	215	T1
Italy	CHI533	Chianina	16301, 173	15823	215	T3
Italy	CHI534	Chianina	169	15823	215	T3
Italy	CHI535	Chianina	BRS	15823	215	T3
Italy	CHI536	Chianina	16196, 169	15823	215	T3
Italy	CHI537	Chianina	16084	15823	215	T3
Italy	CHI538	Chianina	15960, 16042, 16122, 16228, 173	15823	215	T3
Italy	CHI539	Chianina	16057C, 16128, 16185, 16255, 169	15823	215	T2
Italy	CHI540	Chianina	16147, 16260, 8, 24, 169	15823	215	T3
Italy	CHI541	Chianina	16119, 16231, 16250, 169	15823	215	T3
Italy	CHI553	Chianina	16196, 169	15823	215	T3
Italy	CHI554	Chianina	15894, 16058, 16127, 16250, 106	15823	215	T3
Italy	CHI555	Chianina	16050, 16231, 169	15823	215	T3
Italy	CHI556	Chianina	16050, 16113, 16255, 169	15823	215	T1
Italy	CHI557	Chianina	16231, 169	15823	215	T3
Italy	CHI573	Chianina	16057C, 16110, 16135, 16185, 16231, 16255, 16301, 169	15823	215	T2
Italy	CHI574	Chianina	16042, 169	15823	215	T3
Italy	CHI575	Chianina	15974, 16050, 16113, 16255, 169	15823	215	T1
Italy	CHI576	Chianina	16058, 16119, 16127, 16247, 106, 169	15823	215	T3
Italy	CHI577	Chianina	15913, 16232, 169	15823	215	T3
Italy	CHI578	Chianina	16058, 16062, 16127, 16164, 106, 169	15823	215	T3
Italy	CHI579	Chianina	BRS	15823	215	T3
Italy	CHI580	Chianina	16050, 16113, 16255, 169	15823	215	T1
Italy	CHI581	Chianina	16118	15823	215	T3
Italy	CHI582	Chianina	16042	15823	215	T3
Italy	CHI583	Chianina	16062, 16246	15823	215	T3
Italy	CHI584	Chianina	BRS	15823	215	T3
Italy	CHI585	Chianina	15954, 16022, 16121, 169	15823	215	T3
Italy	CHI586	Chianina	16125, 169	15823	215	T3
Italy	CHI587	Chianina	16058, 16133, 106, 169	15823	215	T3
Italy	CHI588	Chianina	16062, 16246	15823	215	T3
Italy	CHI589	Chianina	16140, 16260, 16264, 173	15823	215	T3
Italy	CHI590	Chianina	16301	15823	215	T3
Italy	CHI591	Chianina	16057, 16302, 169	15823	215	T3
Italy	CHI592	Chianina	16119, 16231, 16250, 169	15823	215	T3
Italy	CHI593	Chianina	BRS	15823	215	T3
Italy	CHI594	Chianina	BRS	15823	215	T3
Italy	CHI595	Chianina	16042	15823	67	T3
Italy	CHI596	Chianina	BRS	15823	215	T3
Italy	CHI598	Chianina	BRS	15823	215	T3
Italy	CHI599	Chianina	16196, 169	15823	215	T3
Italy	CHI600	Chianina	169	15823	215	T3
Italy	CHI601	Chianina	16118	15823	215	T3
Italy	CHI602	Chianina	16143	15823	215	T3
Italy	CHI603	Chianina	16068, 16164, 16247, 169, 173	15823	215	T3
Italy	CHI604	Chianina	BRS	15823	215	T3
Italy	CHI605	Chianina	16082, 169	15823	215	T3
Italy	CHI606	Chianina	169	15823	215	T3
Italy	CHI607	Chianina	16050, 169	15823	215	T3
Italy	CIN1new	Cinisara	16022, 16050, 16113, 16255, 169	15823	215	T1
Italy	CIN2new	Cinisara	16022, 16200, 169	15823	215	T3
Italy	CIN3new	Cinisara	15985, 16057C, 16058, 16185, 16255, 169	15823	215	T2
Italy	CIN4new	Cinisara	16022, 16084	15823	215	T3
Italy	CIN5new	Cinisara	16122, 166, 169	15823	215	T3
Italy	CIN6new	Cinisara	16022, 16200, 169	15823	215	T3
Italy	CIN7new	Cinisara	16122, 166, 169	15823	215	T3
Italy	CIN8new	Cinisara	16084	15823	215	T3
Italy	CIN1	Cinisara	169	15823	215	T3
Italy	CIN2	Cinisara	16022, 16084	15823	215	T3
Italy	CIN3	Cinisara	16074, 16122, 169	15823	215	T3
Italy	CIN4	Cinisara	169	15823	215	T3
Italy	CIN5	Cinisara	16122, 16231, 169	15823	215	T3
Italy	CIN6	Cinisara	16068, 16164, 16247, 169, 173	15823	215	T3
Italy	CIN7	Cinisara	16122, 16231, 169	15823	215	T3
Italy	CIN8	Cinisara	16122, 16231, 169	15823	215	T3
Italy	CIN9	Cinisara	169	15823	215	T3
Italy	CIN10	Cinisara	16264, 106, 169, 173	15823	215	T3
Italy	CIN11	Cinisara	16050, 16113, 16119, 16167, 16255, 8, 169	15823	215	T1
Italy	CIN12	Cinisara	16042, 106, 173	15823	215	T3
Italy	CIN14	Cinisara	16119, 16316, 173	15823	215	T3
Italy	CIN15	Cinisara	16050, 16113, 16255, 169	15823	215	T1
Italy	CIN16	Cinisara	16050, 16113, 16255, 169	15823	215	T1
Italy	CIN17	Cinisara	BRS	15823	215	T3
Italy	CIN18	Cinisara	16050, 16113, 16255, 169	15823	215	T1
Italy	CIN20	Cinisara	BRS	15823	215	T3
Italy	CIN21	Cinisara	16052, 16074, 16231, 169	15823	215	T3
Italy	CINL1	Cinisara	16050, 16113, 16119, 16167, 16255, 169	15823	215	T1
Italy	CINL3	Cinisara	169	15823	215	T3
Italy	CINL4	Cinisara	16084	15823	215	T3
Italy	CINL5	Cinisara	169	15823	215	T3
Italy	CINL7	Cinisara	16050, 16113, 16119, 16167, 16255, 8, 169	15823	215	T1
Italy	CINL8	Cinisara	16074, 16122, 169	15823	215	T3
Italy	CINL9	Cinisara	16264, 106, 169, 173	15823	215	T3
Italy	CINL10	Cinisara	16050, 16113, 16119, 16167, 16255, 8, 169	15823	215	T1
Italy	CINL12	Cinisara	16042, 106, 173	15823	215	T3
Italy	CINL13	Cinisara	16050, 16113, 16255, 169	15823	215	T1
Italy	CINL14	Cinisara	16022, 16050, 16113, 16255	15823	215	T1
Italy	CINL15	Cinisara	16248d, 16301, 8	15823	215	T3
Italy	CINL16	Cinisara	16264, 106, 169, 173	15823	215	T3
Italy	CINL17	Cinisara	16084, 169	15823	215	T3
Italy	CINL18	Cinisara	16119, 16316, 173	15823	215	T3
Italy	CINL19	Cinisara	16141, 16295	15823	215	T3
Italy	CINL1A	Cinisara	169, 179	15823	215	T3
Italy	CINL2A	Cinisara	16260	15823	215	T3
Italy	CINL3A	Cinisara	16122, 169	15823	215	T3
Italy	CINL4A	Cinisara	16302, 169	15823	215	T3
Italy	CINL5A	Cinisara	169	15823	215	T3
Italy	CINL6A	Cinisara	15852, 15949, 16248d, 16301	15823	215	T3
Italy	CINL7A	Cinisara	169	15823	215	T3
Italy	CINL8A	Cinisara	16260	15823	215	T3
Italy	CINL9A	Cinisara	15852, 15949, 16248d, 16301	15823	215	T3
Italy	CINL10A	Cinisara	169	15823	215	T3
Italy	CINL11A	Cinisara	16050, 173	15823	215	T3
Italy	CINL12A	Cinisara	16050, 173	15823	215	T3
Italy	CINL13A	Cinisara	169	15823	215	T3
Italy	CINL14A	Cinisara	16074, 169	15823	215	T3
Italy	CINL15A	Cinisara	16122, 16231, 169	15823	215	T3
Italy	CINL16A	Cinisara	15939, 169	15823	215	T3
Italy	CINL17A	Cinisara	BRS	15823	215	T3
Italy	CINL18A	Cinisara	169, 206	15823	215	T3
Finland	EFC6	Eastern Finn Cattle	16231, 169	15823	215	T3
Finland	EFC7	Eastern Finn Cattle	16092, 169	15823	215	T3
Finland	EFC8	Eastern Finn Cattle	16141	15823	215	T3
Finland	EFC9	Eastern Finn Cattle	BRS	15823	215	T3
Finland	EFC11	Eastern Finn Cattle	15921, 8, 169	15823	215	T3
Finland	EFC12	Eastern Finn Cattle	16139, 169	15823	215	T3
Finland	EFC13	Eastern Finn Cattle	16139, 169	15823	215	T3
Italy	CH29	Garfagnina	16068, 16137, 8, 169	15823	215	T3
Italy	CH30	Garfagnina	16057C, 16128, 16185, 16230, 16255, 169	15823	215	T2
Italy	GAU-DL	Grey Alpine	16139, 16302, 169	15823	215	T3
Italy	CH19	Grey Alpine	16147, 16260, 169	15823	215	T3
Italy	CH31	Grey Alpine	BRS	15823	215	T3
Italy	CH32	Grey Alpine	16081G, 16185, 169	15823	215	T3
Italy	GAL1	Grey Alpine	16068, 16164, 169, 173	15823	198	T3
Italy	GAL2	Grey Alpine	16085, 169, 190	15823	215	T3
Italy	GAL3	Grey Alpine	BRS	15823	215	T3
Italy	GAL4	Grey Alpine	16058, 16074, 16140, 16231, 16250	15823	215	T3
Italy	GAL6	Grey Alpine	169	15823	215	T3
Italy	GAL7	Grey Alpine	BRS	15823	215	T3
Italy	GAL8	Grey Alpine	16058, 16074, 16140, 16231, 16250	15823	215	T3
Italy	GAL9	Grey Alpine	15966, 16301	15823	215	T3
Italy	GAL10	Grey Alpine	15956, 8, 169	15823	215	T3
Italy	GAL11	Grey Alpine	BRS	15823	215	T3
Italy	GAL12	Grey Alpine	16121C, 16231	15823	215	T3
Italy	GAL13	Grey Alpine	15932, 15988, 16042, 173	15823	215	T3
Italy	GAL14	Grey Alpine	16042, 173	15823	215	T3
Italy	GAL15	Grey Alpine	16058, 16122, 16133, 169	15823	215	T3
Italy	GAL16	Grey Alpine	16074, 16086, 169	15823	215	T3
Italy	GAL17	Grey Alpine	169	15823	215	T3
Italy	GAL18	Grey Alpine	16092, 169, 173	15823	215	T3
Italy	GAL19	Grey Alpine	15893, 119	15823	183	T3
Italy	GAL20	Grey Alpine	15877	15823	215	T3
Italy	GAL21	Grey Alpine	15921, 169	15823	183	T3
Italy	GA1	Grey Alpine	16139, 169	15823	215	T3
Italy	GA2	Grey Alpine	169	15823	215	T3
Italy	GA3	Grey Alpine	15893, 169	15823	215	T3
Italy	GA4	Grey Alpine	15893, 169	15823	215	T3
Italy	GA5	Grey Alpine	8, 169	15823	215	T3
Italy	GA6	Grey Alpine	BRS	15823	215	T3
Italy	GA7	Grey Alpine	16057C, 16058, 16125, 16185, 16255, 169	15823	215	T2
Italy	GA8	Grey Alpine	16117, 16302	15823	215	T3
Italy	GA9	Grey Alpine	16247, 169	15823	215	T3
Italy	GA10	Grey Alpine	16058, 16122, 16133, 169	15823	215	T3
Italy	GA11	Grey Alpine	16117, 16302	15823	215	T3
Italy	GA12	Grey Alpine	16004, 16110, 16200, 169	15823	215	T3
Italy	GA13	Grey Alpine	16074, 16113, 169	15823	215	T3
Italy	GA14	Grey Alpine	16195	15823	215	T3
Italy	GA15	Grey Alpine	16057C, 16185, 16247, 16255, 169	15823	215	T2
Italy	GA17	Grey Alpine	16058, 16074, 16140, 16231, 16250	15823	215	T3
Italy	GA18	Grey Alpine	15921, 16139, 16231, 16247, 16302, 166, 169	15823	215	T3
Italy	GA19	Grey Alpine	106, 190	15823	215	T3
Italy	GA20	Grey Alpine	16139, 169	15823	215	T3
Turkey	GS35	Grey Steppe	16050	15823	215	T3
Turkey	GS42	Grey Steppe	16057C, 16185, 16255, 106, 169	15823	215	T2
Turkey	GS43	Grey Steppe	16057H	15823	215	T3
Turkey	GS45	Grey Steppe	16167, 169	15823	215	T3
Turkey	GS46	Grey Steppe	15974, 16231, 169	15823	215	T3
Turkey	GS51	Grey Steppe	16167, 169	15823	215	T3
Turkey	GS55	Grey Steppe	BRS	15823	215	T3
Turkey	GS58	Grey Steppe	16057C, 16185, 16255, 106, 169	15823	215	T2
Turkey	GS66	Grey Steppe	15965, 169, 215+T	15823	215	T3
Turkey	GS67	Grey Steppe	BRS	15823	215	T3
Turkey	GS69	Grey Steppe	15883	15823	215	T3
Turkey	GS70	Grey Steppe	15883	15823	215	T3
Turkey	GS75	Grey Steppe	16026, 16133, 169	15823	215	T3
Turkey	GS76	Grey Steppe	15974, 16231, 169	15823	215	T3
Turkey	GS77	Grey Steppe	15883, 15920, 16074, 169	15823	215	T3
Turkey	GS79	Grey Steppe	16022, 16050, 16075, 16113, 16255, 169	15823	215	T1
Turkey	GS123	Grey Steppe	15883, 15920, 16074, 169	15823	215	T3
Turkey	GS124	Grey Steppe	16121, 16301, 8, 169, 173	15823	215	T3
Switzerland	1F	Holstein	106, 169	15823	215	T3
Switzerland	17F	Holstein	16042, 16290, 82, 173	15823	215	T3
Italy	CH11	Italian Brown	16062, 16122, 16135, 16246, 173	15823	215	T3
Italy	CH12	Italian Brown	16047, 16119, 16164, 16302, 169	15823	215	T3
Italy	CH22	Italian Brown	16058, 169	15823	215	T3
Italy	CH34	Italian Brown	16050, 16113, 16255, 16260, 169	15823	215	T1
Italy	1/6TO	Italian Friesian	16068	15823	215	T3
Italy	BS4	Italian Friesian	15932, 16042, 16139, 16302, 173	15823	183	T3
Italy	BS5	Italian Friesian	119, 169	15823	215	T3
Italy	BS6	Italian Friesian	15958, 16165, 16301	15823	215	T3
Italy	BS8	Italian Friesian	169	15823	215	T3
Italy	BS9	Italian Friesian	16004, 16110, 106, 169	15823	215	T3
Italy	BS10	Italian Friesian	16084, 16085	15823	215	T3
Italy	BS12	Italian Friesian	15934, 16057, 16121T, 169	15823	215	T3
Italy	BS15	Italian Friesian	15964, 16054T, 16139, 16301, 169	15823	215	T3
Italy	BS16	Italian Friesian	16139, 169, 173	15823	215	T3
Italy	BS22	Italian Friesian	BRS	15823	215	T3
Italy	CIZ 1	Italian Friesian	16022, 16049, 169	15823	215	T3
Italy	CIZ 2	Italian Friesian	BRS	15823	215	T3
Italy	CIZ 3	Italian Friesian	16062	15823	215	T3
Italy	CIZ 4	Italian Friesian	16138, 169	15823	215	T3
Italy	CIZ 5	Italian Friesian	15846, 16110, 16231, 169	15823	215	T3
Italy	CIZ 6	Italian Friesian	169	15823	215	T3
Italy	CIZ 7	Italian Friesian	16141, 169	15823	215	T3
Italy	CIZ 8	Italian Friesian	16200, 169, 173	15823	215	T3
Italy	CIZ 9	Italian Friesian	169, 215+T	15823	215	T3
Italy	CIZ 10	Italian Friesian	16200, 169	15823	215	T3
Italy	CIZ 11	Italian Friesian	16109, 16232, 119, 169	15823	215	T3
Italy	CIZ 12	Italian Friesian	16057, 16138 16301, 169	15823	215	T3
Italy	CIZ 13	Italian Friesian	16083, 16131, 16195, 8, 169	15823	215	T3
Italy	CIZ 14	Italian Friesian	16131-16133d, 169	15823	215	T3
Italy	CIZ 15	Italian Friesian	106, 169	15823	215	T3
Italy	CIZ 16	Italian Friesian	BRS	15823	215	T3
Italy	CIZ 17	Italian Friesian	BRS	15823	215	T3
Italy	CIZ 18	Italian Friesian	16053, 16228, 169	15823	215	T3
Italy	CIZ 19	Italian Friesian	16147, 169	15823	215	T3
Italy	CIZ 20	Italian Friesian	169	15823	215	T3
Italy	CIZ 21	Italian Friesian	16147, 169	15823	170	T3
Italy	CIZ 22	Italian Friesian	16229, 16301, 169	15823	215	T3
Italy	CIZ 23	Italian Friesian	169	15823	215	T3
Italy	CIZ 24	Italian Friesian	16022, 169	15823	215	T3
Italy	CIZ 25	Italian Friesian	16147, 169	15823	215	T3
Italy	CIZ 26	Italian Friesian	179	15823	215	T3
Italy	CIZ 27	Italian Friesian	BRS	15823	215	T3
Italy	CIZ 28	Italian Friesian	BRS	15823	215	T3
Italy	CIZ 29	Italian Friesian	16101, 16119, 169	15823	215	T3
Italy	CIZ 30	Italian Friesian	BRS	15823	215	T3
Italy	CIZ 31	Italian Friesian	16301	15823	215	T3
Italy	CIZ 32	Italian Friesian	BRS	15823	215	T3
Italy	CIZ 33	Italian Friesian	169	15823	215	T3
Italy	CIZ 34	Italian Friesian	16232, 16302, 169	15823	215	T3
Italy	CIZ 35	Italian Friesian	BRS	15823	215	T3
Italy	CIZ 36	Italian Friesian	16247	15823	215	T3
Italy	CIZ 37	Italian Friesian	15882, 16255, 163	15823	215	T5
Italy	CIZ 38	Italian Friesian	BRS	15823	215	T3
Italy	CIZ 39	Italian Friesian	15847, 16247	15823	215	T3
Italy	CIZ 40	Italian Friesian	16164, 120, 173	15823	215	T3
Italy	CIZ 41	Italian Friesian	16164, 120, 173	15823	215	T3
Italy	CIZ 42	Italian Friesian	16231	15823	215	T3
Italy	CIZ 43	Italian Friesian	169	15823	215	T3
Italy	CIZ 44	Italian Friesian	169	15823	215	T3
Italy	CIZ 45	Italian Friesian	BRS	15823	215	T3
Italy	CIZ 46	Italian Friesian	16042, 173	15823	215	T3
Italy	CIZ 47	Italian Friesian	169	15823	215	T3
Italy	CIZ 48	Italian Friesian	169	15823	215	T3
Italy	CIZ 49	Italian Friesian	16074, 16195, 169	15823	215	T3
Italy	CIZ 50	Italian Friesian	169	15823	215	T3
Italy	CIZ 51	Italian Friesian	15960, 16081, 16185, 169	15823	215	T3
Italy	CIZ 52	Italian Friesian	16099, 16154, 169	15823	215	T3
Italy	CIZ 53	Italian Friesian	169	15823	215	T3
Italy	CIZ 54	Italian Friesian	16109	15823	215	T3
Italy	CIZ 55	Italian Friesian	169	15823	215	T3
Italy	CIZ 56	Italian Friesian	16147, 169	15823	215	T3
Italy	CIZ 57	Italian Friesian	15947, 16247, 106, 169	15823	215	T3
Italy	CIZ 58	Italian Friesian	16147, 169	15823	215	T3
Italy	CIZ 59	Italian Friesian	16147, 169	15842	215	T3
Italy	CIZ 60	Italian Friesian	16260, 169	15823	215	T3
Italy	CIZ 61	Italian Friesian	169	15823	215	T3
Italy	CIZ 62	Italian Friesian	16058, 16074, 16250	15823	215	T3
Italy	CIZ 63	Italian Friesian	16022, 169	15823	215	T3
Italy	CIZ 64	Italian Friesian	16101, 16119, 169	15823	215	T3
Italy	CIZ 65	Italian Friesian	BRS	15835	215	T3
Italy	CIZ 66	Italian Friesian	16233, 16302, 169	15823	215	T3
Italy	CIZ 67	Italian Friesian	16058, 16229, 16231, 169	15823	215	T3
Italy	CIZ 68	Italian Friesian	169	15823	215	T3
Italy	CIZ 69	Italian Friesian	169	15823	215	T3
Italy	CIZ 70	Italian Friesian	BRS	15823	215	T3
Italy	CIZ 71	Italian Friesian	106, 169	15823	215	T3
Italy	CIZ 72	Italian Friesian	16119	15823	215	T3
Italy	CIZ 73	Italian Friesian	BRS	15891	215	T3
Italy	CIZ 74	Italian Friesian	16247	15823	215	T3
Italy	CIZ 75	Italian Friesian	15964, 16054, 16301, 169	15823	215	T3
Italy	CIZ 76	Italian Friesian	BRS	15823	215	T3
Italy	CIZ 77	Italian Friesian	16058, 173	15823	215	T3
Italy	CIZ 78	Italian Friesian	106	15823	215	T3
Italy	CIZ 79	Italian Friesian	169	15823	215	T3
Italy	CIZ 80	Italian Friesian	169, 177	15823	215	T3
Italy	CIZ 81	Italian Friesian	BRS	15823	215	T3
Italy	CIZ 82	Italian Friesian	16022, 16049, 169	15823	215	T3
Italy	CIZ 83	Italian Friesian	16074, 16195, 169	15823	215	T3
Italy	CIZ 84	Italian Friesian	16122, 169	15823	215	T3
Italy	CIZ 85	Italian Friesian	15846, 16049, 16110, 169	15823	215	T3
Italy	CIZ 86	Italian Friesian	169	15823	215	T3
Italy	CIZ 87	Italian Friesian	169	15823	215	T3
Italy	CIZ 88	Italian Friesian	169	15823	215	T3
Italy	CIZ 89	Italian Friesian	BRS	15823	215	T3
Italy	CIZ 90	Italian Friesian	16195	15823	215	T3
Italy	CIZ 91	Italian Friesian	106	15823	215	T3
Italy	CIZ 92	Italian Friesian	16101, 16119	15823	215	T3
Italy	CIZ 93	Italian Friesian	BRS	15823	215	T3
Italy	CIZ 94	Italian Friesian	15882, 16197, 16255, 163	15823	215	T5
Italy	CIZ 95	Italian Friesian	BRS	15823	215	T3
Italy	CIZ 96	Italian Friesian	169	15823	215	T3
Italy	CIZ 97	Italian Friesian	169	15823	215	T3
Italy	CIZ 98	Italian Friesian	16074, 16250	15823	215	T3
Italy	CIZ 99	Italian Friesian	169	15823	215	T3
Italy	CIZ 100	Italian Friesian	16074, 16250	15823	90	T3
Italy	CIZ 101	Italian Friesian	169	15823	215	T3
Italy	CIZ 102	Italian Friesian	16126, 16127, 169	15823	215	T3
Italy	CIZ 103	Italian Friesian	15947, 16247, 106, 169	15823	215	T3
Italy	CIZ 104	Italian Friesian	BRS	15823	215	T3
Italy	CIZ 105	Italian Friesian	106	15823	215	T3
Italy	CIZ 107	Italian Friesian	BRS	15823	215	T3
Italy	CIZ 106	Italian Friesian	16074, 16250	15823	215	T3
Italy	CIZ 108	Italian Friesian	16022, 16049, 169	15823	215	T3
Italy	CIZ 109	Italian Friesian	16127, 106, 169	15823	215	T3
Italy	CIZ 110	Italian Friesian	16057, 16125, 169	15823	215	T3
Italy	CIZ 111	Italian Friesian	16139, 169	15823	215	T3
Italy	CIZ 113	Italian Friesian	16231	15823	215	T3
Italy	CIZ 114	Italian Friesian	169	15823	215	T3
Italy	CIZ 115	Italian Friesian	169	15823	215	T3
Italy	CIZ 116	Italian Friesian	169	15823	215	T3
Italy	CIZ 117	Italian Friesian	16022, 16049, 169	15823	215	T3
Italy	CIZ 118	Italian Friesian	16022, 169	15823	215	T3
Italy	CIZ 119	Italian Friesian	169	15823	215	T3
Italy	CIZ 120	Italian Friesian	16147, 169	15823	215	T3
Italy	CIZ 121	Italian Friesian	16122, 16127, 106, 169	15823	215	T3
Italy	CIZ 122	Italian Friesian	16247, 169	15823	215	T3
Italy	CIZ 123	Italian Friesian	16109, 16139, 16167, 169	15823	215	T3
Italy	CIZ 124	Italian Friesian	15947, 16247, 106, 169	15823	215	T3
Italy	CIZ 125	Italian Friesian	15831, 16074, 16093, 8, 169, 190	15823	215	T3
Italy	CIZ 126	Italian Friesian	16231, 169	15823	215	T3
Italy	CIZ 127	Italian Friesian	16023, 169	15823	215	T3
Italy	F1	Italian Friesian	16057, 16074, 16250	15823	215	T3
Italy	F2	Italian Friesian	16074, 16250	15823	215	T3
Italy	F3	Italian Friesian	16023, 169	15823	215	T3
Italy	F4	Italian Friesian	16084, 169	15823	215	T3
Italy	F5	Italian Friesian	16022, 169	15823	215	T3
Italy	F6	Italian Friesian	BRS	15823	215	T3
Italy	F7	Italian Friesian	169	15823	215	T3
Italy	F8	Italian Friesian	16062	15825	215	T3
Italy	F9	Italian Friesian	169, 177	15823	215	T3
Italy	F10	Italian Friesian	BRS	15823	215	T3
Italy	F11	Italian Friesian	15882, 16197, 16255, 163	15823	215	T5
Italy	F12	Italian Friesian	BRS	15823	215	T3
Italy	F13	Italian Friesian	BRS	15823	215	T3
Italy	F47	Italian Friesian	16083, 169	15823	215	T3
Italy	F14	Italian Friesian	16016, 16068, 16074, 16302, 144, 169	15823	215	T3
Italy	F15	Italian Friesian	16074, 16250	15823	215	T3
Italy	F16	Italian Friesian	16122, 16135, 169	15823	215	T3
Italy	F17	Italian Friesian	16093	15823	215	T3
Italy	F18	Italian Friesian	15960, 16042, 16228, 173	15823	215	T3
Italy	F19	Italian Friesian	169	15823	215	T3
Italy	F41	Italian Friesian	16260, 106, 169	15823	215	T3
Italy	F42	Italian Friesian	16302, 106	15823	215	T3
Italy	F43	Italian Friesian	106	15823	215	T3
Italy	F44	Italian Friesian	15891, 15939, 16085	15823	215	T3
Italy	F45	Italian Friesian	15882, 16255, 163	15823	215	T5
Italy	F46	Italian Friesian	BRS	15823	215	T3
Italy	F48	Italian Friesian	16141	15823	215	T3
Italy	F49	Italian Friesian	169	15823	215	T3
Italy	F50	Italian Friesian	16074, 16250	15823	215	T3
Italy	F51	Italian Friesian	16057C, 16185, 16247, 16255, 169	15823	215	T2
Italy	F52	Italian Friesian	16056, 16068, 169	15823	215	T3
Italy	F53	Italian Friesian	16122, 16127A, 106, 169	15823	215	T3
Italy	F54	Italian Friesian	BRS	15823	215	T3
Italy	F55	Italian Friesian	16109, 106, 169	15823	215	T3
Italy	F56	Italian Friesian	166, 169	15823	215	T3
Italy	F57	Italian Friesian	16049, 169	15823	215	T3
Italy	F58	Italian Friesian	169, 173	15823	215	T3
Italy	F59	Italian Friesian	16231	15823	215	T3
Italy	F60	Italian Friesian	16057	15823	215	T3
Italy	F61	Italian Friesian	16196, 169	15823	215	T3
Italy	F62	Italian Friesian	16057, 16125, 169	15823	215	T3
Italy	F63	Italian Friesian	16074, 16250	15823	215	T3
Italy	F64	Italian Friesian	16058, 16113	15823	215	T3
Italy	F65	Italian Friesian	16128-16131d, 169	15823	215	T3
Italy	F66	Italian Friesian	16128-16131d, 169	15823	215	T3
Italy	F67	Italian Friesian	16301, 173	15823	215	T3
Italy	F68	Italian Friesian	16231	15823	215	T3
Italy	F69	Italian Friesian	169	15823	215	T3
Italy	F70	Italian Friesian	16121	15823	215	T3
Italy	POD25	Italian Podolian	16074, 169	15823	215	T3
Italy	POD26	Italian Podolian	106	15823	215	T3
Italy	POD27	Italian Podolian	BRS	15823	215	T3
Italy	POD28	Italian Podolian	169	15823	215	T3
Italy	POD29	Italian Podolian	106, 169	15823	215	T3
Italy	POD30	Italian Podolian	16050, 16113, 16255	15823	215	T1
Italy	POD31	Italian Podolian	15883, 15920, 16074, 169	15823	215	T3
Italy	POD32	Italian Podolian	16231, 169, 190	15823	215	T3
Italy	POD33	Italian Podolian	16050, 16113, 16255	15823	215	T1
Italy	POD34	Italian Podolian	16231, 119, 169, 190	15823	199	T3
Italy	POD35	Italian Podolian	16051, 16057, 16061, 169, 173	15823	215	T3
Italy	POD36	Italian Podolian	169	15823	215	T3
Italy	POD37	Italian Podolian	8, 169	15823	215	T3
Italy	POD38	Italian Podolian	8, 169	15823	215	T3
Italy	POD39	Italian Podolian	8	15823	215	T3
Italy	POD40	Italian Podolian	16058, 16127, 16164, 106	15823	215	T3
Italy	POD41	Italian Podolian	16050, 16113, 16255, 106	15823	215	T1
Italy	POD42	Italian Podolian	BRS	15823	215	T3
Italy	POD43	Italian Podolian	169	15823	215	T3
Italy	POD44	Italian Podolian	15878, 169	15823	215	T3
Italy	POD45	Italian Podolian	BRS	15823	215	T3
Italy	POD46	Italian Podolian	169, 173	15823	215	T3
Italy	POD47	Italian Podolian	15913, 16232, 169	15823	215	T3
Italy	POD48	Italian Podolian	169, 173	15823	215	T3
Italy	POD49	Italian Podolian	BRS	15823	215	T3
Italy	POD50	Italian Podolian	BRS	15823	215	T3
Italy	POD51	Italian Podolian	BRS	15823	215	T3
Italy	POD52	Italian Podolian	16119, 169	15823	215	T3
Italy	POD53	Italian Podolian	8, 169	15823	215	T3
Italy	POD54	Italian Podolian	16057, 16074, 169	15823	215	T3
Italy	POD55	Italian Podolian	BRS	15823	215	T3
Italy	POD57	Italian Podolian	16050, 16113, 16255, 169	15823	215	T1
Italy	POD58	Italian Podolian	169	15823	215	T3
Italy	POD59	Italian Podolian	16121, 16291, 169	15823	215	T3
Italy	POD60	Italian Podolian	166	15823	215	T3
Italy	POD61	Italian Podolian	15943H, 16119, 16231, 16250, 169	15823	215	T3
Italy	POD62	Italian Podolian	16074, 169	15823	215	T3
Italy	POD63	Italian Podolian	15943H, 16119, 16231, 16250, 169	15823	215	T3
Italy	POD64	Italian Podolian	16050, 16113, 16255	15823	215	T1
Italy	POD65	Italian Podolian	16200, 169	15823	215	T3
Italy	POD66	Italian Podolian	169	15823	215	T3
Italy	POD67	Italian Podolian	16057C, 16085, 16185, 16255, 169	15823	215	T2
Italy	POD68	Italian Podolian	16057	15823	215	T3
Italy	POD69	Italian Podolian	16057	15823	215	T3
Italy	POD71	Italian Podolian	16057	15823	215	T3
Italy	POD72	Italian Podolian	16133, 169, 173	15823	215	T3
Italy	POD73	Italian Podolian	16147, 169	15823	215	T3
Italy	POD74	Italian Podolian	16131, 106, 169	15823	215	T3
Italy	POD75	Italian Podolian	16058, 169	15823	215	T3
Italy	POD76	Italian Podolian	169	15823	215	T3
Italy	POD77	Italian Podolian	16127, 106, 169	15823	215	T3
Italy	POD78	Italian Podolian	15878	15823	215	T3
Italy	POD79	Italian Podolian	16058, 16127, 106, 169, 190	15823	215	T3
Italy	POD80	Italian Podolian	169	15823	215	T3
Italy	POD81	Italian Podolian	16058, 16127, 106, 169	15823	215	T3
Italy	POD82	Italian Podolian	16057, 16074, 169	15823	215	T3
Italy	POD1-N	Italian Podolian	169	15823	215	T3
Italy	POD2-N	Italian Podolian	169, 173	15823	215	T3
Italy	POD3-N	Italian Podolian	16068, 16164, 16247, 169, 173	15823	215	T3
Italy	POD4-N	Italian Podolian	15952, 16058, 106, 169	15823	215	T3
Italy	POD5-N	Italian Podolian	16058, 169	15823	215	T3
Italy	POD6-N	Italian Podolian	16231, 16302, 169	15823	215	T3
Italy	POD7-N	Italian Podolian	16050, 16255, 169	15823	215	T1?
Italy	POD8-N	Italian Podolian	169	15823	215	T3
Italy	POD9-N	Italian Podolian	16231, 16302, 169	15823	215	T3
Italy	POD10-N	Italian Podolian	15952, 16058, 106, 169	15823	215	T3
Italy	POD11-N	Italian Podolian	16057C, 16185, 16255, 169	15823	215	T2
Italy	POD12-N	Italian Podolian	16231, 16302, 169	15834	215	T3
Italy	POD13-N	Italian Podolian	173	15823	215	T3
Italy	POD14-N	Italian Podolian	16231, 16302, 169	15823	215	T3
Italy	POD15-N	Italian Podolian	16057C, 16185, 16255, 169	15823	215	T2
Italy	POD16-N	Italian Podolian	16050, 16255, 169	15823	215	T1?
Italy	POD17-N	Italian Podolian	16248d, 16301	15823	215	T3
Italy	POD18-N	Italian Podolian	169, 173	15823	215	T3
Italy	POD19-N	Italian Podolian	16050, 16255, 169	15823	215	T1?
Italy	POD20-N	Italian Podolian	16248d, 16301	15823	204	T3
Italy	PRI1	Italian Red Pied	16076, 16123, 169	15823	215	T3
Italy	PRI2	Italian Red Pied	119, 169	15823	215	T3
Italy	PRI3	Italian Red Pied	16083, 16122, 169, 215+T	15823	215	T3
Italy	PRI4	Italian Red Pied	16069, 169	15823	215	T3
Italy	PRI5	Italian Red Pied	16049	15823	215	T3
Italy	PRI6	Italian Red Pied	16057C, 16058, 16185, 16255, 169	15823	215	T2
Italy	PRI7	Italian Red Pied	169	15823	215	T3
Italy	PRI8	Italian Red Pied	BRS	15823	215	T3
Italy	PRI10	Italian Red Pied	173	15823	215	T3
Italy	PRI11	Italian Red Pied	16196, 169	15823	215	T3
Italy	PRI12	Italian Red Pied	169	15823	215	T3
Italy	PRI13	Italian Red Pied	16109, 106, 169	15823	215	T3
Italy	PRI14	Italian Red Pied	16042, 173	15823	215	T3
Italy	PRI15	Italian Red Pied	15960, 16139	15823	215	T3
Italy	PRI16	Italian Red Pied	16085	15823	215	T3
Italy	PRI17	Italian Red Pied	BRS	15823	215	T3
Italy	PRI18	Italian Red Pied	16074, 16135, 8, 169	15823	215	T3
Italy	PRI20	Italian Red Pied	16057C, 16185, 16255, 169	15823	215	T2
Italy	PRI21	Italian Red Pied	15956, 169	15823	215	T3
Italy	PRI22	Italian Red Pied	16117,16139, 16301, 169	15823	215	T3
Italy	PRI23	Italian Red Pied	4, 8, 169	15823	215	T3
Italy	PRI24	Italian Red Pied	BRS	15823	215	T3
Italy	PRI25	Italian Red Pied	16058, 16229, 2, 169	15823	215	T3
Italy	PRI26	Italian Red Pied	16076, 169	15823	215	T3
Italy	PRI27	Italian Red Pied	16250, 169	15823	215	T3
Italy	PRI28	Italian Red Pied	16022, 16050, 16113, 16255, 169	15823	215	T1
Italy	PRI29	Italian Red Pied	16042, 16058, 16231	15823	215	T3
Italy	PRI30	Italian Red Pied	16143, 143, 169	15823	215	T3
Italy	PRI31	Italian Red Pied	16195	15823	215	T3
Italy	PRI32	Italian Red Pied	16141	15823	215	T3
Italy	PRI33	Italian Red Pied	15893, 169	15823	215	T3
Italy	PRI34	Italian Red Pied	15893, 16117, 16118, 169	15823	215	T3
Italy	PRI35	Italian Red Pied	16139, 16164, 169	15823	215	T3
Italy	PRI36	Italian Red Pied	106	15823	215	T3
Italy	PRI37	Italian Red Pied	15946, 15964, 16122, 16260, 169	15823	215	T3
Italy	PRI38	Italian Red Pied	16057, 106, 169	15823	215	T3
Italy	PRI39	Italian Red Pied	16070	15823	215	T3
Italy	PRI40	Italian Red Pied	16074, 16250, 215+T	15823	215	T3
Italy	PRI41	Italian Red Pied	16074, 16250, 16302	15823	215	T3
Italy	PRI42	Italian Red Pied	16122, 169	15823	215	T3
Italy	PRI43	Italian Red Pied	169	15823	215	T3
Italy	PRI44	Italian Red Pied	16058, 16301	15823	215	T3
Italy	PRI45	Italian Red Pied	15965, 169, 177	15823	215	T3
Italy	PRI46	Italian Red Pied	16058, 16133, 16246, 16302, 169	15823	215	T3
Italy	PRI47	Italian Red Pied	15965, 169	15823	215	T3
Italy	PRI48	Italian Red Pied	16057, 106, 169	15823	215	T3
Italy	PRI49	Italian Red Pied	16301, 166	15823	215	T3
Italy	PRI50	Italian Red Pied	16231, 106, 169	15823	215	T3
Italy	PRI51	Italian Red Pied	16057C, 16127, 16185, 16255, 169	15823	215	T2
Italy	PRI52	Italian Red Pied	16057, 16122, 16128, 106, 169	15823	215	T3
Italy	PRI53	Italian Red Pied	15932, 15988, 16042, 173	15823	215	T3
Italy	PRI54	Italian Red Pied	16073, 8	15823	215	T3
Italy	PRI55	Italian Red Pied	16057C, 16058, 16185, 16255, 169	15823	215	T2
Italy	PRI56	Italian Red Pied	119, 169	15823	215	T3
Italy	PRI57	Italian Red Pied	16022, 169	15823	215	T3
Italy	PEZ2	Italian Red Pied	BRS	15823	215	T3
Italy	PEZ4	Italian Red Pied	15856, 190	15823	215	T3
Italy	PEZ5	Italian Red Pied	16057, 16122, 16128, 169	15823	215	T3
Italy	PEZ6	Italian Red Pied	16049, 169	15823	215	T3
Italy	PEZ7	Italian Red Pied	16085	15823	215	T3
Italy	PEZ9	Italian Red Pied	16074, 16113, 16250, 57	15823	215	T3
Italy	PEZ10	Italian Red Pied	169	15823	215	T3
Italy	PEZ14	Italian Red Pied	15965, 169	15823	215	T3
Italy	PEZ15	Italian Red Pied	169	15823	215	T3
Italy	PEZ17	Italian Red Pied	16113, 16301	15823	215	T3
Italy	PEZ19	Italian Red Pied	16046, 173	15823	215	T3
Italy	PEZ20	Italian Red Pied	16074, 8, 169	15823	215	T3
Italy	PEZ21	Italian Red Pied	16076, 16250	15823	215	T3
Italy	PEZ22	Italian Red Pied	15882, 16255, 163	15823	215	T5
Italy	PEZ26	Italian Red Pied	BRS	15823	215	T3
Italy	PEZ27	Italian Red Pied	BRS	15823	215	T3
Italy	PEZ28	Italian Red Pied	16119, 169, 177	15823	215	T3
Italy	PR30	Italian Red Pied	16301	15823	215	T3
Italy	PR31	Italian Red Pied	16069, 169	15823	215	T3
Italy	PR32	Italian Red Pied	16141, 173	15823	215	T3
Italy	PR33	Italian Red Pied	16141, 173	15823	215	T3
Italy	PR34	Italian Red Pied	16031, 16057, 16122, 16128, 16291, 169	15823	215	T3
Italy	PR35	Italian Red Pied	BRS	15823	215	T3
Italy	PR36	Italian Red Pied	16074, 16247, 173	15823	215	T3
Italy	PR37	Italian Red Pied	169	15823	215	T3
Italy	PR38	Italian Red Pied	16074, 16085, 16200, 215+T	15823	215	T3
Italy	PR39	Italian Red Pied	15838, 15957, 16127, 16301G, 169	15823	215	T3
Italy	PR40	Italian Red Pied	16092, 169	15823	215	T3
Italy	PR41	Italian Red Pied	16050, 16058, 169	15823	215	T3
Italy	PR42	Italian Red Pied	16057C, 16185, 16255, 106, 169	15823	215	T2
Italy	PR43	Italian Red Pied	8, 169	15823	215	T3
Italy	PR44	Italian Red Pied	16092, 169	15823	215	T3
Italy	PR45	Italian Red Pied	BRS	15823	215	T3
Italy	PR46	Italian Red Pied	119, 169	15823	215	T3
Italy	PR47	Italian Red Pied	15838, 15957, 16127, 16301G, 169	15823	215	T3
Italy	PR48	Italian Red Pied	16057C, 16185, 16255, 169	15823	215	T2
Italy	PR49	Italian Red Pied	16196, 169	15823	215	T3
Italy	PR50	Italian Red Pied	16127	15823	215	T3
Italy	PR51	Italian Red Pied	15932, 16042, 16139, 16302	15823	215	T3
Italy	PR52	Italian Red Pied	169	15823	215	T3
Italy	PR53	Italian Red Pied	16057C, 16135, 16185, 16255, 169	15823	215	T2
Italy	PR54	Italian Red Pied	16057C, 16135, 16185, 16255, 169	15823	215	T2
Italy	PR55	Italian Red Pied	169	15823	215	T3
Italy	PR56	Italian Red Pied	169, 190	15823	215	T3
Italy	PR57	Italian Red Pied	16232, 16302	15823	215	T3
Italy	PR58	Italian Red Pied	16057C, 16185, 16255, 106, 169	15823	215	T2
Italy	PR59	Italian Red Pied	16139, 178	15823	215	T3
Italy	PR60	Italian Red Pied	16109, 169	15823	215	T3
Italy	PR61	Italian Red Pied	16073, 8, 169	15823	215	T3
Italy	PR62	Italian Red Pied	15922, 169	15823	215	T3
Italy	PR63	Italian Red Pied	16147, 169	15823	215	T3
Italy	PR64	Italian Red Pied	169	15823	215	T3
Italy	PR65	Italian Red Pied	16074	15823	215	T3
Italy	PR66	Italian Red Pied	169	15823	215	T3
Italy	PR67	Italian Red Pied	169	15823	215	T3
Italy	PR68	Italian Red Pied	16057, 16108, 16248d, 16301, 166	15823	215	T3
Italy	PR70	Italian Red Pied	16074, 16135, 8, 169	15823	215	T3
Italy	PR71	Italian Red Pied	16084	15823	215	T3
Italy	PR72	Italian Red Pied	16141	15823	215	T3
Italy	PR73	Italian Red Pied	16083, 16085, 16122, 16291	15823	215	T3
Italy	PR74	Italian Red Pied	169	15823	215	T3
Italy	PR75	Italian Red Pied	16031, 16057, 16122, 16128, 16291, 169	15823	215	T3
Italy	PR77	Italian Red Pied	169	15823	215	T3
Italy	PR78	Italian Red Pied	16260, 169	15823	215	T3
Italy	PR79	Italian Red Pied	16139, 16231, 16247, 16302, 166, 169	15823	215	T3
Italy	PR80	Italian Red Pied	8, 169	15823	215	T3
Italy	PR81	Italian Red Pied	16042, 16083, 173	15823	215	T3
Italy	PR82	Italian Red Pied	15924, 15930, 16057C, 16084, 16121, 16185, 16255, 106, 169	15823	215	T2
Italy	PR83	Italian Red Pied	169	15823	215	T3
Jersey	JER1	Jersey	169	15823	215	T3
Jersey	JER2	Jersey	16074, 16250	15823	215	T3
Jersey	JER3	Jersey	16133	15823	215	T3
Jersey	JER4	Jersey	169	15823	215	T3
Jersey	JER5	Jersey	16042, 16047, 16055, 16130, 16260, 8, 173	15823	215	T3
Jersey	JER6	Jersey	BRS	15823	215	T3
Jersey	JER7	Jersey	15939, 169	15823	215	T3
Jersey	JER8	Jersey	16195	15823	215	T3
Jersey	JER9	Jersey	169	15823	215	T3
Jersey	JER10	Jersey	16022, 16074, 16250	15823	215	T3
Jersey	JER11	Jersey	16022, 16074, 16250	15823	215	T3
Jersey	JER12	Jersey	BRS	15823	215	T3
Jersey	JER13	Jersey	169, 215+T	15823	215	T3
Jersey	JER14	Jersey	16022, 16302, 173	15823	215	T3
Jersey	JER15	Jersey	16074, 16250	15823	215	T3
Jersey	JER16	Jersey	169, 215+T	15823	215	T3
Jersey	JER17	Jersey	16139	15842	215	T3
Jersey	JER18	Jersey	169	15823	215	T3
France	LMI1	Limousine	16122, 16231	15823	215	T3
France	LMI2	Limousine	16040, 16232	15823	215	T3
France	LMI3	Limousine	16047, 169	15823	215	T3
France	LMI4	Limousine	16246, 16248, 169	15823	215	T3
France	LMI5	Limousine	16079, 16301, 169, 173	15823	215	T3
France	LMI6	Limousine	16135, 8, 169, 190	15823	215	T3
France	LMI7	Limousine	16141	15823	215	T3
France	LMI8	Limousine	16057C, 16135, 16185, 16195, 16255, 115, 169	15823	215	T2
France	LMI9	Limousine	15852+A, 16137	15823	215	T3
France	LMI10	Limousine	173	15823	215	T3
France	LMI11	Limousine	169	15823	215	T3
France	LMI12	Limousine	16248d, 16301, 178	15823	215	T3
France	LMI13	Limousine	16231, 16301, 169	15823	215	T3
France	LMI14	Limousine	16049, 16057, 16074, 16088, 169	15823	215	T3
France	LMI15	Limousine	16057, 16074, 16088, 169	15823	215	T3
France	LMI16	Limousine	16050, 16113, 16122, 16133, 16231, 16255, 106, 169	15823	215	T1
France	LMI17	Limousine	169	15823	215	T3
France	LMI18	Limousine	BRS	15823	215	T3
France	LMI19	Limousine	16139	15823	215	T3
France	LMI20	Limousine	16050, 16113, 16122(H?), 16133, 16231, 16255, 106, 169	15823	215	T1
France	LMI21	Limousine	16195, 169	15823	215	T3
France	LMI22	Limousine	16077, 169	15823	215	T3
France	LMI23	Limousine	15905, 16120, 16126, 169	15823	215	T3
France	LMI24	Limousine	16074, 16119, 16250, 173	15823	215	T3
France	LMI25	Limousine	8, 169	15823	215	T3
France	LMI26	Limousine	16057, 16231, 169	15823	215	T3
France	LMI27	Limousine	15961	15823	215	T3
France	LMI28	Limousine	16042, 16074, 173	15823	215	T3
France	LMI29	Limousine	163	15823	215	T3
France	LMI30	Limousine	16022, 169	15823	215	T3
France	LMI31	Limousine	16057, 16074, 16088, 169	15823	215	T3
France	LMI32	Limousine	169	15823	215	T3
France	LMI33	Limousine	16042, 106	15823	215	T3
France	LMI34	Limousine	16057, 16121C	15823	215	T3
France	LMI35	Limousine	16042, 106, 173	15823	215	T3
France	LMI36	Limousine	169, 173, 177	15823	215	T3
France	LMI37	Limousine	15959, 16119, 169, 173	15823	215	T3
France	LMI38	Limousine	15954	15834	215	T3
France	LMI39	Limousine	BRS	15823	215	T3
France	LMI40	Limousine	BRS	15823	215	T3
France	LMI41	Limousine	15961, 16138, 169	15823	215	T3
France	LMI42	Limousine	16057, 16121C	15823	215	T3
France	LMI43	Limousine	169, 177	15823	215	T3
France	LMI44	Limousine	169	15823	215	T3
France	LMI45	Limousine	15959, 16119, 169, 173	15823	215	T3
France	LMI46	Limousine	15948, 16196, 16301, 169	15823	215	T3
France	LMI47	Limousine	15961, 16138, 169	15823	215	T3
France	LMI48	Limousine	15959, 16119, 169, 173	15823	215	T3
France	LMI49	Limousine	BRS	15823	215	T3
France	LMI50	Limousine	16050, 16113, 16133, 16231, 16255, 169	15823	193	T1
Italy	MCG2	Marchigiana	16068, 169	15823	215	T3
Italy	MCG3	Marchigiana	16057C, 16185, 16255, 169	15823	215	T2
Italy	MCG4	Marchigiana	16084	15823	189	T3
Italy	MCG5	Marchigiana	16050, 16113, 16255, 169	15823	215	T1
Italy	MCG6	Marchigiana	16140	15823	199	T3
Italy	MCG7	Marchigiana	169	15823	215	T3
Italy	MCG8	Marchigiana	15877, 16247	15823	215	T3
Italy	MCG9	Marchigiana	16140	15823	215	T3
Italy	MCG10	Marchigiana	16058, 16127, 106, 169	15823	215	T3
Italy	MCG11	Marchigiana	169	15823	215	T3
Italy	MCG351	Marchigiana	16057C, 16185, 16255, 169	15823	215	T2
Italy	MCG352	Marchigiana	16050, 16057, 169	15823	215	T3
Italy	MCG353	Marchigiana	15961, 16197, 16301, 169	15823	215	T3
Italy	MCG354	Marchigiana	169	15823	215	T3
Italy	MCG355	Marchigiana	16248d, 16301	15823	215	T3
Italy	MCG356	Marchigiana	16231, 169	15823	215	T3
Italy	MCG357	Marchigiana	16127, 169, 173	15823	215	T3
Italy	MCG358	Marchigiana	15846, 16022, 16050, 16113, 16255, 16301, 169	15823	215	T1
Italy	MCG359	Marchigiana	166, 173	15823	215	T3
Italy	MCG360	Marchigiana	16055, 16136, 16231, 16301, 169	15823	215	T3
Italy	MCG361	Marchigiana	16129, 16242, 166	15823	215	T3
Italy	MCG362	Marchigiana	16085, 16200, 169	15823	215	T3
Italy	MCG363	Marchigiana	16050, 16113, 16255, 169, 173	15823	215	T1
Italy	MCG364	Marchigiana	16022, 16050, 16113, 16255, 16291, 169, 178	15823	215	T1
Italy	MCG365	Marchigiana	16055, 16136, 16231, 16301, 169	15823	215	T3
Italy	MCG366	Marchigiana	173	15823	215	T3
Italy	MCG367	Marchigiana	16058, 16074, 16140, 16231, 16250	15823	215	T3
Italy	MCG368	Marchigiana	169	15823	215	T3
Italy	MCG369	Marchigiana	169	15823	215	T3
Italy	MCG370	Marchigiana	16051, 8, 169	15823	215	T3
Italy	MCG371	Marchigiana	16062, 16246	15823	215	T3
Italy	MCG372	Marchigiana	16117, 16301, 169	15823	215	T3
Italy	MCG373	Marchigiana	16058, 16127, 16164, 106, 169, 173	15823	215	T3
Italy	MCG374	Marchigiana	169	15823	215	T3
Italy	MCG376	Marchigiana	15878, 169	15823	215	T3
Italy	MCG377	Marchigiana	15831, 16068, 16164, 169, 173	15823	215	T3
Italy	MCG378	Marchigiana	16050, 16113, 16255, 8, 169	15823	215	T1
Italy	MCG379	Marchigiana	16057C, 16185, 16255, 169	15823	215	T2
Italy	MCG380	Marchigiana	16051, 8, 169	15823	215	T3
Italy	MCG381	Marchigiana	16062, 16246	15823	215	T3
Italy	MCG382	Marchigiana	169	15823	215	T3
Italy	MCG383	Marchigiana	16050, 16113, 16139, 16255, 16302, 169	15823	215	T1
Italy	MCG384	Marchigiana	169	15823	215	T3
Italy	MCG385	Marchigiana	BRS	15823	215	T3
Italy	MCG386	Marchigiana	16301	15823	215	T3
Italy	MCG387	Marchigiana	16119, 173	15823	215	T3
Italy	MCG388	Marchigiana	BRS	15823	192	T3
Italy	MCG389	Marchigiana	16119, 169	15823	215	T3
Italy	MCG390	Marchigiana	169	15823	215	T3
Italy	MCG391	Marchigiana	15955, 16049, 16135, 169	15823	215	T3
Italy	MCG392	Marchigiana	16051, 8, 169	15823	215	T3
Italy	MCG393	Marchigiana	16049, 16133, 16165	15823	215	T3
Italy	MCG394	Marchigiana	16062, 16246	15823	215	T3
Italy	MCG395	Marchigiana	169	15823	215	T3
Italy	MCG396	Marchigiana	16122, 16231, 169	15823	215	T3
Italy	MCG397	Marchigiana	169	15823	215	T3
Italy	MCG398	Marchigiana	16093, 169, 190	15823	215	T3
Italy	MCG399	Marchigiana	16022, 16050, 16113, 16255, 16291, 169, 178	15823	215	T1
Italy	MCG400	Marchigiana	BRS	15823	215	T3
Italy	MCG401	Marchigiana	16119, 169	15823	215	T3
Italy	MCG402	Marchigiana	16058, 16074, 16140, 16231, 16250	15823	215	T3
Italy	MCG403	Marchigiana	16119, 169	15823	215	T3
Italy	MCG404	Marchigiana	16248d, 16301	15823	215	T3
Italy	MCG405	Marchigiana	16074, 16250, 106, 173	15823	215	T3
Italy	MCG406	Marchigiana	16051, 8, 169	15823	215	T3
Italy	MCG407	Marchigiana	16068, 16164, 16247, 169, 173	15823	215	T3
Italy	MCG408	Marchigiana	169	15823	215	T3
Italy	MCG447	Marchigiana	16119, 169	15823	215	T3
Italy	MCG448	Marchigiana	16015, 16095, 16301	15823	215	T3
Italy	MCG449	Marchigiana	16055, 16165, 169	15823	215	T3
Italy	MCG450	Marchigiana	16022, 16050, 16113, 16255, 16291, 169, 178	15823	215	T1
Italy	MCG451	Marchigiana	169	15823	215	T3
Italy	MCG452	Marchigiana	16050, 16113, 16141, 16164, 16255, 169	15823	215	T1
Italy	MCG453	Marchigiana	169, 173	15823	215	T3
Italy	MCG454	Marchigiana	169	15823	215	T3
Italy	MCG455	Marchigiana	16121, 169, 190	15823	215	T3
Italy	MCG456	Marchigiana	16165, 169	15823	215	T3
Italy	MCG457	Marchigiana	16127, 169, 173	15823	215	T3
Italy	MCG458	Marchigiana	16110A, 16142, 169	15823	215	T3
Italy	MCG459	Marchigiana	16068, 16164, 16247, 169, 173	15823	215	T3
Italy	MCG460	Marchigiana	15960	15823	215	T3
Italy	MCG461	Marchigiana	16084	15823	215	T3
Italy	MCG462	Marchigiana	169	15823	215	T3
Italy	MCG463A	Marchigiana	16197, 16301, 169	15823	215	T3
Italy	MCG463B	Marchigiana	16122, 16231, 169	15823	170	T3
Italy	MCG464	Marchigiana	16068, 16164, 16247, 169, 173	15823	215	T3
Italy	MCG465	Marchigiana	16122, 169	15823	215	T3
Italy	MCG466	Marchigiana	16049, 16058, 16127, 106, 169	15823	170	T3
Italy	MCG467	Marchigiana	169	15823	215	T3
Italy	MCG468	Marchigiana	16057C, 16128, 16185, 16255, 169	15823	215	T2
Italy	MCG469	Marchigiana	16050, 16113, 16255, 16264, 169	15823	215	T1
Italy	MCG470	Marchigiana	16110A, 16142, 169	15823	215	T3
Italy	MCG471	Marchigiana	169	15823	215	T3
Italy	MCG472	Marchigiana	16110A, 16142, 169	15823	215	T3
Italy	MCG473	Marchigiana	169	15823	215	T3
Italy	MCG474	Marchigiana	16119, 173	15823	215	T3
Italy	MCG475	Marchigiana	16294	15823	215	T3
Italy	MCG476	Marchigiana	16055, 16136, 16231, 16301, 169	15823	215	T3
Italy	MCG477	Marchigiana	16260, 169	15823	215	T3
Italy	MCG478	Marchigiana	16119, 16231, 16250, 169	15823	215	T3
Italy	MCG479	Marchigiana	16119, 169	15823	215	T3
Italy	MCG480	Marchigiana	16058, 16074, 16140, 16231, 16250	15823	215	T3
Italy	MCG481	Marchigiana	169	15823	215	T3
Italy	MCG482	Marchigiana	16231, 169	15823	215	T3
Italy	MCG483	Marchigiana	16165, 169	15823	215	T3
Italy	MCG484	Marchigiana	16301	15823	199	T3
Italy	MCG485	Marchigiana	169	15823	215	T3
Italy	MCG486	Marchigiana	16121, 169	15823	215	T3
Italy	MCG487	Marchigiana	16068, 16164, 16247, 169, 173	15823	215	T3
Italy	MCG488	Marchigiana	16121, 169, 190	15823	199	T3
Italy	MCG489	Marchigiana	16022, 16050, 16113, 16255, 16291, 169, 178	15823	215	T1
Italy	MCG490	Marchigiana	BRS	15823	215	T3
Italy	MCG491	Marchigiana	16057C, 16185, 16255, 169	15823	215	T2
Italy	MCG540	Marchigiana	15961, 16142, 16197, 16301	15823	67	T3
Italy	MCG541	Marchigiana	16147, 16248, 16260, 8, 24, 169	15823	215	T3
Italy	MCG542	Marchigiana	16117, 16122, 16301, 169	15823	215	T3
Italy	MCG543	Marchigiana	16232, 16302	15823	215	T3
Italy	MCG544	Marchigiana	15954, 16022, 16121, 169	15823	215	T3
Italy	MCG545	Marchigiana	16074	15823	121	T3
Italy	MCG546	Marchigiana	16050, 16231, 169	15823	215	T3
Italy	MCG547	Marchigiana	169	15823	215	T3
Italy	MCG548	Marchigiana	15961, 16197, 16301, 169	15823	215	T3
Italy	MCG549	Marchigiana	169	15823	215	T3
Italy	MCG550	Marchigiana	16051, 8, 169	15838	215	T3
Italy	MCG551	Marchigiana	16121, 169, 190	15823	215	T3
Italy	MCG552	Marchigiana	8, 169	15823	215	T3
Italy	MCG553	Marchigiana	16197, 16301, 169	15823	170	T3
Italy	MCG554	Marchigiana	16119, 173	15823	215	T3
Italy	MCG555	Marchigiana	106, 169	15823	215	T3
Italy	MCG556	Marchigiana	16231, 169	15823	215	T3
Italy	MCG557	Marchigiana	16068, 16164, 16247, 169, 173	15823	215	T3
Italy	MCG558	Marchigiana	16122, 16231, 169	15823	215	T3
Italy	MCG559	Marchigiana	15961, 16197, 16301, 169	15823	215	T3
Italy	MCG603	Marchigiana	16068, 16164, 16247, 169, 173	15823	215	T3
Italy	MCG604	Marchigiana	15877	15823	215	T3
Italy	MCG605	Marchigiana	8, 169	15823	78(175)	T3
Italy	MCG606	Marchigiana	15961, 16197, 16301, 169	15823	215	T3
Italy	MCG607	Marchigiana	16068, 16164, 16247, 169, 173	15823	215	T3
Italy	MAR_3	Maremmana	169	15823	215	T3
Italy	MAR_4	Maremmana	16074, 16301, 8, 173	15823	215	T3
Italy	MAR_5	Maremmana	16068, 16247, 169, 173	15823	215	T3
Italy	MAR_7	Maremmana	BRS	15823	215	T3
Italy	MAR_8	Maremmana	15965, 16057C, 16058, 16185, 16246, 16255, 169	15823	188	T2
Italy	MAR_9	Maremmana	15965, 16057C, 16058, 16185, 16246, 16255, 169	15823	215	T2
Italy	MAR_10	Maremmana	16050, 16113, 16255, 8, 169	15823	215	T1
Italy	MAR_12	Maremmana	16050, 16113, 16255, 169	15823	215	T1
Italy	MAR_13	Maremmana	16133, 16139	15823	215	T3
Italy	MAR_14	Maremmana	15964, 169	15823	215	T3
Italy	MAR_15	Maremmana	16074, 16301, 8, 169, 173	15823	215	T3
Italy	MAR_26	Maremmana	BRS	15823	215	T3
Italy	MAR_27	Maremmana	16058, 169	15823	215	T3
Italy	MAR_28	Maremmana	16119, 169	15823	215	T3
Italy	MAR_29	Maremmana	16119, 169	15823	215	T3
[truncated: 585 more rows]

[truncated: 3 more sheets: aplotipi senza 221+C, aplotipi mod senza Q-R, Table S2]
